# Supplementary material for: Comparative fiber property and transcriptome analyses reveal key genes potentially related to high fiber strength in cotton (Gossypium hirsutum L.) line MD52ne
Source: BMC Plant Biol. 2016 Feb 1;16:36. doi: 10.1186/s12870-016-0727-2 (PMC4736178; doi:10.1186/s12870-016-0727-2)
Supplement: Additional file 1: — Name of mapped gene in Gossypium hirsutum (TM-1) and their annotation with Arabidopsis homeolog genes. This table contains 61,263 allotetraploid cotton genes that aligned to Gossypium hirsutum (TM-1) draft genome. Mapped genes were also annotated with Arabidopsis homeolog genes and provide their description. The physical locations including chromosome name of each gene are also provided. First column have G. hirsutum (TM-1) gene name followed by Arabidopsis gene name, TAIR 10 gene description, G. hirsutum chromosome number, physical location of the gene and types of strand (+/-). (XLSX 3358 kb) [file 12870_2016_727_MOESM1_ESM.xlsx]

## Sheet: Sheet1
Additonal file 1. Name of mapped gene in Gossypium hirsutum (TM1) and their annotation with Aradopsis homeolog genes.
Gene ID	TAIR 10 ID	Description	Chr	Start	End	Strand
Gh_A01G0001	AT1G12640	MBOAT (membrane bound O-acyl transferase) family protein	A01	15705	19194	+
Gh_A01G0002	AT5G56290	peroxin 5	A01	22808	24529	+
Gh_A01G0003	AT4G21192	Cytochrome c oxidase biogenesis protein Cmc1-like	A01	36428	36860	-
Gh_A01G0004	AT1G60870	maternal effect embryo arrest 9	A01	40962	41405	-
Gh_A01G0005	AT3G06470	GNS1/SUR4 membrane protein family	A01	48194	49051	+
Gh_A01G0006	AT1G33270	Acyl transferase/acyl hydrolase/lysophospholipase superfamily protein	A01	55552	59030	+
Gh_A01G0007	AT1G15200	protein-protein interaction regulator family protein	A01	61150	64249	+
Gh_A01G0008	AT2G01080	Late embryogenesis abundant (LEA) hydroxyproline-rich glycoprotein family	A01	65114	67112	+
Gh_A01G0009	AT5G09810	actin 7	A01	68218	69655	-
Gh_A01G0010	AT1G15120	Ubiquinol-cytochrome C reductase hinge protein	A01	70185	73877	+
Gh_A01G0011	AT4G38360	Protein of unknown function (DUF300)	A01	75373	79221	-
Gh_A01G0012	AT2G17080	Arabidopsis protein of unknown function (DUF241)	A01	80395	81276	+
Gh_A01G0013	AT2G17040	NAC domain containing protein 36	A01	83512	84586	-
Gh_A01G0014	AT4G35190	Putative lysine decarboxylase family protein	A01	87654	88973	-
Gh_A01G0015	AT4G38470	ACT-like protein tyrosine kinase family protein	A01	97534	103883	+
Gh_A01G0016	AT2G16950	transportin 1	A01	104865	114020	-
Gh_A01G0017	AT2G16940	Splicing factor, CC1-like	A01	116557	123331	+
Gh_A01G0018	AT2G20940	Protein of unknown function (DUF1279)	A01	124019	124426	-
Gh_A01G0019	AT2G16850	plasma membrane intrinsic protein 2;8	A01	125841	126850	-
Gh_A01G0020	AT1G75950	S phase kinase-associated protein 1	A01	134033	134583	-
Gh_A01G0021	AT1G20140	SKP1-like 4	A01	136690	137273	-
Gh_A01G0022	AT4G35070	SBP (S-ribonuclease binding protein) family protein	A01	139006	139956	-
Gh_A01G0023	AT2G16780	Transducin family protein / WD-40 repeat family protein	A01	141685	143865	+
Gh_A01G0024	AT2G16770	Basic-leucine zipper (bZIP) transcription factor family protein	A01	145943	146737	-
Gh_A01G0025	AT4G38600	HEAT repeat ;HECT-domain (ubiquitin-transferase)	A01	149998	158450	-
Gh_A01G0026	AT2G20990	synaptotagmin A	A01	162980	168461	+
Gh_A01G0027	AT4G34960	Cyclophilin-like peptidyl-prolyl cis-trans isomerase family protein	A01	169899	172913	-
Gh_A01G0028	AT2G17870	cold shock domain protein 3	A01	175438	175896	-
Gh_A01G0029	AT4G34940	armadillo repeat only 1	A01	177727	179655	-
Gh_A01G0030	AT3G19000	2-oxoglutarate (2OG) and Fe(II)-dependent oxygenase superfamily protein	A01	180950	186782	-
Gh_A01G0031	AT2G16600	rotamase CYP 3	A01	188863	189378	-
Gh_A01G0032	AT2G21250	NAD(P)-linked oxidoreductase superfamily protein	A01	197329	200400	-
Gh_A01G0033	AT4G38960	B-box type zinc finger family protein	A01	203359	210425	+
Gh_A01G0034	AT4G34660	SH3 domain-containing protein	A01	218447	225598	+
Gh_A01G0035	AT4G34640	squalene synthase 1	A01	226859	230832	-
Gh_A01G0036	AT5G07930	MEI2 C-terminal RRM only like 2	A01	236338	238130	-
Gh_A01G0037	AT4G39050	Kinesin motor family protein	A01	251025	260711	+
Gh_A01G0038	AT4G39070	B-box zinc finger family protein	A01	263018	265422	-
Gh_A01G0039	AT4G39080	vacuolar proton ATPase A3	A01	270660	277613	+
Gh_A01G0040	AT2G16405	Transducin/WD40 repeat-like superfamily protein	A01	279698	284344	+
Gh_A01G0041	AT4G39100	PHD finger family protein / bromo-adjacent homology (BAH) domain-containing protein	A01	287625	290112	-
Gh_A01G0042	AT5G24890	0	A01	292447	292830	-
Gh_A01G0043	AT2G16370	thymidylate synthase 1	A01	301163	307718	+
Gh_A01G0044	AT2G21600	endoplasmatic reticulum retrieval protein 1B	A01	310304	312167	+
Gh_A01G0045	AT2G16280	3-ketoacyl-CoA synthase 9	A01	314919	316400	-
Gh_A01G0046	AT1G75250	RAD-like 6	A01	366991	367326	-
Gh_A01G0047	AT4G34440	Protein kinase superfamily protein	A01	377314	383548	-
Gh_A01G0048	AT1G60995	0	A01	388742	394263	+
Gh_A01G0049	AT1G11040	HSP40/DnaJ peptide-binding protein	A01	399847	402289	-
Gh_A01G0050	AT1G10950	transmembrane nine 1	A01	403189	407948	+
Gh_A01G0051	AT1G09790	COBRA-like protein 6 precursor	A01	408493	411481	-
Gh_A01G0052	0	0	A01	412399	412701	+
Gh_A01G0053	0	0	A01	416961	417362	+
Gh_A01G0054	AT3G18990	AP2/B3-like transcriptional factor family protein	A01	420576	422536	-
Gh_A01G0055	AT3G19000	2-oxoglutarate (2OG) and Fe(II)-dependent oxygenase superfamily protein	A01	437231	439501	+
Gh_A01G0056	AT3G19000	2-oxoglutarate (2OG) and Fe(II)-dependent oxygenase superfamily protein	A01	440776	446847	+
Gh_A01G0057	AT4G33950	Protein kinase superfamily protein	A01	447830	450835	-
Gh_A01G0058	AT2G15820	endonucleases	A01	453419	456811	+
Gh_A01G0059	AT3G19090	RNA-binding protein	A01	460673	466432	+
Gh_A01G0060	AT4G33945	ARM repeat superfamily protein	A01	467257	469512	-
Gh_A01G0061	AT4G33940	RING/U-box superfamily protein	A01	470819	474700	-
Gh_A01G0062	AT1G49620	Cyclin-dependent kinase inhibitor family protein	A01	516321	517323	+
Gh_A01G0063	AT2G15695	Protein of unknown function DUF829, transmembrane 53	A01	521376	526422	+
Gh_A01G0064	AT3G19184	AP2/B3-like transcriptional factor family protein	A01	540246	543091	+
Gh_A01G0065	AT1G49670	ARP protein (REF)	A01	543527	550460	-
Gh_A01G0066	AT1G49670	ARP protein (REF)	A01	556731	568231	-
Gh_A01G0067	AT5G07280	Leucine-rich repeat transmembrane protein kinase	A01	571321	576953	-
Gh_A01G0068	AT4G34412	0	A01	584689	586503	+
Gh_A01G0069	AT3G19240	Vacuolar import/degradation, Vid27-related protein	A01	589430	592055	+
Gh_A01G0070	AT3G19280	fucosyltransferase 11	A01	593504	598184	-
Gh_A01G0071	AT4G33980	0	A01	599748	602823	-
Gh_A01G0072	AT2G09990	Ribosomal protein S5 domain 2-like superfamily protein	A01	606419	606856	-
Gh_A01G0073	AT3G04070	NAC domain containing protein 47	A01	609071	612483	-
Gh_A01G0074	AT1G17230	Leucine-rich receptor-like protein kinase family protein	A01	614555	616045	-
Gh_A01G0075	AT3G19420	PTEN 2	A01	625496	630346	+
Gh_A01G0076	AT4G34150	Calcium-dependent lipid-binding (CaLB domain) family protein	A01	632805	635495	+
Gh_A01G0077	AT4G35220	Cyclase family protein	A01	636469	640958	-
Gh_A01G0078	AT1G35710	Protein kinase family protein with leucine-rich repeat domain	A01	650242	651390	+
Gh_A01G0079	AT4G34215	Domain of unknown function (DUF303)	A01	654800	656633	-
Gh_A01G0080	AT3G18100	myb domain protein 4r1	A01	659468	660196	+
Gh_A01G0081	AT2G15240	UNC-50 family protein	A01	662527	666400	+
Gh_A01G0082	AT3G19440	Pseudouridine synthase family protein	A01	668750	672133	-
Gh_A01G0083	AT2G15220	Plant basic secretory protein (BSP) family protein	A01	694910	695695	-
Gh_A01G0084	AT2G14910	0	A01	697764	703310	+
Gh_A01G0085	AT3G19550	0	A01	704363	704796	-
Gh_A01G0086	AT4G33910	2-oxoglutarate (2OG) and Fe(II)-dependent oxygenase superfamily protein	A01	708554	712304	+
Gh_A01G0087	AT4G33890	0	A01	712985	713974	-
Gh_A01G0088	AT3G43980	Ribosomal protein S14p/S29e family protein	A01	716846	717833	+
Gh_A01G0089	AT2G14835	RING/U-box superfamily protein	A01	720360	724909	+
Gh_A01G0090	AT2G14740	vaculolar sorting receptor 3	A01	726830	731316	-
Gh_A01G0091	AT1G60080	3\'-5\'-exoribonuclease family protein	A01	733477	737346	-
Gh_A01G0092	0	0	A01	801321	801830	-
Gh_A01G0093	0	0	A01	803988	804497	-
Gh_A01G0094	0	0	A01	811783	812217	-
Gh_A01G0095	AT3G19640	magnesium transporter 4	A01	819097	822558	-
Gh_A01G0096	AT1G17870	ethylene-dependent gravitropism-deficient and yellow-green-like 3	A01	823655	830447	+
Gh_A01G0097	AT1G50030	target of rapamycin	A01	831404	850685	-
Gh_A01G0098	AT1G47530	MATE efflux family protein	A01	852741	858930	-
Gh_A01G0099	AT3G18830	polyol/monosaccharide transporter 5	A01	864570	867478	+
Gh_A01G0100	AT3G18830	polyol/monosaccharide transporter 5	A01	869775	871178	+
Gh_A01G0101	AT3G18830	polyol/monosaccharide transporter 5	A01	874304	875999	+
Gh_A01G0102	AT3G18830	polyol/monosaccharide transporter 5	A01	877529	879782	-
Gh_A01G0103	AT5G65630	global transcription factor group E7	A01	884141	885984	+
Gh_A01G0104	AT1G63110	GPI transamidase subunit PIG-U	A01	888917	893602	+
Gh_A01G0105	AT5G64360	Chaperone DnaJ-domain superfamily protein	A01	895270	896874	+
Gh_A01G0106	AT4G36180	Leucine-rich receptor-like protein kinase family protein	A01	897722	901858	+
Gh_A01G0107	AT4G38495	0	A01	902801	904124	-
Gh_A01G0108	AT4G10170	SNARE-like superfamily protein	A01	906947	908521	+
Gh_A01G0109	AT5G64360	Chaperone DnaJ-domain superfamily protein	A01	910252	912246	-
Gh_A01G0110	AT1G78300	general regulatory factor 2	A01	914347	916292	-
Gh_A01G0111	AT4G38270	galacturonosyltransferase 3	A01	922892	927628	+
Gh_A01G0112	AT1G21140	Vacuolar iron transporter (VIT) family protein	A01	932762	933406	+
Gh_A01G0113	AT1G03050	ENTH/ANTH/VHS superfamily protein	A01	935025	938210	-
Gh_A01G0114	AT5G64090	0	A01	943513	944820	+
Gh_A01G0115	AT5G48905	low-molecular-weight cysteine-rich 12	A01	947677	948099	-
Gh_A01G0116	AT4G03420	Protein of unknown function (DUF789)	A01	987360	988998	+
Gh_A01G0117	AT1G03620	ELMO/CED-12 family protein	A01	992167	993585	-
Gh_A01G0118	AT2G20875	epidermal patterning factor 1	A01	996059	996484	-
Gh_A01G0119	AT2G20880	Integrase-type DNA-binding superfamily protein	A01	1008923	1010191	+
Gh_A01G0120	AT4G03510	RING membrane-anchor 1	A01	1023424	1024188	-
Gh_A01G0121	AT1G53025	Ubiquitin-conjugating enzyme family protein	A01	1041997	1044247	-
Gh_A01G0122	AT1G03730	0	A01	1048448	1048951	-
Gh_A01G0123	AT1G51130	Nse4, component of Smc5/6 DNA repair complex	A01	1053235	1055912	+
Gh_A01G0124	AT5G63020	Disease resistance protein (CC-NBS-LRR class) family	A01	1064885	1067521	+
Gh_A01G0125	AT1G12280	LRR and NB-ARC domains-containing disease resistance protein	A01	1081116	1083758	+
Gh_A01G0126	0	0	A01	1123288	1123602	+
Gh_A01G0127	0	0	A01	1124825	1125130	-
Gh_A01G0128	0	0	A01	1178670	1178861	-
Gh_A01G0129	AT5G63020	Disease resistance protein (CC-NBS-LRR class) family	A01	1191944	1194589	+
Gh_A01G0130	AT1G03760	Prefoldin chaperone subunit family protein	A01	1217403	1220058	-
Gh_A01G0131	AT5G13180	NAC domain containing protein 83	A01	1227081	1227818	-
Gh_A01G0132	AT5G07280	Leucine-rich repeat transmembrane protein kinase	A01	1231055	1232272	-
Gh_A01G0133	AT1G03780	targeting protein for XKLP2	A01	1235527	1239772	-
Gh_A01G0134	AT5G44265	Bifunctional inhibitor/lipid-transfer protein/seed storage 2S albumin superfamily protein	A01	1242782	1243129	+
Gh_A01G0135	AT1G03790	Zinc finger C-x8-C-x5-C-x3-H type family protein	A01	1246811	1247830	+
Gh_A01G0136	AT1G03790	Zinc finger C-x8-C-x5-C-x3-H type family protein	A01	1252497	1253522	+
Gh_A01G0137	AT1G04945	HIT-type Zinc finger family protein	A01	1265184	1267856	-
Gh_A01G0138	AT2G20580	26S proteasome regulatory subunit S2 1A	A01	1270694	1277010	-
Gh_A01G0139	AT2G20570	GBF\'s pro-rich region-interacting factor 1	A01	1284402	1286452	-
Gh_A01G0140	AT2G20560	DNAJ heat shock family protein	A01	1296081	1303437	+
Gh_A01G0141	AT1G06290	acyl-CoA oxidase 3	A01	1303840	1308420	-
Gh_A01G0142	AT1G06290	acyl-CoA oxidase 3	A01	1312324	1323339	-
Gh_A01G0143	AT1G76390	ARM repeat superfamily protein	A01	1331503	1335072	-
Gh_A01G0144	AT3G09040	Pentatricopeptide repeat (PPR) superfamily protein	A01	1344818	1346494	-
Gh_A01G0145	AT5G13390	no exine formation 1	A01	1351195	1355935	+
Gh_A01G0146	AT5G64680	0	A01	1357820	1359770	+
Gh_A01G0147	AT1G01630	Sec14p-like phosphatidylinositol transfer family protein	A01	1361700	1364990	+
Gh_A01G0148	AT5G13430	Ubiquinol-cytochrome C reductase iron-sulfur subunit	A01	1366684	1368682	-
Gh_A01G0149	AT1G28140	0	A01	1369714	1372162	-
Gh_A01G0150	AT5G61960	MEI2-like protein 1	A01	1373633	1379175	-
Gh_A01G0151	AT2G33550	Homeodomain-like superfamily protein	A01	1406572	1409158	+
Gh_A01G0152	AT5G13300	ARF GTPase-activating protein	A01	1418019	1425212	+
Gh_A01G0153	AT5G13220	jasmonate-zim-domain protein 10	A01	1432860	1433880	+
Gh_A01G0154	AT5G13200	GRAM domain family protein	A01	1440239	1442901	+
Gh_A01G0155	AT1G28070	0	A01	1461607	1462412	-
Gh_A01G0156	AT5G13190	0	A01	1465822	1469129	+
Gh_A01G0157	AT1G28050	B-box type zinc finger protein with CCT domain	A01	1485300	1487798	+
Gh_A01G0158	AT5G44700	Leucine-rich repeat transmembrane protein kinase	A01	1505171	1508460	+
Gh_A01G0159	AT5G50850	Transketolase family protein	A01	1509664	1513698	-
Gh_A01G0160	AT5G13170	senescence-associated gene 29	A01	1535218	1538408	+
Gh_A01G0161	AT5G13110	glucose-6-phosphate dehydrogenase 2	A01	1629121	1633491	-
Gh_A01G0162	0	0	A01	1641950	1642744	+
Gh_A01G0163	AT2G30950	FtsH extracellular protease family	A01	1643805	1646568	-
Gh_A01G0164	AT1G54350	ABC transporter family protein	A01	1650280	1656531	-
Gh_A01G0165	AT3G05990	Leucine-rich repeat (LRR) family protein	A01	1662067	1666981	+
Gh_A01G0166	AT4G19600	Cyclin family protein	A01	1672477	1679003	+
Gh_A01G0167	AT5G27600	long-chain acyl-CoA synthetase 7	A01	1680923	1711236	+
Gh_A01G0168	AT5G26240	chloride channel D	A01	1718022	1727243	+
Gh_A01G0169	AT5G19300	0	A01	1730831	1735216	-
Gh_A01G0170	AT2G32090	Lactoylglutathione lyase / glyoxalase I family protein	A01	1736794	1738636	-
Gh_A01G0171	AT4G14830	0	A01	1741202	1741681	-
Gh_A01G0172	AT1G04190	Tetratricopeptide repeat (TPR)-like superfamily protein	A01	1744209	1747622	+
Gh_A01G0173	AT1G60710	NAD(P)-linked oxidoreductase superfamily protein	A01	1749253	1749877	-
Gh_A01G0174	AT3G22845	emp24/gp25L/p24 family/GOLD family protein	A01	1751090	1753132	+
Gh_A01G0175	AT5G43830	Aluminium induced protein with YGL and LRDR motifs	A01	1757465	1759408	+
Gh_A01G0176	AT4G14500	Polyketide cyclase/dehydrase and lipid transport superfamily protein	A01	1761616	1765097	+
Gh_A01G0177	AT5G64560	magnesium transporter 9	A01	1766476	1770619	-
Gh_A01G0178	AT1G04300	TRAF-like superfamily protein	A01	1783226	1790341	+
Gh_A01G0179	AT1G04340	HR-like lesion-inducing protein-related	A01	1791925	1793553	+
Gh_A01G0180	AT4G14440	3-hydroxyacyl-CoA dehydratase 1	A01	1797774	1798493	-
Gh_A01G0181	AT4G14430	indole-3-butyric acid response 10	A01	1804032	1804751	-
Gh_A01G0182	AT3G23130	C2H2 and C2HC zinc fingers superfamily protein	A01	1814490	1815110	+
Gh_A01G0183	AT1G04420	NAD(P)-linked oxidoreductase superfamily protein	A01	1821682	1825521	+
Gh_A01G0184	AT3G23270	Regulator of chromosome condensation (RCC1) family with FYVE zinc finger domain	A01	1827663	1833086	+
Gh_A01G0185	AT4G27090	Ribosomal protein L14	A01	1833841	1835451	-
Gh_A01G0186	AT3G23510	Cyclopropane-fatty-acyl-phospholipid synthase	A01	1836756	1845330	-
Gh_A01G0187	AT2G33420	Protein of unknown function (DUF810)	A01	1861234	1865473	+
Gh_A01G0188	AT2G33460	ROP-interactive CRIB motif-containing protein 1	A01	1867729	1869962	-
Gh_A01G0189	AT3G23510	Cyclopropane-fatty-acyl-phospholipid synthase	A01	1904682	1912332	+
Gh_A01G0190	0	0	A01	1912612	1912947	-
Gh_A01G0191	AT5G13890	Family of unknown function (DUF716)	A01	1913517	1914386	-
Gh_A01G0192	AT2G05620	proton gradient regulation 5	A01	1915885	1917355	+
Gh_A01G0193	AT1G04510	MOS4-associated complex 3A	A01	1922781	1969513	+
Gh_A01G0194	AT3G06330	RING/U-box superfamily protein	A01	1971820	1976433	+
Gh_A01G0195	AT5G18610	Protein kinase superfamily protein	A01	1977528	1980567	-
Gh_A01G0196	AT3G12680	floral homeotic protein (HUA1)	A01	1983308	1986307	-
Gh_A01G0197	AT5G07900	Mitochondrial transcription termination factor family protein	A01	1989470	1990609	-
Gh_A01G0198	AT5G07900	Mitochondrial transcription termination factor family protein	A01	1991940	1992905	-
Gh_A01G0199	AT5G07900	Mitochondrial transcription termination factor family protein	A01	1995299	1996105	-
Gh_A01G0200	AT5G07900	Mitochondrial transcription termination factor family protein	A01	1997885	1999042	-
Gh_A01G0201	AT5G07900	Mitochondrial transcription termination factor family protein	A01	2001475	2002461	-
Gh_A01G0202	AT5G07900	Mitochondrial transcription termination factor family protein	A01	2004298	2005269	-
Gh_A01G0203	AT5G07900	Mitochondrial transcription termination factor family protein	A01	2006956	2007954	-
Gh_A01G0204	AT4G02570	cullin 1	A01	2012480	2016876	-
Gh_A01G0205	AT4G15770	RNA binding	A01	2020565	2021146	+
Gh_A01G0206	AT5G24860	flowering promoting factor 1	A01	2026488	2026826	+
Gh_A01G0207	AT4G15780	vesicle-associated membrane protein 724	A01	2032820	2035398	-
Gh_A01G0208	AT4G15800	ralf-like 33	A01	2041193	2041570	+
Gh_A01G0209	AT4G15880	Cysteine proteinases superfamily protein	A01	2043815	2045287	+
Gh_A01G0210	AT1G04170	eukaryotic translation initiation factor 2 gamma subunit	A01	2049831	2052296	+
Gh_A01G0211	AT4G15940	Fumarylacetoacetate (FAA) hydrolase family	A01	2060968	2064365	+
Gh_A01G0212	AT3G16720	TOXICOS EN LEVADURA 2	A01	2071881	2072732	+
Gh_A01G0213	AT3G16785	phospholipase D P1	A01	2083336	2091108	+
Gh_A01G0214	AT4G16060	0	A01	2093022	2095969	+
Gh_A01G0215	AT4G16070	Mono-/di-acylglycerol lipase, N-terminal;Lipase, class 3	A01	2096672	2102177	-
Gh_A01G0216	AT3G06778	Chaperone DnaJ-domain superfamily protein	A01	2116743	2118244	+
Gh_A01G0217	AT3G16857	response regulator 1	A01	2121327	2124479	+
Gh_A01G0218	AT4G16110	response regulator 2	A01	2127283	2129196	+
Gh_A01G0219	AT3G06740	GATA transcription factor 15	A01	2130369	2131001	-
Gh_A01G0220	AT2G02120	Scorpion toxin-like knottin superfamily protein	A01	2138498	2139232	+
Gh_A01G0221	AT3G06720	importin alpha isoform 1	A01	2160884	2163920	-
Gh_A01G0222	AT2G47480	Protein of unknown function (DUF3511)	A01	2167304	2167633	+
Gh_A01G0223	0	0	A01	2173469	2177006	+
Gh_A01G0224	AT5G49460	ATP citrate lyase subunit B 2	A01	2187286	2191439	+
Gh_A01G0225	AT3G06610	DNA-binding enhancer protein-related	A01	2192968	2194495	-
Gh_A01G0226	AT3G17060	Pectin lyase-like superfamily protein	A01	2195693	2197346	-
Gh_A01G0227	AT4G16210	enoyl-CoA hydratase/isomerase A	A01	2198488	2201397	+
Gh_A01G0228	AT5G49510	prefoldin 3	A01	2208735	2211276	+
Gh_A01G0229	AT3G06580	Mevalonate/galactokinase family protein	A01	2216586	2221182	+
Gh_A01G0230	AT3G17120	0	A01	2226620	2227463	+
Gh_A01G0231	AT3G17130	Plant invertase/pectin methylesterase inhibitor superfamily protein	A01	2230431	2230949	-
Gh_A01G0232	AT3G17152	Plant invertase/pectin methylesterase inhibitor superfamily protein	A01	2237394	2237924	+
Gh_A01G0233	0	0	A01	2245726	2246958	+
Gh_A01G0234	AT1G63400	Pentatricopeptide repeat (PPR) superfamily protein	A01	2249365	2251359	+
Gh_A01G0235	AT5G49610	F-box family protein	A01	2254270	2256036	-
Gh_A01G0236	AT3G06520	agenet domain-containing protein	A01	2258798	2261034	-
Gh_A01G0237	AT1G02400	gibberellin 2-oxidase 6	A01	2288576	2293340	+
Gh_A01G0238	AT1G48110	evolutionarily conserved C-terminal region 7	A01	2300772	2303221	-
Gh_A01G0239	AT5G18500	Protein kinase superfamily protein	A01	2307203	2309122	-
Gh_A01G0240	AT3G17430	Nucleotide-sugar transporter family protein	A01	2319583	2322792	+
Gh_A01G0241	AT3G06483	pyruvate dehydrogenase kinase	A01	2326089	2329610	+
Gh_A01G0242	AT1G48330	0	A01	2336963	2337950	+
Gh_A01G0243	AT1G79610	Na+/H+ antiporter 6	A01	2349104	2355033	+
Gh_A01G0244	AT3G09040	Pentatricopeptide repeat (PPR) superfamily protein	A01	2360196	2362172	+
Gh_A01G0245	AT1G72250	Di-glucose binding protein with Kinesin motor domain	A01	2363360	2369245	+
Gh_A01G0246	AT3G14370	Protein kinase superfamily protein	A01	2375340	2376647	-
Gh_A01G0247	AT1G16680	Chaperone DnaJ-domain superfamily protein	A01	2384339	2388578	-
Gh_A01G0248	AT1G16670	Protein kinase superfamily protein	A01	2393495	2395851	-
Gh_A01G0249	AT1G79040	photosystem II subunit R	A01	2402139	2406022	+
Gh_A01G0250	AT1G79050	recA DNA recombination family protein	A01	2406367	2419508	-
Gh_A01G0251	AT1G79060	0	A01	2431516	2432766	+
Gh_A01G0252	AT5G52850	Pentatricopeptide repeat (PPR) superfamily protein	A01	2442315	2444516	-
Gh_A01G0253	AT1G11300	protein serine/threonine kinases;protein kinases;ATP binding;sugar binding;kinases;carbohydrate binding	A01	2465668	2466674	+
Gh_A01G0254	AT1G11300	protein serine/threonine kinases;protein kinases;ATP binding;sugar binding;kinases;carbohydrate binding	A01	2576304	2632730	+
Gh_A01G0255	AT1G11300	protein serine/threonine kinases;protein kinases;ATP binding;sugar binding;kinases;carbohydrate binding	A01	2639993	2642854	+
Gh_A01G0256	AT1G79090	0	A01	2647021	2655538	-
Gh_A01G0257	AT1G56200	embryo defective 1303	A01	2657410	2658817	+
Gh_A01G0258	AT1G79090	0	A01	2661374	2662177	-
Gh_A01G0259	AT1G56200	embryo defective 1303	A01	2664001	2664660	+
Gh_A01G0260	AT3G12955	SAUR-like auxin-responsive protein family	A01	2674690	2675124	+
Gh_A01G0261	AT3G59600	RNA polymerase Rpb8	A01	2676314	2678683	-
Gh_A01G0262	AT1G16610	arginine/serine-rich 45	A01	2681607	2685826	+
Gh_A01G0263	AT2G35155	Trypsin family protein	A01	2688623	2692151	+
Gh_A01G0264	AT3G12940	2-oxoglutarate (2OG) and Fe(II)-dependent oxygenase superfamily protein	A01	2694392	2696258	+
Gh_A01G0265	AT3G12920	SBP (S-ribonuclease binding protein) family protein	A01	2719110	2720237	+
Gh_A01G0266	AT1G56070	Ribosomal protein S5/Elongation factor G/III/V family protein	A01	2737534	2740430	-
Gh_A01G0267	AT2G43000	NAC domain containing protein 42	A01	2786573	2788315	+
Gh_A01G0268	AT1G16540	molybdenum cofactor sulfurase (LOS5) (ABA3)	A01	2954062	2965731	-
Gh_A01G0269	AT3G12900	2-oxoglutarate (2OG) and Fe(II)-dependent oxygenase superfamily protein	A01	2981839	3031785	-
Gh_A01G0270	AT3G12900	2-oxoglutarate (2OG) and Fe(II)-dependent oxygenase superfamily protein	A01	3037482	3038597	+
Gh_A01G0271	0	0	A01	3057628	3062335	+
Gh_A01G0272	AT3G12900	2-oxoglutarate (2OG) and Fe(II)-dependent oxygenase superfamily protein	A01	3062731	3064051	-
Gh_A01G0273	AT3G12900	2-oxoglutarate (2OG) and Fe(II)-dependent oxygenase superfamily protein	A01	3066416	3067967	+
Gh_A01G0274	AT1G17200	Uncharacterised protein family (UPF0497)	A01	3082507	3086569	-
Gh_A01G0275	AT4G09650	ATP synthase delta-subunit gene	A01	3089928	3090650	-
Gh_A01G0276	AT3G14395	0	A01	3096262	3096531	+
Gh_A01G0277	AT4G25210	DNA-binding storekeeper protein-related transcriptional regulator	A01	3101764	3102936	-
Gh_A01G0278	AT3G14420	Aldolase-type TIM barrel family protein	A01	3120319	3122365	+
Gh_A01G0279	AT3G14420	Aldolase-type TIM barrel family protein	A01	3142580	3144620	+
Gh_A01G0280	AT3G14440	nine-cis-epoxycarotenoid dioxygenase 3	A01	3237677	3239470	-
Gh_A01G0281	AT1G17110	ubiquitin-specific protease 15	A01	3305093	3309725	+
Gh_A01G0282	AT1G17100	SOUL heme-binding family protein	A01	3310806	3312464	-
Gh_A01G0283	AT1G11300	protein serine/threonine kinases;protein kinases;ATP binding;sugar binding;kinases;carbohydrate binding	A01	3389900	3392295	+
Gh_A01G0284	0	0	A01	3508852	3509283	+
Gh_A01G0285	AT4G11550	Cysteine/Histidine-rich C1 domain family protein	A01	3563036	3566721	-
Gh_A01G0286	AT1G53590	Calcium-dependent lipid-binding (CaLB domain) family protein	A01	3651446	3656150	+
Gh_A01G0287	AT1G78870	ubiquitin-conjugating enzyme 35	A01	3656509	3658568	-
Gh_A01G0288	AT5G18070	phosphoglucosamine mutase-related	A01	3659316	3662936	+
Gh_A01G0289	AT1G53580	glyoxalase II 3	A01	3664665	3667569	+
Gh_A01G0290	AT3G14690	cytochrome P450, family 72, subfamily A, polypeptide 15	A01	3668352	3673723	+
Gh_A01G0291	AT3G14690	cytochrome P450, family 72, subfamily A, polypeptide 15	A01	3677725	3679609	+
Gh_A01G0292	AT3G14620	cytochrome P450, family 72, subfamily A, polypeptide 8	A01	3688207	3688850	+
Gh_A01G0293	AT3G14690	cytochrome P450, family 72, subfamily A, polypeptide 15	A01	3698162	3700047	+
Gh_A01G0294	AT3G14690	cytochrome P450, family 72, subfamily A, polypeptide 15	A01	3705710	3707185	+
Gh_A01G0295	AT1G76065	LYR family of Fe/S cluster biogenesis protein	A01	3711924	3712247	-
Gh_A01G0296	AT2G02130	low-molecular-weight cysteine-rich 68	A01	3717888	3718238	+
Gh_A01G0297	AT2G02120	Scorpion toxin-like knottin superfamily protein	A01	3732406	3733027	+
Gh_A01G0298	AT1G69490	NAC-like, activated by AP3/PI	A01	3763200	3763502	+
Gh_A01G0299	AT2G39640	glycosyl hydrolase family 17 protein	A01	3766159	3766432	-
Gh_A01G0300	AT1G78530	Protein kinase superfamily protein	A01	3768969	3770550	-
Gh_A01G0301	0	0	A01	3872877	3963226	+
Gh_A01G0302	AT1G60360	RING/U-box superfamily protein	A01	3970857	3972100	+
Gh_A01G0303	AT2G21110	Disease resistance-responsive (dirigent-like protein) family protein	A01	3973923	3974471	+
Gh_A01G0304	AT3G14720	MAP kinase 19	A01	3985939	3990924	+
Gh_A01G0305	AT3G02660	Tyrosyl-tRNA synthetase, class Ib, bacterial/mitochondrial	A01	3992054	3993529	+
Gh_A01G0306	AT1G17010	2-oxoglutarate (2OG) and Fe(II)-dependent oxygenase superfamily protein	A01	3995085	3996961	-
Gh_A01G0307	AT1G17020	senescence-related gene 1	A01	4000562	4004281	-
Gh_A01G0308	AT1G78560	Sodium Bile acid symporter family	A01	4029556	4035035	-
Gh_A01G0309	AT3G14750	0	A01	4038651	4040456	-
Gh_A01G0310	AT1G78570	rhamnose biosynthesis 1	A01	4058373	4059488	+
Gh_A01G0311	AT1G78570	rhamnose biosynthesis 1	A01	4121084	4123179	+
Gh_A01G0312	AT2G04340	0	A01	4124791	4126190	-
Gh_A01G0313	AT1G78580	trehalose-6-phosphate synthase	A01	4127905	4137368	-
Gh_A01G0314	0	0	A01	4158887	4159048	+
Gh_A01G0315	AT4G27190	NB-ARC domain-containing disease resistance protein	A01	4190792	4204783	-
Gh_A01G0316	AT4G19050	NB-ARC domain-containing disease resistance protein	A01	4223353	4318777	-
Gh_A01G0317	AT3G14460	LRR and NB-ARC domains-containing disease resistance protein	A01	4366432	4377717	-
Gh_A01G0318	AT1G78590	NAD(H) kinase 3	A01	4387436	4391234	+
Gh_A01G0319	AT1G53490	RING/U-box superfamily protein	A01	4394482	4395218	-
Gh_A01G0320	AT1G78600	light-regulated zinc finger protein 1	A01	4420827	4423524	+
Gh_A01G0321	AT1G78610	mechanosensitive channel of small conductance-like 6	A01	4424808	4427973	-
Gh_A01G0322	0	0	A01	4437599	4438942	-
Gh_A01G0323	AT1G78630	Ribosomal protein L13 family protein	A01	4446747	4449972	+
Gh_A01G0324	AT1G78710	TRICHOME BIREFRINGENCE-LIKE 42	A01	4450572	4453226	-
Gh_A01G0325	AT3G14850	TRICHOME BIREFRINGENCE-LIKE 41	A01	4458526	4461200	-
Gh_A01G0326	AT1G53420	Leucine-rich repeat transmembrane protein kinase	A01	4477191	4520626	-
Gh_A01G0327	AT5G44700	Leucine-rich repeat transmembrane protein kinase	A01	4532415	4534327	-
Gh_A01G0328	AT5G44700	Leucine-rich repeat transmembrane protein kinase	A01	4581364	4591261	-
Gh_A01G0329	AT1G53440	Leucine-rich repeat transmembrane protein kinase	A01	4613492	4621111	+
Gh_A01G0330	AT4G20140	Leucine-rich repeat transmembrane protein kinase	A01	4633321	4639997	+
Gh_A01G0331	0	0	A01	4649815	4650075	+
Gh_A01G0332	0	0	A01	4652102	4672959	+
Gh_A01G0333	0	0	A01	4681193	4681486	+
Gh_A01G0334	AT4G20140	Leucine-rich repeat transmembrane protein kinase	A01	4719536	4721212	+
Gh_A01G0335	0	0	A01	4725242	4725511	+
Gh_A01G0336	0	0	A01	4728129	4728416	+
Gh_A01G0337	0	0	A01	4731485	4731778	+
Gh_A01G0338	0	0	A01	4746502	4746795	+
Gh_A01G0339	0	0	A01	4750918	4751211	+
Gh_A01G0340	0	0	A01	4755273	4755566	+
Gh_A01G0341	AT3G10050	L-O-methylthreonine resistant 1	A01	4767078	4773447	-
Gh_A01G0342	0	0	A01	4813821	4814111	+
Gh_A01G0343	AT3G14420	Aldolase-type TIM barrel family protein	A01	4825885	4827479	+
Gh_A01G0344	AT1G53380	Plant protein of unknown function (DUF641)	A01	4842427	4843809	-
Gh_A01G0345	AT1G29310	SecY protein transport family protein	A01	4869020	4872184	-
Gh_A01G0346	AT4G38700	Disease resistance-responsive (dirigent-like protein) family protein	A01	4892629	4893204	+
Gh_A01G0347	AT2G21110	Disease resistance-responsive (dirigent-like protein) family protein	A01	4895271	4895822	-
Gh_A01G0348	AT4G38700	Disease resistance-responsive (dirigent-like protein) family protein	A01	4916149	4916712	+
Gh_A01G0349	AT1G53400	Ubiquitin domain-containing protein	A01	4921792	4923891	+
Gh_A01G0350	AT1G78650	DNA-directed DNA polymerases	A01	4924491	4931629	-
Gh_A01G0351	AT1G78680	gamma-glutamyl hydrolase 2	A01	4933609	4986572	-
Gh_A01G0352	0	0	A01	4988295	4988648	-
Gh_A01G0353	0	0	A01	5013886	5017058	-
Gh_A01G0354	AT4G20140	Leucine-rich repeat transmembrane protein kinase	A01	5020586	5020882	-
Gh_A01G0355	AT4G20140	Leucine-rich repeat transmembrane protein kinase	A01	5021061	5145033	-
Gh_A01G0356	0	0	A01	5278765	5279273	-
Gh_A01G0357	AT1G16970	KU70 homolog	A01	5302686	5317408	+
Gh_A01G0358	AT1G67000	Protein kinase superfamily protein	A01	5319054	5321761	+
Gh_A01G0359	AT1G67000	Protein kinase superfamily protein	A01	5326150	5331071	+
Gh_A01G0360	AT1G78700	BES1/BZR1 homolog 4	A01	5334151	5337014	+
Gh_A01G0361	AT1G29800	RING/FYVE/PHD-type zinc finger family protein	A01	5347017	5350503	-
Gh_A01G0362	AT5G43690	P-loop containing nucleoside triphosphate hydrolases superfamily protein	A01	5385524	5386347	-
Gh_A01G0363	AT1G73080	PEP1 receptor 1	A01	5401990	5403567	+
Gh_A01G0364	AT3G30841	Cofactor-independent phosphoglycerate mutase	A01	5457748	5460703	-
Gh_A01G0365	AT3G14830	0	A01	5469742	5472737	+
Gh_A01G0366	AT1G64810	Arabidopsis thaliana protein of unknown function (DUF794)	A01	5476124	5478092	+
Gh_A01G0367	AT3G59070	Cytochrome b561/ferric reductase transmembrane with DOMON related domain	A01	5478792	5479701	+
Gh_A01G0368	0	0	A01	5489825	5490046	+
Gh_A01G0369	0	0	A01	5496809	5497159	-
Gh_A01G0370	AT3G24730	mRNA splicing factor, thioredoxin-like U5 snRNP	A01	5501132	5502655	+
Gh_A01G0371	AT1G78770	anaphase promoting complex 6	A01	5504155	5512126	+
Gh_A01G0372	AT1G78780	pathogenesis-related family protein	A01	5513147	5514857	-
Gh_A01G0373	AT1G78780	pathogenesis-related family protein	A01	5522864	5524383	-
Gh_A01G0374	AT1G78800	UDP-Glycosyltransferase superfamily protein	A01	5529301	5531657	-
Gh_A01G0375	AT1G16916	0	A01	5532329	5532603	+
Gh_A01G0376	AT2G26580	plant-specific transcription factor YABBY family protein	A01	5553159	5556688	+
Gh_A01G0377	AT1G53320	tubby like protein 7	A01	5557918	5560470	+
Gh_A01G0378	AT2G42680	multiprotein bridging factor 1A	A01	5568036	5569896	-
Gh_A01G0379	AT1G78810	0	A01	5574865	5578281	-
Gh_A01G0380	AT3G14890	phosphoesterase	A01	5584683	5588925	+
Gh_A01G0381	AT3G14910	0	A01	5590065	5594832	+
Gh_A01G0382	AT5G46330	Leucine-rich receptor-like protein kinase family protein	A01	5663707	5665744	+
Gh_A01G0383	AT5G46330	Leucine-rich receptor-like protein kinase family protein	A01	5759260	5878720	+
Gh_A01G0384	AT4G20140	Leucine-rich repeat transmembrane protein kinase	A01	5915753	5916334	+
Gh_A01G0385	AT3G14920	Peptide-N4-(N-acetyl-beta-glucosaminyl)asparagine amidase A protein	A01	5920833	5936388	+
Gh_A01G0386	AT2G42610	Protein of unknown function (DUF640)	A01	5942644	5943216	-
Gh_A01G0387	AT1G78830	Curculin-like (mannose-binding) lectin family protein	A01	5957355	5958734	-
Gh_A01G0388	AT1G78850	D-mannose binding lectin protein with Apple-like carbohydrate-binding domain	A01	5986216	5987538	+
Gh_A01G0389	AT1G78850	D-mannose binding lectin protein with Apple-like carbohydrate-binding domain	A01	5990955	5992277	+
Gh_A01G0390	AT3G14940	phosphoenolpyruvate carboxylase 3	A01	6056080	6060582	+
Gh_A01G0391	AT1G78870	ubiquitin-conjugating enzyme 35	A01	6172368	6175298	+
Gh_A01G0392	AT2G42580	tetratricopetide-repeat thioredoxin-like 3	A01	6180321	6183586	-
Gh_A01G0393	0	0	A01	6215387	6215749	+
Gh_A01G0394	AT1G53290	Galactosyltransferase family protein	A01	6217320	6239453	-
Gh_A01G0395	AT1G53280	Class I glutamine amidotransferase-like superfamily protein	A01	6247369	6267476	+
Gh_A01G0396	AT1G12740	cytochrome P450, family 87, subfamily A, polypeptide 2	A01	6269378	6279470	-
Gh_A01G0397	AT1G53270	ABC-2 type transporter family protein	A01	6324018	6325847	-
Gh_A01G0398	AT3G15000	cobalt ion binding	A01	6328483	6330720	+
Gh_A01G0399	0	0	A01	6331555	6331866	+
Gh_A01G0400	0	0	A01	6333365	6333658	+
Gh_A01G0401	AT1G59640	BIG PETAL P	A01	6333775	6336107	-
Gh_A01G0402	0	0	A01	6337330	6339687	-
Gh_A01G0403	0	0	A01	6349622	6357369	-
Gh_A01G0404	AT3G15020	Lactate/malate dehydrogenase family protein	A01	6392538	6395256	-
Gh_A01G0405	AT3G15010	RNA-binding (RRM/RBD/RNP motifs) family protein	A01	6400255	6401571	-
Gh_A01G0406	AT1G06230	global transcription factor group E4	A01	6403558	6405603	-
Gh_A01G0407	AT2G31083	CLAVATA3/ESR-RELATED 5	A01	6428720	6428983	-
Gh_A01G0408	0	0	A01	6436261	6436647	-
Gh_A01G0409	0	0	A01	6455864	6456250	-
Gh_A01G0410	0	0	A01	6474462	6474839	-
Gh_A01G0411	AT5G15110	Pectate lyase family protein	A01	6488274	6490234	-
Gh_A01G0412	AT5G44700	Leucine-rich repeat transmembrane protein kinase	A01	6502046	6505222	+
Gh_A01G0413	AT1G73170	P-loop containing nucleoside triphosphate hydrolases superfamily protein	A01	6515216	6520383	-
Gh_A01G0414	AT3G15030	TCP family transcription factor 4	A01	6598141	6599481	+
Gh_A01G0415	AT3G15050	IQ-domain 10	A01	6601699	6620768	-
Gh_A01G0416	0	0	A01	6633293	6634778	+
Gh_A01G0417	AT1G53210	sodium/calcium exchanger family protein / calcium-binding EF hand family protein	A01	6636653	6639683	-
Gh_A01G0418	AT2G20360	NAD(P)-binding Rossmann-fold superfamily protein	A01	6642749	6645214	+
Gh_A01G0419	AT3G58120	Basic-leucine zipper (bZIP) transcription factor family protein	A01	6663713	6665323	-
Gh_A01G0420	AT5G54080	homogentisate 1,2-dioxygenase	A01	6675069	6678080	-
Gh_A01G0421	AT5G60860	RAB GTPase homolog A1F	A01	6679105	6681073	+
Gh_A01G0422	AT4G27560	UDP-Glycosyltransferase superfamily protein	A01	6693691	6694638	+
Gh_A01G0423	AT2G22930	UDP-Glycosyltransferase superfamily protein	A01	6696878	6698082	+
Gh_A01G0424	AT4G27560	UDP-Glycosyltransferase superfamily protein	A01	6713234	6714652	+
Gh_A01G0425	AT1G53190	RING/U-box superfamily protein	A01	6715101	6717118	-
Gh_A01G0426	AT5G46020	0	A01	6724097	6728307	-
Gh_A01G0427	AT5G46030	0	A01	6748952	6750239	+
Gh_A01G0428	AT3G18380	sequence-specific DNA binding transcription factors;sequence-specific DNA binding	A01	6751289	6754474	+
Gh_A01G0429	AT3G15090	GroES-like zinc-binding alcohol dehydrogenase family protein	A01	6755215	6758394	+
Gh_A01G0430	AT3G15095	0	A01	6764687	6766808	+
Gh_A01G0431	AT3G15110	0	A01	6802851	6804141	-
Gh_A01G0432	AT3G15115	0	A01	6809046	6810049	-
Gh_A01G0433	AT5G54010	UDP-Glycosyltransferase superfamily protein	A01	6898779	6900155	+
Gh_A01G0434	AT4G16330	2-oxoglutarate (2OG) and Fe(II)-dependent oxygenase superfamily protein	A01	6900754	6901864	-
Gh_A01G0435	AT3G15120	P-loop containing nucleoside triphosphate hydrolases superfamily protein	A01	6904118	6911915	-
Gh_A01G0436	AT3G15140	Polynucleotidyl transferase, ribonuclease H-like superfamily protein	A01	6913488	6916248	-
Gh_A01G0437	AT3G15150	RING/U-box superfamily protein	A01	6917016	6919585	-
Gh_A01G0438	AT3G15150	RING/U-box superfamily protein	A01	6930303	6930551	-
Gh_A01G0439	AT5G53980	homeobox protein 52	A01	6934736	6935269	-
Gh_A01G0440	AT5G53950	NAC (No Apical Meristem) domain transcriptional regulator superfamily protein	A01	7017621	7019632	+
Gh_A01G0441	AT5G53940	Yippee family putative zinc-binding protein	A01	7075587	7077148	+
Gh_A01G0442	AT5G53930	0	A01	7078318	7080711	+
Gh_A01G0443	AT3G15220	Protein kinase superfamily protein	A01	7081664	7089822	-
Gh_A01G0444	AT5G53900	Serine/threonine-protein kinase WNK (With No Lysine)-related	A01	7098005	7100475	+
Gh_A01G0445	AT1G53163	0	A01	7102527	7103219	-
Gh_A01G0446	AT3G15260	Protein phosphatase 2C family protein	A01	7104917	7106684	+
Gh_A01G0447	AT3G15270	squamosa promoter binding protein-like 5	A01	7106933	7107595	-
Gh_A01G0448	AT3G15280	0	A01	7111875	7112466	-
Gh_A01G0449	AT5G53890	phytosylfokine-alpha receptor 2	A01	7124396	7127554	-
Gh_A01G0450	AT3G15290	3-hydroxyacyl-CoA dehydrogenase family protein	A01	7172902	7175704	+
Gh_A01G0451	AT5G42080	dynamin-like protein	A01	7176746	7177083	-
Gh_A01G0452	AT3G49660	Transducin/WD40 repeat-like superfamily protein	A01	7177365	7179060	-
Gh_A01G0453	AT3G23560	MATE efflux family protein	A01	7191031	7194856	+
Gh_A01G0454	AT5G42240	serine carboxypeptidase-like 42	A01	7198437	7200731	+
Gh_A01G0455	AT5G42240	serine carboxypeptidase-like 42	A01	7208824	7210570	+
Gh_A01G0456	AT1G28130	Auxin-responsive GH3 family protein	A01	7278255	7282362	+
Gh_A01G0457	AT5G53850	haloacid dehalogenase-like hydrolase family protein	A01	7283640	7291623	+
Gh_A01G0458	AT3G15300	VQ motif-containing protein	A01	7293966	7294727	-
Gh_A01G0459	AT1G53140	Dynamin related protein 5A	A01	7312049	7320618	-
Gh_A01G0460	AT1G11300	protein serine/threonine kinases;protein kinases;ATP binding;sugar binding;kinases;carbohydrate binding	A01	7327189	7329537	+
Gh_A01G0461	AT4G27500	proton pump interactor 1	A01	7330042	7332935	-
Gh_A01G0462	AT3G15350	Core-2/I-branching beta-1,6-N-acetylglucosaminyltransferase family protein	A01	7337495	7340667	+
Gh_A01G0463	AT1G53040	Protein of unknown function (DUF616)	A01	7344104	7347955	+
Gh_A01G0464	AT1G53035	0	A01	7349385	7349819	+
Gh_A01G0465	AT3G15353	metallothionein 3	A01	7351792	7355319	-
Gh_A01G0466	AT1G53025	Ubiquitin-conjugating enzyme family protein	A01	7359405	7363813	+
Gh_A01G0467	AT4G21700	Protein of unknown function (DUF2921)	A01	7364597	7367509	+
Gh_A01G0468	AT4G21700	Protein of unknown function (DUF2921)	A01	7389042	7395110	+
Gh_A01G0469	AT4G21700	Protein of unknown function (DUF2921)	A01	7396982	7399765	+
Gh_A01G0470	AT1G53010	RING/U-box superfamily protein	A01	7400098	7400640	-
Gh_A01G0471	AT5G34885	Protein of unknown function (DUF784)	A01	7456306	7456659	-
Gh_A01G0472	AT5G53770	Nucleotidyltransferase family protein	A01	7474920	7479659	-
Gh_A01G0473	AT3G05200	RING/U-box superfamily protein	A01	7482280	7482848	+
Gh_A01G0474	AT4G40070	RING/U-box superfamily protein	A01	7484649	7485215	+
Gh_A01G0475	AT3G25510	disease resistance protein (TIR-NBS-LRR class), putative	A01	7519283	7523015	+
Gh_A01G0476	AT4G27470	RING membrane-anchor 3	A01	7599787	7600563	+
Gh_A01G0477	AT3G15370	expansin 12	A01	7603263	7604881	+
Gh_A01G0478	AT4G21705	Tetratricopeptide repeat (TPR)-like superfamily protein	A01	7606684	7608951	+
Gh_A01G0479	AT1G63080	Pentatricopeptide repeat (PPR) superfamily protein	A01	7612024	7614399	+
Gh_A01G0480	AT4G36220	ferulic acid 5-hydroxylase 1	A01	7652481	7652795	-
Gh_A01G0481	AT5G07990	Cytochrome P450 superfamily protein	A01	7653246	7654296	-
Gh_A01G0482	AT3G15380	Plasma-membrane choline transporter family protein	A01	7711892	7716263	+
Gh_A01G0483	AT3G15390	silencing defective 5	A01	7716781	7721074	-
Gh_A01G0484	AT3G15395	0	A01	7724053	7724373	+
Gh_A01G0485	AT5G53760	Seven transmembrane MLO family protein	A01	7725369	7728916	-
Gh_A01G0486	AT5G53750	CBS domain-containing protein	A01	7741007	7742425	-
Gh_A01G0487	AT4G27450	Aluminium induced protein with YGL and LRDR motifs	A01	7767880	7768823	+
Gh_A01G0488	AT3G11070	Outer membrane OMP85 family protein	A01	7769917	7773614	+
Gh_A01G0489	0	0	A01	7785892	7786520	-
Gh_A01G0490	0	0	A01	7791769	7792403	-
Gh_A01G0491	AT1G52920	G protein coupled receptor	A01	7804045	7806409	+
Gh_A01G0492	AT3G15470	Transducin/WD40 repeat-like superfamily protein	A01	7807069	7811833	-
Gh_A01G0493	0	0	A01	7812293	7812553	+
Gh_A01G0494	AT4G27435	Protein of unknown function (DUF1218)	A01	7843928	7845142	-
Gh_A01G0495	AT4G27430	COP1-interacting protein 7	A01	7847932	7852415	-
Gh_A01G0496	AT1G52900	Toll-Interleukin-Resistance (TIR) domain family protein	A01	7890989	7891657	+
Gh_A01G0497	AT3G15510	NAC domain containing protein 2	A01	7953380	7954596	+
Gh_A01G0498	AT3G15518	0	A01	7970075	7970455	+
Gh_A01G0499	AT5G54440	CLUB	A01	7972749	7981395	+
Gh_A01G0500	AT1G09270	importin alpha isoform 4	A01	7981780	7984701	-
Gh_A01G0501	AT3G16260	tRNAse Z4	A01	7986136	7990462	+
Gh_A01G0502	AT5G54400	S-adenosyl-L-methionine-dependent methyltransferases superfamily protein	A01	7993294	7994258	-
Gh_A01G0503	AT5G54390	HAL2-like	A01	8008091	8010961	-
Gh_A01G0504	AT1G52855	0	A01	8020749	8020955	+
Gh_A01G0505	AT5G54380	protein kinase family protein	A01	8069850	8072369	+
Gh_A01G0506	AT5G54370	Late embryogenesis abundant (LEA) protein-related	A01	8072895	8077599	-
Gh_A01G0507	AT5G54370	Late embryogenesis abundant (LEA) protein-related	A01	8079269	8080365	-
Gh_A01G0508	AT5G54370	Late embryogenesis abundant (LEA) protein-related	A01	8083466	8084562	-
Gh_A01G0509	0	0	A01	8092404	8092628	-
Gh_A01G0510	0	0	A01	8095320	8096822	-
Gh_A01G0511	0	0	A01	8104803	8105218	-
Gh_A01G0512	0	0	A01	8122981	8126533	+
Gh_A01G0513	AT4G27390	0	A01	8127532	8129797	+
Gh_A01G0514	AT1G61260	Protein of unknown function (DUF761)	A01	8184716	8185841	+
Gh_A01G0515	AT4G32010	HSI2-like 1	A01	8189193	8197864	-
Gh_A01G0516	AT4G27380	0	A01	8199012	8201178	-
Gh_A01G0517	0	0	A01	8215600	8217212	-
Gh_A01G0518	AT5G54280	myosin 2	A01	8234271	8242242	+
Gh_A01G0519	AT5G54270	light-harvesting chlorophyll B-binding protein 3	A01	8243038	8246706	-
Gh_A01G0520	AT5G54250	cyclic nucleotide-gated cation channel 4	A01	8277150	8284315	+
Gh_A01G0521	AT4G27360	Dynein light chain type 1 family protein	A01	8284735	8285135	-
Gh_A01G0522	AT5G54110	membrane-associated mannitol-induced	A01	8290700	8292856	-
Gh_A01G0523	AT4G10265	Wound-responsive family protein	A01	8305114	8305365	-
Gh_A01G0524	AT4G10270	Wound-responsive family protein	A01	8311680	8311979	-
Gh_A01G0525	AT2G20900	diacylglycerol kinase 5	A01	8346684	8351983	-
Gh_A01G0526	AT4G21440	MYB-like 102	A01	8384034	8385523	+
Gh_A01G0527	0	0	A01	8415658	8417072	+
Gh_A01G0528	AT4G27340	Met-10+ like family protein	A01	8439647	8443562	+
Gh_A01G0529	0	0	A01	8450175	8451718	+
Gh_A01G0530	AT5G54430	Adenine nucleotide alpha hydrolases-like superfamily protein	A01	8462226	8462888	+
Gh_A01G0531	AT4G27310	B-box type zinc finger family protein	A01	8466139	8467100	-
Gh_A01G0532	AT4G27280	Calcium-binding EF-hand family protein	A01	8539239	8539580	-
Gh_A01G0533	AT1G11300	protein serine/threonine kinases;protein kinases;ATP binding;sugar binding;kinases;carbohydrate binding	A01	8603431	8607035	+
Gh_A01G0534	AT1G11300	protein serine/threonine kinases;protein kinases;ATP binding;sugar binding;kinases;carbohydrate binding	A01	8640487	8643505	+
Gh_A01G0535	AT1G11300	protein serine/threonine kinases;protein kinases;ATP binding;sugar binding;kinases;carbohydrate binding	A01	8657291	8660267	+
Gh_A01G0536	AT1G11300	protein serine/threonine kinases;protein kinases;ATP binding;sugar binding;kinases;carbohydrate binding	A01	8662105	8758347	+
Gh_A01G0537	AT4G27280	Calcium-binding EF-hand family protein	A01	8808586	8808963	+
Gh_A01G0538	AT1G11300	protein serine/threonine kinases;protein kinases;ATP binding;sugar binding;kinases;carbohydrate binding	A01	8841358	8843091	+
Gh_A01G0539	AT1G11300	protein serine/threonine kinases;protein kinases;ATP binding;sugar binding;kinases;carbohydrate binding	A01	9045230	9052732	+
Gh_A01G0540	AT1G11300	protein serine/threonine kinases;protein kinases;ATP binding;sugar binding;kinases;carbohydrate binding	A01	9068419	9069072	+
Gh_A01G0541	AT1G11300	protein serine/threonine kinases;protein kinases;ATP binding;sugar binding;kinases;carbohydrate binding	A01	9069318	9071791	+
Gh_A01G0542	AT1G12220	Disease resistance protein (CC-NBS-LRR class) family	A01	9073926	9076874	+
Gh_A01G0543	AT4G27270	Quinone reductase family protein	A01	9090712	9094611	+
Gh_A01G0544	AT3G20640	basic helix-loop-helix (bHLH) DNA-binding superfamily protein	A01	9100896	9102924	-
Gh_A01G0545	AT5G54520	Transducin/WD40 repeat-like superfamily protein	A01	9133963	9138467	+
Gh_A01G0546	AT5G54510	Auxin-responsive GH3 family protein	A01	9238374	9240450	+
Gh_A01G0547	AT5G54510	Auxin-responsive GH3 family protein	A01	9407662	9409824	+
Gh_A01G0548	AT1G69550	disease resistance protein (TIR-NBS-LRR class)	A01	9464200	9466746	-
Gh_A01G0549	AT5G54530	Protein of unknown function, DUF538	A01	9487612	9488693	+
Gh_A01G0550	AT3G20650	mRNA capping enzyme family protein	A01	9496810	9500639	-
Gh_A01G0551	AT2G02650	Ribonuclease H-like superfamily protein	A01	9523652	9524231	+
Gh_A01G0552	AT5G54585	0	A01	9537047	9538413	+
Gh_A01G0553	AT3G20660	organic cation/carnitine transporter4	A01	9569780	9573117	-
Gh_A01G0554	AT3G47810	Calcineurin-like metallo-phosphoesterase superfamily protein	A01	9599626	9600829	-
Gh_A01G0555	AT5G23960	terpene synthase 21	A01	9709776	9712126	-
Gh_A01G0556	AT5G48150	GRAS family transcription factor	A01	9769101	9770855	-
Gh_A01G0557	AT5G54590	Protein kinase superfamily protein	A01	9808481	9811958	+
Gh_A01G0558	AT5G54600	Translation protein SH3-like family protein	A01	9813000	9815081	+
Gh_A01G0559	AT1G65290	mitochondrial acyl carrier protein 2	A01	9824395	9827292	+
Gh_A01G0560	AT1G65290	mitochondrial acyl carrier protein 2	A01	9853617	9857145	-
Gh_A01G0561	AT4G27250	NAD(P)-binding Rossmann-fold superfamily protein	A01	9895244	9897842	+
Gh_A01G0562	AT5G54630	zinc finger protein-related	A01	9900175	9901880	-
Gh_A01G0563	AT5G54660	HSP20-like chaperones superfamily protein	A01	9925368	9926061	+
Gh_A01G0564	AT5G54670	kinesin 3	A01	9930683	9935792	+
Gh_A01G0565	AT1G11530	C-terminal cysteine residue is changed to a serine 1	A01	9961449	9962896	+
Gh_A01G0566	AT5G54680	basic helix-loop-helix (bHLH) DNA-binding superfamily protein	A01	9991487	9994331	+
Gh_A01G0567	AT3G20680	Domain of unknown function (DUF1995)	A01	9994887	9995972	+
Gh_A01G0568	AT5G54690	galacturonosyltransferase 12	A01	9996974	9999674	-
Gh_A01G0569	AT5G54730	homolog of yeast autophagy 18 (ATG18) F	A01	10015703	10019519	-
Gh_A01G0570	AT3G20720	0	A01	10034069	10042484	+
Gh_A01G0571	AT5G02620	ankyrin-like1	A01	10122969	10124855	+
Gh_A01G0572	AT4G04790	Tetratricopeptide repeat (TPR)-like superfamily protein	A01	10155608	10162621	-
Gh_A01G0573	AT4G21200	gibberellin 2-oxidase 8	A01	10254892	10257017	-
Gh_A01G0574	AT3G09790	ubiquitin 8	A01	10329712	10331106	+
Gh_A01G0575	AT3G09790	ubiquitin 8	A01	10363506	10364879	+
Gh_A01G0576	AT4G27160	seed storage albumin 3	A01	10371278	10371697	-
Gh_A01G0577	AT1G54290	Translation initiation factor SUI1 family protein	A01	10376575	10377234	+
Gh_A01G0578	AT1G01380	Homeodomain-like superfamily protein	A01	10379136	10379700	+
Gh_A01G0579	AT4G27120	0	A01	10386993	10389301	+
Gh_A01G0580	AT1G54290	Translation initiation factor SUI1 family protein	A01	10393131	10393727	+
Gh_A01G0581	AT5G54770	thiazole biosynthetic enzyme, chloroplast (ARA6) (THI1) (THI4)	A01	10400731	10401975	+
Gh_A01G0582	AT3G20580	COBRA-like protein 10 precursor	A01	10405007	10407108	+
Gh_A01G0583	AT4G27100	Ypt/Rab-GAP domain of gyp1p superfamily protein	A01	10412165	10418411	-
Gh_A01G0584	AT5G22730	F-box/RNI-like/FBD-like domains-containing protein	A01	10456541	10457379	+
Gh_A01G0585	AT1G09560	germin-like protein 5	A01	10457765	10458394	-
Gh_A01G0586	AT1G09560	germin-like protein 5	A01	10460157	10460786	-
Gh_A01G0587	AT1G50940	electron transfer flavoprotein alpha	A01	10466970	10470090	+
Gh_A01G0588	AT5G54790	0	A01	10474422	10475190	-
Gh_A01G0589	AT4G04890	protodermal factor 2	A01	10572663	10573046	+
Gh_A01G0590	AT4G21750	Homeobox-leucine zipper family protein / lipid-binding START domain-containing protein	A01	10574257	10574629	+
Gh_A01G0591	AT3G15160	0	A01	10622137	10627477	-
Gh_A01G0592	0	0	A01	10705785	10706389	-
Gh_A01G0593	AT2G28220	Eukaryotic aspartyl protease family protein	A01	10714505	10715911	-
Gh_A01G0594	AT5G54800	glucose 6-phosphate/phosphate translocator 1	A01	10757286	10760133	+
Gh_A01G0595	AT5G54840	Ras-related small GTP-binding family protein	A01	10762483	10764637	-
Gh_A01G0596	AT1G50910	0	A01	10778047	10781098	+
Gh_A01G0597	AT1G65700	Small nuclear ribonucleoprotein family protein	A01	10781407	10782357	-
Gh_A01G0598	AT3G47860	chloroplastic lipocalin	A01	10784033	10786787	+
Gh_A01G0599	AT1G50900	Ankyrin repeat family protein	A01	10787033	10788142	-
Gh_A01G0600	AT1G09560	germin-like protein 5	A01	10790624	10791739	+
Gh_A01G0601	AT3G59200	F-box/RNI-like superfamily protein	A01	10819401	10831217	-
Gh_A01G0602	AT3G58980	F-box family protein	A01	10857759	10859253	-
Gh_A01G0603	AT5G54850	0	A01	10873301	10873801	-
Gh_A01G0604	AT4G27060	ARM repeat superfamily protein	A01	10877127	10881131	+
Gh_A01G0605	AT3G20540	polymerase gamma 1	A01	10881937	10888814	-
Gh_A01G0606	AT2G36800	don-glucosyltransferase 1	A01	10943540	10945036	+
Gh_A01G0607	AT3G20530	Protein kinase superfamily protein	A01	10949030	10950941	-
Gh_A01G0608	AT1G32120	0	A01	10968759	10970009	+
Gh_A01G0609	AT5G54855	Pollen Ole e 1 allergen and extensin family protein	A01	10985338	10987252	+
Gh_A01G0610	AT4G27040	EAP30/Vps36 family protein	A01	10988203	10989979	+
Gh_A01G0611	AT4G27030	fatty acid desaturase A	A01	10990263	10991198	-
Gh_A01G0612	AT4G27020	0	A01	10997502	11000830	+
Gh_A01G0613	AT5G36110	cytochrome P450, family 716, subfamily A, polypeptide 1	A01	11005392	11007121	-
Gh_A01G0614	AT1G50740	Transmembrane proteins 14C	A01	11007814	11008545	-
Gh_A01G0615	AT4G27000	RNA-binding (RRM/RBD/RNP motifs) family protein	A01	11010633	11014298	+
Gh_A01G0616	AT4G30580	Phospholipid/glycerol acyltransferase family protein	A01	11044443	11046385	-
Gh_A01G0617	AT3G20340	0	A01	11062530	11062871	-
Gh_A01G0618	AT1G50660	0	A01	11079321	11082837	+
Gh_A01G0619	AT1G50670	OTU-like cysteine protease family protein	A01	11085676	11087868	-
Gh_A01G0620	AT3G20395	RING/U-box superfamily protein	A01	11129835	11130832	-
Gh_A01G0621	AT3G20410	calmodulin-domain protein kinase 9	A01	11154745	11157809	+
Gh_A01G0622	AT5G54940	Translation initiation factor SUI1 family protein	A01	11158635	11158973	-
Gh_A01G0623	AT4G26980	RNI-like superfamily protein	A01	11161635	11164181	+
Gh_A01G0624	AT1G20970	0	A01	11165894	11171715	-
Gh_A01G0625	AT4G26965	NADH:ubiquinone oxidoreductase, 17.2kDa subunit	A01	11185543	11187776	-
Gh_A01G0626	AT1G15700	ATPase, F1 complex, gamma subunit protein	A01	11188123	11189256	+
Gh_A01G0627	AT5G54970	0	A01	11190361	11191663	+
Gh_A01G0628	AT4G04630	Protein of unknown function, DUF584	A01	11200731	11201327	+
Gh_A01G0629	AT4G38460	geranylgeranyl reductase	A01	11211126	11212013	-
Gh_A01G0630	AT4G26940	Galactosyltransferase family protein	A01	11233698	11236871	+
Gh_A01G0631	AT2G32460	myb domain protein 101	A01	11322898	11325335	-
Gh_A01G0632	0	0	A01	11338400	11338657	+
Gh_A01G0633	AT3G20480	tetraacyldisaccharide 4\'-kinase family protein	A01	11349478	11352247	+
Gh_A01G0634	AT5G55050	GDSL-like Lipase/Acylhydrolase superfamily protein	A01	11354487	11356662	+
Gh_A01G0635	AT5G42570	B-cell receptor-associated 31-like	A01	11447622	11448124	+
Gh_A01G0636	AT2G02650	Ribonuclease H-like superfamily protein	A01	11468858	11469226	+
Gh_A01G0637	AT5G55090	mitogen-activated protein kinase kinase kinase 15	A01	11471680	11472993	-
Gh_A01G0638	AT1G62290	Saposin-like aspartyl protease family protein	A01	11479496	11483547	-
Gh_A01G0639	AT1G62300	WRKY family transcription factor	A01	11509602	11511977	-
Gh_A01G0640	AT1G50730	0	A01	11544983	11558549	-
Gh_A01G0641	AT5G55110	Stigma-specific Stig1 family protein	A01	11604782	11605246	+
Gh_A01G0642	AT1G11925	Stigma-specific Stig1 family protein	A01	11624518	11624955	-
Gh_A01G0643	AT1G11925	Stigma-specific Stig1 family protein	A01	11629975	11630400	-
Gh_A01G0644	AT2G41640	Glycosyltransferase family 61 protein	A01	11648876	11650432	-
Gh_A01G0645	0	0	A01	11674515	11675094	-
Gh_A01G0646	AT4G26850	mannose-1-phosphate guanylyltransferase (GDP)s;GDP-galactose:mannose-1-phosphate guanylyltransferases;GDP-galactose:glucose-1-phosphate guanylyltransferases;GDP-galactose:myoinositol-1-phosphate guanylyltransferases;glucose-1-phosphate guanylyltransferase	A01	11722790	11724814	+
Gh_A01G0647	AT2G32990	glycosyl hydrolase 9B8	A01	11729555	11731583	-
Gh_A01G0648	AT1G50650	Stigma-specific Stig1 family protein	A01	11738815	11739477	+
Gh_A01G0649	AT4G26830	O-Glycosyl hydrolases family 17 protein	A01	11785733	11787306	+
Gh_A01G0650	AT3G20310	ethylene response factor 7	A01	11846615	11847371	+
Gh_A01G0651	AT3G20300	Protein of unknown function (DUF3537)	A01	11854200	11856388	+
Gh_A01G0652	AT3G20290	EPS15 homology domain 1	A01	11861148	11864869	+
Gh_A01G0653	AT4G26790	GDSL-like Lipase/Acylhydrolase superfamily protein	A01	11866986	11868330	-
Gh_A01G0654	AT4G26780	Co-chaperone GrpE family protein	A01	11870303	11872626	+
Gh_A01G0655	AT5G55210	0	A01	11873134	11874405	-
Gh_A01G0656	AT5G55220	trigger factor type chaperone family protein	A01	11875192	11878694	+
Gh_A01G0657	AT4G26770	Phosphatidate cytidylyltransferase family protein	A01	11879085	11882467	-
Gh_A01G0658	AT5G55230	microtubule-associated proteins 65-1	A01	11895421	11898851	+
Gh_A01G0659	AT4G26750	hydroxyproline-rich glycoprotein family protein	A01	11900117	11902414	+
Gh_A01G0660	0	0	A01	11903542	11904090	+
Gh_A01G0661	AT5G55250	IAA carboxylmethyltransferase 1	A01	11905276	11908576	-
Gh_A01G0662	AT5G55280	homolog of bacterial cytokinesis Z-ring protein FTSZ 1-1	A01	11962213	11964669	+
Gh_A01G0663	AT1G16240	syntaxin of plants 51	A01	11965093	11966678	-
Gh_A01G0664	AT3G51970	acyl-CoA sterol acyl transferase 1	A01	12025229	12025594	-
Gh_A01G0665	AT5G55390	ENHANCED DOWNY MILDEW 2	A01	12034533	12041403	-
Gh_A01G0666	AT4G26700	fimbrin 1	A01	12045186	12049813	-
Gh_A01G0667	AT5G55410	Bifunctional inhibitor/lipid-transfer protein/seed storage 2S albumin superfamily protein	A01	12059506	12059892	+
Gh_A01G0668	AT5G55470	Na+/H+ (sodium hydrogen) exchanger 3	A01	12064497	12067582	-
Gh_A01G0669	AT5G55480	SHV3-like 1	A01	12074985	12081662	+
Gh_A01G0670	AT1G50590	RmlC-like cupins superfamily protein	A01	12124872	12126508	+
Gh_A01G0671	AT5G55500	beta-1,2-xylosyltransferase	A01	12129549	12132162	+
Gh_A01G0672	AT5G59240	Ribosomal protein S8e family protein	A01	12136760	12138313	-
Gh_A01G0673	0	0	A01	12139570	12139816	-
Gh_A01G0674	AT1G50575	Putative lysine decarboxylase family protein	A01	12140271	12141870	+
Gh_A01G0675	AT3G20155	0	A01	12142358	12145432	-
Gh_A01G0676	AT4G26670	Mitochondrial import inner membrane translocase subunit Tim17/Tim22/Tim23 family protein	A01	12146554	12147906	-
Gh_A01G0677	AT5G55530	Calcium-dependent lipid-binding (CaLB domain) family protein	A01	12193675	12194946	+
Gh_A01G0678	AT5G55540	tornado 1	A01	12195564	12200006	-
Gh_A01G0679	AT1G11300	protein serine/threonine kinases;protein kinases;ATP binding;sugar binding;kinases;carbohydrate binding	A01	12207761	12209591	-
Gh_A01G0680	AT5G55560	Protein kinase superfamily protein	A01	12211045	12213721	-
Gh_A01G0681	AT4G26640	WRKY family transcription factor family protein	A01	12240357	12244290	+
Gh_A01G0682	AT1G50600	scarecrow-like 5	A01	12246498	12248117	-
Gh_A01G0683	AT2G17030	F-box family protein with a domain of unknown function (DUF295)	A01	12255252	12256523	-
Gh_A01G0684	AT5G55570	0	A01	12257540	12258283	-
Gh_A01G0685	AT3G07100	Sec23/Sec24 protein transport family protein	A01	12310815	12316367	+
Gh_A01G0686	AT5G46330	Leucine-rich receptor-like protein kinase family protein	A01	12327698	12328162	-
Gh_A01G0687	AT5G44700	Leucine-rich repeat transmembrane protein kinase	A01	12328169	12330131	-
Gh_A01G0688	0	0	A01	12332876	12333148	+
Gh_A01G0689	AT1G55930	CBS domain-containing protein / transporter associated domain-containing protein	A01	12333287	12344784	-
Gh_A01G0690	AT3G26310	cytochrome P450, family 71, subfamily B, polypeptide 35	A01	12347530	12349137	-
Gh_A01G0691	0	0	A01	12375501	12379875	+
Gh_A01G0692	0	0	A01	12380256	12380489	+
Gh_A01G0693	AT5G15550	Transducin/WD40 repeat-like superfamily protein	A01	12390800	12392449	-
Gh_A01G0694	AT5G25180	cytochrome P450, family 71, subfamily B, polypeptide 14	A01	12409642	12411385	-
Gh_A01G0695	AT5G17240	SET domain group 40	A01	12473108	12477168	+
Gh_A01G0696	AT3G26300	cytochrome P450, family 71, subfamily B, polypeptide 34	A01	12504325	12505957	-
Gh_A01G0697	AT5G25180	cytochrome P450, family 71, subfamily B, polypeptide 14	A01	12686525	12688337	-
Gh_A01G0698	AT5G25120	ytochrome p450, family 71, subfamily B, polypeptide 11	A01	13050953	13052004	-
Gh_A01G0699	AT5G25180	cytochrome P450, family 71, subfamily B, polypeptide 14	A01	13153849	13167880	-
Gh_A01G0700	AT3G13110	serine acetyltransferase 2;2	A01	13254201	13255358	-
Gh_A01G0701	AT3G13120	Ribosomal protein S10p/S20e family protein	A01	13400692	13402332	-
Gh_A01G0702	AT5G55590	Pectin lyase-like superfamily protein	A01	13404274	13405783	+
Gh_A01G0703	AT5G55600	agenet domain-containing protein / bromo-adjacent homology (BAH) domain-containing protein	A01	13406428	13409762	-
Gh_A01G0704	AT5G55610	0	A01	13415163	13417373	+
Gh_A01G0705	AT1G55910	zinc transporter 11 precursor	A01	13417719	13419665	-
Gh_A01G0706	AT3G13170	Spo11/DNA topoisomerase VI, subunit A protein	A01	13420541	13435957	-
Gh_A01G0707	AT5G55630	Outward rectifying potassium channel protein	A01	13437838	13438990	+
Gh_A01G0708	AT5G55630	Outward rectifying potassium channel protein	A01	13443432	13444570	+
Gh_A01G0709	AT5G55630	Outward rectifying potassium channel protein	A01	13445192	13446584	+
Gh_A01G0710	AT3G13175	0	A01	13447335	13447634	-
Gh_A01G0711	0	0	A01	13561482	13562294	+
Gh_A01G0712	AT5G47640	nuclear factor Y, subunit B2	A01	13582650	13583210	+
Gh_A01G0713	0	0	A01	13585344	13585970	+
Gh_A01G0714	AT5G55730	FASCICLIN-like arabinogalactan 1	A01	13649630	13651601	+
Gh_A01G0715	AT5G58860	cytochrome P450, family 86, subfamily A, polypeptide 1	A01	13678301	13680907	+
Gh_A01G0716	AT5G47650	nudix hydrolase homolog 2	A01	13681528	13684773	-
Gh_A01G0717	AT5G55820	0	A01	13715222	13722563	+
Gh_A01G0718	AT5G55830	Concanavalin A-like lectin protein kinase family protein	A01	13733244	13734284	+
Gh_A01G0719	AT1G55870	Polynucleotidyl transferase, ribonuclease H-like superfamily protein	A01	13735384	13739167	-
Gh_A01G0720	AT3G13180	NOL1/NOP2/sun family protein / antitermination NusB domain-containing protein	A01	13743914	13754663	-
Gh_A01G0721	AT1G70320	ubiquitin-protein ligase 2	A01	13764643	13779177	+
Gh_A01G0722	AT1G62910	Pentatricopeptide repeat (PPR) superfamily protein	A01	13802911	13806102	+
Gh_A01G0723	AT5G55850	RPM1-interacting protein 4 (RIN4) family protein	A01	13807553	13810270	+
Gh_A01G0724	AT3G07680	emp24/gp25L/p24 family/GOLD family protein	A01	13810928	13812922	-
Gh_A01G0725	AT1G55850	cellulose synthase like E1	A01	13826320	13829357	-
Gh_A01G0726	AT1G55850	cellulose synthase like E1	A01	13858646	13864354	-
Gh_A01G0727	AT5G55860	Plant protein of unknown function (DUF827)	A01	14036948	14040703	+
Gh_A01G0728	AT4G26620	Sucrase/ferredoxin-like family protein	A01	14041980	14045146	+
Gh_A01G0729	AT1G55840	Sec14p-like phosphatidylinositol transfer family protein	A01	14045678	14049352	-
Gh_A01G0730	AT5G47750	D6 protein kinase like 2	A01	14103942	14105839	-
Gh_A01G0731	AT1G60620	RNA polymerase I subunit 43	A01	14141613	14144171	-
Gh_A01G0732	AT4G26600	S-adenosyl-L-methionine-dependent methyltransferases superfamily protein	A01	14146320	14151226	-
Gh_A01G0733	AT1G55820	Kinase-related protein of unknown function (DUF1296)	A01	14159451	14164263	+
Gh_A01G0734	AT5G55950	Nucleotide/sugar transporter family protein	A01	14165184	14166630	-
Gh_A01G0735	AT5G55960	0	A01	14171416	14173463	+
Gh_A01G0736	AT3G13070	CBS domain-containing protein / transporter associated domain-containing protein	A01	14174120	14183067	-
Gh_A01G0737	AT5G55970	RING/U-box superfamily protein	A01	14195113	14196396	+
Gh_A01G0738	AT5G47770	farnesyl diphosphate synthase 1	A01	14211438	14214471	+
Gh_A01G0739	AT5G55980	serine-rich protein-related	A01	14215543	14215824	+
Gh_A01G0740	AT5G55990	calcineurin B-like protein 2	A01	14217721	14219351	+
Gh_A01G0741	AT5G56010	heat shock protein 81-3	A01	14221053	14223941	-
Gh_A01G0742	AT4G26555	FKBP-like peptidyl-prolyl cis-trans isomerase family protein	A01	14225797	14227787	+
Gh_A01G0743	AT4G26550	Got1/Sft2-like vescicle transport protein family	A01	14228856	14230022	+
Gh_A01G0744	AT5G56040	Leucine-rich receptor-like protein kinase family protein	A01	14236028	14239424	+
Gh_A01G0745	AT3G44730	kinesin-like protein 1	A01	14284568	14289868	-
Gh_A01G0746	AT3G44730	kinesin-like protein 1	A01	14290933	14302550	-
Gh_A01G0747	AT4G26510	uridine kinase-like 4	A01	14322445	14328059	+
Gh_A01G0748	0	0	A01	14364388	14365468	-
Gh_A01G0749	AT1G55760	BTB/POZ domain-containing protein	A01	14372998	14374548	+
Gh_A01G0750	AT1G62390	Octicosapeptide/Phox/Bem1p (PB1) domain-containing protein / tetratricopeptide repeat (TPR)-containing protein	A01	14376117	14378141	-
Gh_A01G0751	AT4G23940	FtsH extracellular protease family	A01	14390126	14393381	+
Gh_A01G0752	AT3G58500	protein phosphatase 2A-4	A01	14394138	14395367	+
Gh_A01G0753	AT1G55730	cation exchanger 5	A01	14432488	14434907	+
Gh_A01G0754	AT4G26470	Calcium-binding EF-hand family protein	A01	14625818	14627460	-
Gh_A01G0755	AT5G60900	receptor-like protein kinase 1	A01	14898571	14900982	+
Gh_A01G0756	AT1G31320	LOB domain-containing protein 4	A01	15352302	15356446	+
Gh_A01G0757	AT3G12890	activator of spomin::LUC2	A01	15435483	15436699	-
Gh_A01G0758	AT1G16520	0	A01	15450948	15455916	-
Gh_A01G0759	AT1G56090	Tetratricopeptide repeat (TPR)-like superfamily protein	A01	15457874	15460136	-
Gh_A01G0760	AT2G04240	RING/U-box superfamily protein	A01	15523296	15523733	+
Gh_A01G0761	0	0	A01	15547098	15547474	+
Gh_A01G0762	AT2G04240	RING/U-box superfamily protein	A01	15550593	15551066	+
Gh_A01G0763	AT2G04240	RING/U-box superfamily protein	A01	15553769	15554242	+
Gh_A01G0764	0	0	A01	15638088	15639136	+
Gh_A01G0765	AT2G30070	potassium transporter 1	A01	15657916	15661363	+
Gh_A01G0766	AT3G12870	0	A01	15666864	15667472	+
Gh_A01G0767	AT5G07280	Leucine-rich repeat transmembrane protein kinase	A01	15757130	15770128	-
Gh_A01G0768	AT5G17250	Alkaline-phosphatase-like family protein	A01	15819411	15826354	+
Gh_A01G0769	AT3G12830	SAUR-like auxin-responsive protein family	A01	15861991	15862416	+
Gh_A01G0770	AT1G56160	myb domain protein 72	A01	16260071	16262436	+
Gh_A01G0771	AT5G08450	0	A01	16338403	16389460	-
Gh_A01G0772	AT2G34820	basic helix-loop-helix (bHLH) DNA-binding superfamily protein	A01	16400214	16401057	-
Gh_A01G0773	AT1G11300	protein serine/threonine kinases;protein kinases;ATP binding;sugar binding;kinases;carbohydrate binding	A01	16403052	16404839	-
Gh_A01G0774	AT1G79550	phosphoglycerate kinase	A01	16417809	16420095	-
Gh_A01G0775	AT1G56190	Phosphoglycerate kinase family protein	A01	16427766	16430391	-
Gh_A01G0776	AT1G48670	auxin-responsive GH3 family protein	A01	16460997	16461509	-
Gh_A01G0777	0	0	A01	16518091	16518560	-
Gh_A01G0778	0	0	A01	16560027	16560369	+
Gh_A01G0779	0	0	A01	16579029	16582059	+
Gh_A01G0780	0	0	A01	16686237	16686500	-
Gh_A01G0781	AT1G16310	Cation efflux family protein	A01	16773362	16778670	-
Gh_A01G0782	AT5G64330	Phototropic-responsive NPH3 family protein	A01	16831965	16834263	+
Gh_A01G0783	AT5G61170	Ribosomal protein S19e family protein	A01	16843917	16845356	-
Gh_A01G0784	AT3G50120	Plant protein of unknown function (DUF247)	A01	16873206	16875501	-
Gh_A01G0785	AT1G16300	glyceraldehyde-3-phosphate dehydrogenase of plastid 2	A01	16916976	16921595	-
Gh_A01G0786	AT1G55790	Domain of unknown function (DUF2431)	A01	17096443	17098765	+
Gh_A01G0787	AT1G55790	Domain of unknown function (DUF2431)	A01	17099970	17102248	-
Gh_A01G0788	AT5G51510	0	A01	17119719	17126266	-
Gh_A01G0789	0	0	A01	17134609	17134881	+
Gh_A01G0790	AT4G00231	ARM repeat superfamily protein	A01	17179814	17186207	-
Gh_A01G0791	AT5G17270	Protein prenylyltransferase superfamily protein	A01	17187227	17201382	+
Gh_A01G0792	AT1G16290	0	A01	17326861	17337930	-
Gh_A01G0793	AT4G00231	ARM repeat superfamily protein	A01	17379342	17380956	+
Gh_A01G0794	AT1G16270	Protein kinase superfamily protein with octicosapeptide/Phox/Bem1p domain	A01	17401444	17409421	+
Gh_A01G0795	AT1G50420	scarecrow-like 3	A01	17411130	17412725	-
Gh_A01G0796	AT1G56170	nuclear factor Y, subunit C2	A01	17448492	17449286	+
Gh_A01G0797	AT2G03170	SKP1-like 14	A01	17470617	17471161	-
Gh_A01G0798	AT2G38290	ammonium transporter 2	A01	17478931	17481127	+
Gh_A01G0799	AT1G79440	aldehyde dehydrogenase 5F1	A01	17510464	17544827	-
Gh_A01G0800	AT1G79460	Terpenoid cyclases/Protein prenyltransferases superfamily protein	A01	17650535	17657506	+
Gh_A01G0801	AT3G12750	zinc transporter 1 precursor	A01	17772570	17773846	-
Gh_A01G0802	AT3G12670	CTP synthase family protein	A01	17800364	17809840	-
Gh_A01G0803	AT1G79280	nuclear pore anchor	A01	17991141	18021731	-
Gh_A01G0804	AT3G03210	0	A01	18070592	18071698	+
Gh_A01G0805	AT3G12710	DNA glycosylase superfamily protein	A01	18090602	18092570	+
Gh_A01G0806	AT1G79580	NAC (No Apical Meristem) domain transcriptional regulator superfamily protein	A01	18125967	18126152	-
Gh_A01G0807	AT1G66260	RNA-binding (RRM/RBD/RNP motifs) family protein	A01	18145415	18150516	+
Gh_A01G0808	AT1G76660	0	A01	18153938	18156831	+
Gh_A01G0809	AT5G42390	Insulinase (Peptidase family M16) family protein	A01	18206297	18221738	-
Gh_A01G0810	AT1G21050	Protein of unknown function, DUF617	A01	18288658	18289377	-
Gh_A01G0811	AT1G21010	0	A01	18301675	18302316	-
Gh_A01G0812	AT1G20980	squamosa promoter binding protein-like 14	A01	18382550	18387048	-
Gh_A01G0813	AT1G20930	cyclin-dependent kinase B2;2	A01	18461866	18463408	+
Gh_A01G0814	AT1G76510	ARID/BRIGHT DNA-binding domain-containing protein	A01	18486748	18493834	+
Gh_A01G0815	AT1G76460	RNA-binding (RRM/RBD/RNP motifs) family protein	A01	18496911	18500432	+
Gh_A01G0816	AT2G33620	AT hook motif DNA-binding family protein	A01	18652704	18658004	+
Gh_A01G0817	AT2G33630	NAD(P)-binding Rossmann-fold superfamily protein	A01	18658917	18662071	-
Gh_A01G0818	AT1G20870	HSP20-like chaperones superfamily protein	A01	18703660	18704319	+
Gh_A01G0819	AT1G76420	NAC (No Apical Meristem) domain transcriptional regulator superfamily protein	A01	18709584	18711083	+
Gh_A01G0820	AT4G35300	tonoplast monosaccharide transporter2	A01	18753327	18756621	+
Gh_A01G0821	AT1G20823	RING/U-box superfamily protein	A01	18758330	18758899	-
Gh_A01G0822	AT1G76400	Ribophorin I	A01	18867901	18871162	+
Gh_A01G0823	AT1G20810	FKBP-like peptidyl-prolyl cis-trans isomerase family protein	A01	18871642	18872997	-
Gh_A01G0824	AT1G11310	Seven transmembrane MLO family protein	A01	18900134	18903773	-
Gh_A01G0825	AT1G42960	0	A01	18907581	18909522	+
Gh_A01G0826	AT1G42970	glyceraldehyde-3-phosphate dehydrogenase B subunit	A01	18910351	18912490	+
Gh_A01G0827	AT5G24360	inositol requiring 1-1	A01	18922173	18925648	+
Gh_A01G0828	AT4G29360	O-Glycosyl hydrolases family 17 protein	A01	18926421	18927877	+
Gh_A01G0829	AT2G33700	Protein phosphatase 2C family protein	A01	18952105	18954423	+
Gh_A01G0830	AT1G42480	0	A01	18955426	18958223	-
Gh_A01G0831	AT5G42350	Galactose oxidase/kelch repeat superfamily protein	A01	18967628	18969367	+
Gh_A01G0832	AT1G76390	ARM repeat superfamily protein	A01	18970613	18973547	-
Gh_A01G0833	AT1G20770	0	A01	19073556	19075910	+
Gh_A01G0834	AT1G20760	Calcium-binding EF hand family protein	A01	19077161	19085929	-
Gh_A01G0835	0	0	A01	19118345	19123797	-
Gh_A01G0836	AT1G76680	12-oxophytodienoate reductase 1	A01	19135209	19141618	+
Gh_A01G0837	0	0	A01	19156707	19157160	-
Gh_A01G0838	AT1G20696	high mobility group B3	A01	19162700	19189261	+
Gh_A01G0839	AT4G38260	Protein of unknown function (DUF833)	A01	19191590	19228956	-
Gh_A01G0840	AT4G38260	Protein of unknown function (DUF833)	A01	19235972	19237155	-
Gh_A01G0841	AT4G37420	Domain of unknown function (DUF23)	A01	19247722	19249449	-
Gh_A01G0842	AT1G20650	Protein kinase superfamily protein	A01	19326732	19329911	+
Gh_A01G0843	AT1G42470	Patched family protein	A01	19373281	19388929	+
Gh_A01G0844	AT1G76350	Plant regulator RWP-RK family protein	A01	19416521	19419606	-
Gh_A01G0845	AT4G35090	catalase 2	A01	19440294	19443475	-
Gh_A01G0846	AT3G50160	Plant protein of unknown function (DUF247)	A01	19492797	19494128	-
Gh_A01G0847	AT5G42340	Plant U-Box 15	A01	19576863	19579511	-
Gh_A01G0848	AT1G76310	CYCLIN B2;4	A01	19582268	19584633	+
Gh_A01G0849	AT1G20580	Small nuclear ribonucleoprotein family protein	A01	19585295	19586669	-
Gh_A01G0850	AT1G20575	Nucleotide-diphospho-sugar transferases superfamily protein	A01	19587053	19589110	+
Gh_A01G0851	AT5G42320	Zn-dependent exopeptidases superfamily protein	A01	19591083	19595669	+
Gh_A01G0852	AT3G06920	Tetratricopeptide repeat (TPR)-like superfamily protein	A01	19601313	19604574	-
Gh_A01G0853	AT1G42440	0	A01	19617945	19683669	+
Gh_A01G0854	0	0	A01	19730186	19730476	+
Gh_A01G0855	AT3G26040	HXXXD-type acyl-transferase family protein	A01	19775551	19776684	-
Gh_A01G0856	AT1G76280	Tetratricopeptide repeat (TPR)-like superfamily protein	A01	19777308	19783204	+
Gh_A01G0857	AT1G63610	0	A01	19783892	19786893	-
Gh_A01G0858	AT1G76270	O-fucosyltransferase family protein	A01	19805986	19819236	+
Gh_A01G0859	AT1G42430	0	A01	19868885	19873146	-
Gh_A01G0860	AT1G76250	0	A01	19889441	19891019	+
Gh_A01G0861	AT5G42290	transcription activator-related	A01	19913705	19913986	-
Gh_A01G0862	AT1G76240	Arabidopsis protein of unknown function (DUF241)	A01	19927763	19928662	+
Gh_A01G0863	AT4G35240	Protein of unknown function (DUF630 and DUF632)	A01	19933061	19938146	+
Gh_A01G0864	AT5G42270	FtsH extracellular protease family	A01	19939706	19942459	-
Gh_A01G0865	AT2G17080	Arabidopsis protein of unknown function (DUF241)	A01	19943136	19943972	+
Gh_A01G0866	AT2G17080	Arabidopsis protein of unknown function (DUF241)	A01	19945027	19945884	+
Gh_A01G0867	AT4G35190	Putative lysine decarboxylase family protein	A01	19960998	19962186	-
Gh_A01G0868	AT1G76210	Arabidopsis protein of unknown function (DUF241)	A01	20058485	20059165	+
Gh_A01G0869	AT1G76200	0	A01	20065297	20067330	-
Gh_A01G0870	AT1G20510	OPC-8:0 CoA ligase1	A01	20091730	20094576	+
Gh_A01G0871	AT1G20440	cold-regulated 47	A01	20113654	20114343	+
Gh_A01G0872	AT5G42250	Zinc-binding alcohol dehydrogenase family protein	A01	20184084	20187069	-
Gh_A01G0873	AT1G76160	SKU5 similar 5	A01	20329700	20332774	+
Gh_A01G0874	AT1G76140	Prolyl oligopeptidase family protein	A01	20344340	20348860	-
Gh_A01G0875	AT1G76140	Prolyl oligopeptidase family protein	A01	20350543	20353777	-
Gh_A01G0876	AT3G09040	Pentatricopeptide repeat (PPR) superfamily protein	A01	20627513	20629660	+
Gh_A01G0877	AT4G35750	SEC14 cytosolic factor family protein / phosphoglyceride transfer family protein	A01	20630205	20631186	-
Gh_A01G0878	AT5G40410	Tetratricopeptide repeat (TPR)-like superfamily protein	A01	20693339	20694572	-
Gh_A01G0879	AT5G27280	Zim17-type zinc finger protein	A01	20695744	20696691	+
Gh_A01G0880	AT4G35790	phospholipase D delta	A01	20697344	20701722	-
Gh_A01G0881	AT2G16990	Major facilitator superfamily protein	A01	20704743	20712667	-
Gh_A01G0882	AT4G38510	ATPase, V1 complex, subunit B protein	A01	20756017	20764183	-
Gh_A01G0883	AT1G60420	DC1 domain-containing protein	A01	20766401	20769417	-
Gh_A01G0884	AT1G76010	Alba DNA/RNA-binding protein	A01	20840531	20842428	+
Gh_A01G0885	AT1G75980	Single hybrid motif superfamily protein	A01	20850116	20851928	+
Gh_A01G0886	AT1G20180	Protein of unknown function (DUF677)	A01	20852530	20853730	-
Gh_A01G0887	AT4G35890	winged-helix DNA-binding transcription factor family protein	A01	20961142	20964787	+
Gh_A01G0888	AT4G35900	Basic-leucine zipper (bZIP) transcription factor family protein	A01	20986963	20987734	+
Gh_A01G0889	AT4G35070	SBP (S-ribonuclease binding protein) family protein	A01	21060435	21061309	-
Gh_A01G0890	AT1G20100	0	A01	21137627	21141812	+
Gh_A01G0891	AT1G11300	protein serine/threonine kinases;protein kinases;ATP binding;sugar binding;kinases;carbohydrate binding	A01	21142087	21145440	-
Gh_A01G0892	AT1G75850	VPS35 homolog B	A01	21158413	21170138	+
Gh_A01G0893	0	0	A01	21173315	21174070	-
Gh_A01G0894	AT4G24190	Chaperone protein htpG family protein	A01	21244688	21249882	+
Gh_A01G0895	AT4G18250	receptor serine/threonine kinase, putative	A01	21271223	21272386	-
Gh_A01G0896	AT4G18250	receptor serine/threonine kinase, putative	A01	21308784	21310533	-
Gh_A01G0897	AT4G24175	0	A01	21310985	21313006	-
Gh_A01G0898	AT2G17880	Chaperone DnaJ-domain superfamily protein	A01	21314321	21314821	-
Gh_A01G0899	AT5G42470	0	A01	21353813	21356870	+
Gh_A01G0900	AT1G75780	tubulin beta-1 chain	A01	21450287	21453484	+
Gh_A01G0901	AT4G34860	Plant neutral invertase family protein	A01	21455563	21457455	+
Gh_A01G0902	AT1G75710	C2H2-like zinc finger protein	A01	21506485	21508010	-
Gh_A01G0903	AT1G19940	glycosyl hydrolase 9B5	A01	21607775	21634630	+
Gh_A01G0904	AT2G28305	Putative lysine decarboxylase family protein	A01	21638588	21640865	-
Gh_A01G0905	0	0	A01	21687615	21687908	+
Gh_A01G0906	AT1G75580	SAUR-like auxin-responsive protein family	A01	21801560	21801880	+
Gh_A01G0907	AT1G19835	Plant protein of unknown function (DUF869)	A01	21858923	21862866	-
Gh_A01G0908	AT1G19850	Transcriptional factor B3 family protein / auxin-responsive factor AUX/IAA-related	A01	22204069	22208876	+
Gh_A01G0909	AT3G27230	S-adenosyl-L-methionine-dependent methyltransferases superfamily protein	A01	22209520	22210836	-
Gh_A01G0910	AT5G39590	TLD-domain containing nucleolar protein	A01	22278150	22280799	+
Gh_A01G0911	AT1G19860	Zinc finger C-x8-C-x5-C-x3-H type family protein	A01	22281826	22284249	-
Gh_A01G0912	AT1G19870	IQ-domain 32	A01	22404166	22408586	-
Gh_A01G0913	AT5G42520	basic pentacysteine 6	A01	22426113	22430731	-
Gh_A01G0914	AT1G19900	glyoxal oxidase-related protein	A01	22443846	22445382	-
Gh_A01G0915	AT1G05150	Calcium-binding tetratricopeptide family protein	A01	22575276	22577597	+
Gh_A01G0916	AT3G54350	Forkhead-associated (FHA) domain-containing protein	A01	22707064	22711331	-
Gh_A01G0917	0	0	A01	22760419	22760772	-
Gh_A01G0918	AT1G62280	SLAC1 homologue 1	A01	22864957	22866243	-
Gh_A01G0919	AT1G75520	SHI-related sequence 5	A01	23304336	23305651	+
Gh_A01G0920	AT4G39080	vacuolar proton ATPase A3	A01	23425795	23431391	+
Gh_A01G0921	AT1G75510	Transcription initiation factor IIF, beta subunit	A01	23435408	23441836	+
Gh_A01G0922	AT1G75500	Walls Are Thin 1	A01	23556268	23557871	+
Gh_A01G0923	AT1G06060	LisH and RanBPM domains containing protein	A01	23561571	23564157	-
Gh_A01G0924	AT1G75460	ATP-dependent protease La (LON) domain protein	A01	23566798	23567720	-
Gh_A01G0925	AT3G51030	thioredoxin H-type 1	A01	23610421	23611178	+
Gh_A01G0926	0	0	A01	23635590	23635896	+
Gh_A01G0927	AT1G75450	cytokinin oxidase 5	A01	23693691	23697131	+
Gh_A01G0928	AT1G75440	ubiquitin-conjugating enzyme 16	A01	23702664	23705242	-
Gh_A01G0929	AT1G75390	basic leucine-zipper 44	A01	23730338	23731077	-
Gh_A01G0930	AT5G66440	0	A01	24011389	24012141	-
Gh_A01G0931	AT5G42790	proteasome alpha subunit F1	A01	24025580	24027725	+
Gh_A01G0932	AT1G19580	gamma carbonic anhydrase 1	A01	24028604	24031674	-
Gh_A01G0933	AT1G75280	NmrA-like negative transcriptional regulator family protein	A01	24067836	24069468	-
Gh_A01G0934	AT1G19530	0	A01	24099464	24100196	-
Gh_A01G0935	AT4G36550	ARM repeat superfamily protein	A01	24118939	24122147	-
Gh_A01G0936	AT1G75250	RAD-like 6	A01	24389355	24389618	+
Gh_A01G0937	0	0	A01	24413898	24414293	+
Gh_A01G0938	AT1G75240	homeobox protein 33	A01	24417696	24418541	-
Gh_A01G0939	AT5G63930	Leucine-rich repeat protein kinase family protein	A01	24696327	24700116	+
Gh_A01G0940	AT5G15220	Ribosomal protein L27 family protein	A01	24701132	24701753	-
Gh_A01G0941	AT5G42765	0	A01	24726433	24728290	+
Gh_A01G0942	AT1G75200	flavodoxin family protein / radical SAM domain-containing protein	A01	24751325	24754817	+
Gh_A01G0943	AT5G47910	respiratory burst oxidase homologue D	A01	24768615	24772247	+
Gh_A01G0944	AT5G42740	Sugar isomerase (SIS) family protein	A01	24884777	24891357	+
Gh_A01G0945	AT5G42950	GYF domain-containing protein	A01	24922915	24930725	+
Gh_A01G0946	AT5G42950	GYF domain-containing protein	A01	25157199	25165406	+
Gh_A01G0947	AT1G75160	Protein of unknown function (DUF620)	A01	25167667	25169002	-
Gh_A01G0948	AT1G75150	0	A01	25175174	25179033	+
Gh_A01G0949	AT5G42970	Proteasome component (PCI) domain protein	A01	25179342	25182350	-
Gh_A01G0950	AT1G45150	0	A01	25248792	25254649	+
Gh_A01G0951	AT1G75130	cytochrome P450, family 721, subfamily A, polypeptide 1	A01	25374560	25374973	+
Gh_A01G0952	AT4G16580	Protein phosphatase 2C family protein	A01	25439330	25442157	+
Gh_A01G0953	AT1G75100	J-domain protein required for chloroplast accumulation response 1	A01	25443829	25446759	+
Gh_A01G0954	AT1G47740	PPPDE putative thiol peptidase family protein	A01	25469864	25470918	+
Gh_A01G0955	AT1G80950	Phospholipid/glycerol acyltransferase family protein	A01	25472151	25475170	-
Gh_A01G0956	AT1G19310	RING/U-box superfamily protein	A01	25572193	25572903	+
Gh_A01G0957	AT1G19300	Nucleotide-diphospho-sugar transferases superfamily protein	A01	25575941	25577098	+
Gh_A01G0958	AT1G19270	DA1	A01	25583651	25587182	-
Gh_A01G0959	AT1G47530	MATE efflux family protein	A01	25622185	25625910	+
Gh_A01G0960	AT4G31940	cytochrome P450, family 82, subfamily C, polypeptide 4	A01	25647554	25649198	+
Gh_A01G0961	AT4G33280	AP2/B3-like transcriptional factor family protein	A01	25716613	25720406	-
Gh_A01G0962	AT4G20140	Leucine-rich repeat transmembrane protein kinase	A01	25802758	25804590	+
Gh_A01G0963	AT1G47310	0	A01	25820005	25821477	+
Gh_A01G0964	AT4G33300	ADR1-like 1	A01	25830736	25833534	-
Gh_A01G0965	AT5G42680	Protein of unknown function, DUF617	A01	25860910	25861614	-
Gh_A01G0966	AT2G26530	Protein of unknown function (DUF1645)	A01	26019363	26019863	-
Gh_A01G0967	AT4G34310	alpha/beta-Hydrolases superfamily protein	A01	26029262	26033434	-
Gh_A01G0968	AT4G33380	0	A01	26043813	26047183	-
Gh_A01G0969	AT1G29850	double-stranded DNA-binding family protein	A01	26052625	26054632	-
Gh_A01G0970	AT5G44250	Protein of unknown function DUF829, transmembrane 53	A01	26114983	26117523	+
Gh_A01G0971	AT5G42700	AP2/B3-like transcriptional factor family protein	A01	26119661	26121171	+
Gh_A01G0972	AT5G42750	BRI1 kinase inhibitor 1	A01	26135042	26135878	+
Gh_A01G0973	AT1G73630	EF hand calcium-binding protein family	A01	26225912	26226283	-
Gh_A01G0974	AT4G33350	Tic22-like family protein	A01	26261496	26263665	+
Gh_A01G0975	AT2G26570	Plant protein of unknown function (DUF827)	A01	26291687	26294270	+
Gh_A01G0976	AT1G45474	photosystem I light harvesting complex gene 5	A01	26295053	26296223	-
Gh_A01G0977	AT2G04860	Tetratricopeptide repeat (TPR)-like superfamily protein	A01	26299328	26299693	-
Gh_A01G0978	AT3G09040	Pentatricopeptide repeat (PPR) superfamily protein	A01	26299712	26301082	-
Gh_A01G0979	AT4G25000	alpha-amylase-like	A01	26302655	26304153	-
Gh_A01G0980	AT4G25000	alpha-amylase-like	A01	26407231	26408728	-
Gh_A01G0981	0	0	A01	26426196	26426639	+
Gh_A01G0982	0	0	A01	26426695	26426910	-
Gh_A01G0983	AT5G42900	cold regulated gene 27	A01	26531791	26533856	-
Gh_A01G0984	AT5G04340	zinc finger of Arabidopsis thaliana 6	A01	26586775	26587455	+
Gh_A01G0985	AT5G43130	TBP-associated factor 4	A01	26589811	26594684	+
Gh_A01G0986	AT3G19540	Protein of unknown function (DUF620)	A01	26595077	26596810	-
Gh_A01G0987	AT5G43100	Eukaryotic aspartyl protease family protein	A01	26642799	26649698	-
Gh_A01G0988	AT1G55610	BRI1 like	A01	26813896	26818711	+
Gh_A01G0989	AT5G43070	WPP domain protein 1	A01	26898014	26898487	+
Gh_A01G0990	0	0	A01	26948442	26948729	-
Gh_A01G0991	AT5G67260	CYCLIN D3;2	A01	27144537	27146102	-
Gh_A01G0992	AT1G47056	VIER F-box proteine 1	A01	27203149	27204753	+
Gh_A01G0993	AT1G47128	Granulin repeat cysteine protease family protein	A01	27231996	27234600	-
Gh_A01G0994	AT4G20140	Leucine-rich repeat transmembrane protein kinase	A01	27348277	27349602	+
Gh_A01G0995	AT4G20140	Leucine-rich repeat transmembrane protein kinase	A01	27506266	27507534	+
Gh_A01G0996	AT5G47820	P-loop containing nucleoside triphosphate hydrolases superfamily protein	A01	27795065	27801959	-
Gh_A01G0997	AT1G46768	related to AP2 1	A01	27852439	27852807	+
Gh_A01G0998	AT1G46480	WUSCHEL related homeobox 4	A01	28211758	28212736	+
Gh_A01G0999	AT1G71770	poly(A)-binding protein 5	A01	28515573	28519341	+
Gh_A01G1000	AT1G46264	heat shock transcription factor B4	A01	29511354	29512442	+
Gh_A01G1001	AT1G34060	Pyridoxal phosphate (PLP)-dependent transferases superfamily protein	A01	29610144	29618450	-
Gh_A01G1002	AT1G27752	Ubiquitin system component Cue protein	A01	29902869	29907846	+
Gh_A01G1003	AT3G58470	nucleic acid binding;methyltransferases	A01	30018974	30019422	+
Gh_A01G1004	AT3G14470	NB-ARC domain-containing disease resistance protein	A01	30461361	30462017	-
Gh_A01G1005	AT5G58610	PHD finger transcription factor, putative	A01	30470989	30472512	+
Gh_A01G1006	0	0	A01	30895937	30896534	-
Gh_A01G1007	AT1G10140	Uncharacterised conserved protein UCP031279	A01	30957346	30957846	-
Gh_A01G1008	AT3G49760	basic leucine-zipper 5	A01	31513807	31514298	+
Gh_A01G1009	0	0	A01	31702492	31703345	+
Gh_A01G1010	AT3G01410	Polynucleotidyl transferase, ribonuclease H-like superfamily protein	A01	31732052	31732855	-
Gh_A01G1011	0	0	A01	31735233	31736138	-
Gh_A01G1012	0	0	A01	31761671	31762048	-
Gh_A01G1013	0	0	A01	31775750	31776226	-
Gh_A01G1014	AT5G20600	0	A01	31787541	31788119	+
Gh_A01G1015	AT5G20600	0	A01	31788176	31789207	+
Gh_A01G1016	AT1G65590	beta-hexosaminidase 3	A01	31950866	31963226	-
Gh_A01G1017	AT2G35040	AICARFT/IMPCHase bienzyme family protein	A01	32092069	32096258	+
Gh_A01G1018	AT1G58440	FAD/NAD(P)-binding oxidoreductase family protein	A01	32106898	32110382	+
Gh_A01G1019	AT4G38200	SEC7-like guanine nucleotide exchange family protein	A01	32112105	32113910	-
Gh_A01G1020	AT4G37770	1-amino-cyclopropane-1-carboxylate synthase 8	A01	32254930	32257618	+
Gh_A01G1021	AT3G31430	0	A01	32325755	32327380	-
Gh_A01G1022	AT1G10090	Early-responsive to dehydration stress protein (ERD4)	A01	32341382	32348993	+
Gh_A01G1023	AT1G49510	embryo defective 1273	A01	32349840	32350714	-
Gh_A01G1024	0	0	A01	32403071	32403238	-
Gh_A01G1025	AT5G07650	Actin-binding FH2 protein	A01	32502980	32505708	-
Gh_A01G1026	AT4G37790	Homeobox-leucine zipper protein family	A01	32577517	32578378	+
Gh_A01G1027	AT4G10890	0	A01	32605392	32609543	+
Gh_A01G1028	0	0	A01	32642381	32643690	-
Gh_A01G1029	AT5G49630	amino acid permease 6	A01	32645196	32648784	-
Gh_A01G1030	AT1G09980	Putative serine esterase family protein	A01	32777410	32782468	+
Gh_A01G1031	AT1G27600	Nucleotide-diphospho-sugar transferases superfamily protein	A01	32828705	32830597	+
Gh_A01G1032	AT1G27595	0	A01	32833741	32856208	-
Gh_A01G1033	AT1G58290	Glutamyl-tRNA reductase family protein	A01	32877500	32879854	+
Gh_A01G1034	AT5G65640	beta HLH protein 93	A01	32881413	32882614	-
Gh_A01G1035	0	0	A01	32933309	32935248	-
Gh_A01G1036	AT4G29430	ribosomal protein S15A E	A01	32937817	32941312	-
Gh_A01G1037	AT5G64460	Phosphoglycerate mutase family protein	A01	32956467	32960385	+
Gh_A01G1038	AT1G09920	TRAF-type zinc finger-related	A01	32984852	32986872	+
Gh_A01G1039	0	0	A01	33005560	33006183	-
Gh_A01G1040	AT1G09890	Rhamnogalacturonate lyase family protein	A01	33045350	33049432	+
Gh_A01G1041	AT3G21175	ZIM-like 1	A01	33064407	33068463	-
Gh_A01G1042	0	0	A01	33071863	33072319	-
Gh_A01G1043	0	0	A01	33081856	33082266	+
Gh_A01G1044	AT4G34110	poly(A) binding protein 2	A01	33095144	33096738	-
Gh_A01G1045	0	0	A01	33177658	33178332	-
Gh_A01G1046	0	0	A01	33281043	33282980	-
Gh_A01G1047	AT4G24510	HXXXD-type acyl-transferase family protein	A01	33313843	33321451	+
Gh_A01G1048	AT4G24520	P450 reductase 1	A01	33322705	33329372	+
Gh_A01G1049	0	0	A01	33556728	33558249	+
Gh_A01G1050	AT1G09710	Homeodomain-like superfamily protein	A01	33708960	33713470	+
Gh_A01G1051	AT1G58210	kinase interacting family protein	A01	33713873	33715831	-
Gh_A01G1052	AT1G58210	kinase interacting family protein	A01	33716111	33716584	-
Gh_A01G1053	AT4G38060	0	A01	33720196	33721632	-
Gh_A01G1054	0	0	A01	33821462	33821689	-
Gh_A01G1055	AT5G10920	L-Aspartase-like family protein	A01	33931824	33934710	+
Gh_A01G1056	AT1G22310	methyl-CPG-binding domain 8	A01	34219501	34229024	+
Gh_A01G1057	AT1G34780	APR-like 4	A01	34232214	34234642	+
Gh_A01G1058	AT1G34770	0	A01	34235646	34237581	-
Gh_A01G1059	AT1G35780	0	A01	34383730	34385792	-
Gh_A01G1060	AT1G30950	F-box family protein	A01	34960177	34960455	+
Gh_A01G1061	AT2G01710	Chaperone DnaJ-domain superfamily protein	A01	36311699	36312700	-
Gh_A01G1062	AT2G34670	Protein of unknown function (DUF630 and DUF632)	A01	36356378	36359656	-
Gh_A01G1063	AT4G21070	breast cancer susceptibility1	A01	36501347	36507005	-
Gh_A01G1064	AT5G13150	exocyst subunit exo70 family protein C1	A01	36760999	36763005	-
Gh_A01G1065	AT4G24580	Rho GTPase activation protein (RhoGAP) with PH domain	A01	37796446	37812132	-
Gh_A01G1066	AT5G04550	Protein of unknown function (DUF668)	A01	38765672	38767468	-
Gh_A01G1067	0	0	A01	38913470	38913976	+
Gh_A01G1068	AT5G04560	HhH-GPD base excision DNA repair family protein	A01	39044499	39054377	+
Gh_A01G1069	AT1G66240	homolog of anti-oxidant 1	A01	39085115	39086578	+
Gh_A01G1070	AT5G22510	alkaline/neutral invertase	A01	39087273	39091786	-
Gh_A01G1071	AT5G04670	Enhancer of polycomb-like transcription factor protein	A01	39130307	39134316	+
Gh_A01G1072	AT5G59850	Ribosomal protein S8 family protein	A01	39137042	39138847	+
Gh_A01G1073	AT5G65550	UDP-Glycosyltransferase superfamily protein	A01	39143032	39144431	-
Gh_A01G1074	0	0	A01	39192386	39205725	-
Gh_A01G1075	0	0	A01	39295706	39303696	-
Gh_A01G1076	AT3G10290	Nucleotide-sugar transporter family protein	A01	39394827	39401629	+
Gh_A01G1077	AT3G10330	Cyclin-like family protein	A01	39402471	39409738	-
Gh_A01G1078	AT4G02570	cullin 1	A01	39535350	39538487	+
Gh_A01G1079	AT2G41700	ATP-binding cassette A1	A01	39631469	39662246	-
Gh_A01G1080	AT2G01050	zinc ion binding;nucleic acid binding	A01	39749226	39749678	+
Gh_A01G1081	AT3G57400	0	A01	39848165	39849440	+
Gh_A01G1082	AT5G41370	homolog of xeroderma pigmentosum complementation group B 1	A01	39877814	39880837	-
Gh_A01G1083	AT2G41740	villin 2	A01	40044435	40057954	-
Gh_A01G1084	AT2G41790	Insulinase (Peptidase family M16) family protein	A01	40097779	40117891	-
Gh_A01G1085	AT2G41790	Insulinase (Peptidase family M16) family protein	A01	40140517	40162783	-
Gh_A01G1086	AT3G09790	ubiquitin 8	A01	40866972	40868117	+
Gh_A01G1087	AT3G57500	0	A01	40967034	40967279	+
Gh_A01G1088	AT3G57520	seed imbibition 2	A01	40994773	40999830	-
Gh_A01G1089	AT2G22540	K-box region and MADS-box transcription factor family protein	A01	41156433	41165546	+
Gh_A01G1090	AT1G78280	transferases, transferring glycosyl groups	A01	41307414	41319132	+
Gh_A01G1091	AT1G78300	general regulatory factor 2	A01	41391250	41393841	+
Gh_A01G1092	AT1G35210	0	A01	41423152	41423595	-
Gh_A01G1093	0	0	A01	41462603	41473115	-
Gh_A01G1094	AT2G41860	calcium-dependent protein kinase 14	A01	41868709	41875773	-
Gh_A01G1095	AT4G37120	Pre-mRNA splicing Prp18-interacting factor	A01	41875900	41876413	-
Gh_A01G1096	AT5G51960	0	A01	41982890	41986867	+
Gh_A01G1097	AT3G52300	ATP synthase D chain, mitochondrial	A01	41989651	41991730	+
Gh_A01G1098	AT2G35800	mitochondrial substrate carrier family protein	A01	41996022	42001802	-
Gh_A01G1099	AT2G26430	arginine-rich cyclin 1	A01	42060116	42064139	-
Gh_A01G1100	AT3G03300	dicer-like 2	A01	42143646	42153237	+
Gh_A01G1101	AT1G02100	Leucine carboxyl methyltransferase	A01	42240175	42240790	-
Gh_A01G1102	AT1G10430	protein phosphatase 2A-2	A01	42271941	42275796	+
Gh_A01G1103	AT3G09040	Pentatricopeptide repeat (PPR) superfamily protein	A01	42352854	42355121	+
Gh_A01G1104	AT3G20910	nuclear factor Y, subunit A9	A01	42392376	42397076	-
Gh_A01G1105	0	0	A01	42608136	42609070	-
Gh_A01G1106	AT2G41900	CCCH-type zinc finger protein with ARM repeat domain	A01	42669792	42671942	+
Gh_A01G1107	AT3G57650	lysophosphatidyl acyltransferase 2	A01	43918784	43931106	+
Gh_A01G1108	AT3G57670	C2H2-type zinc finger family protein	A01	43951165	43953094	+
Gh_A01G1109	AT1G26840	origin recognition complex protein 6	A01	44146243	44147085	+
Gh_A01G1110	0	0	A01	45143151	45143354	-
Gh_A01G1111	0	0	A01	45166951	45167154	-
Gh_A01G1112	0	0	A01	45168890	45169081	-
Gh_A01G1113	0	0	A01	45289693	45290082	-
Gh_A01G1114	0	0	A01	45330132	45330314	-
Gh_A01G1115	0	0	A01	45382687	45382878	-
Gh_A01G1116	AT3G12170	Chaperone DnaJ-domain superfamily protein	A01	45385060	45387117	-
Gh_A01G1117	AT3G11820	syntaxin of plants 121	A01	45463972	45465268	+
Gh_A01G1118	AT5G06440	0	A01	45506758	45512141	+
Gh_A01G1119	AT3G10660	calmodulin-domain protein kinase cdpk isoform 2	A01	45532122	45534741	+
Gh_A01G1120	AT3G11690	0	A01	45578919	45579455	-
Gh_A01G1121	AT3G17611	RHOMBOID-like protein 14	A01	45601628	45603638	-
Gh_A01G1122	AT1G06820	carotenoid isomerase	A01	45727981	45731610	+
Gh_A01G1123	AT5G06530	ABC-2 type transporter family protein	A01	45732143	45735383	-
Gh_A01G1124	AT5G06560	Protein of unknown function, DUF593	A01	45958354	45961228	-
Gh_A01G1125	AT2G37270	ribosomal protein 5B	A01	45997623	45999123	-
Gh_A01G1126	AT5G64140	ribosomal protein S28	A01	46011204	46011401	-
Gh_A01G1127	AT3G13470	TCP-1/cpn60 chaperonin family protein	A01	46014227	46017392	-
Gh_A01G1128	AT3G11950	TRAF-like superfamily protein	A01	46057686	46060823	+
Gh_A01G1129	0	0	A01	46205738	46206507	-
Gh_A01G1130	AT5G06710	homeobox from Arabidopsis thaliana	A01	46501077	46502802	+
Gh_A01G1131	AT5G06700	Plant protein of unknown function (DUF828)	A01	46812416	46815499	-
Gh_A01G1132	AT1G01140	CBL-interacting protein kinase 9	A01	46963639	46969960	-
Gh_A01G1133	AT2G41970	Protein kinase superfamily protein	A01	47033182	47035370	-
Gh_A01G1134	AT3G58040	seven in absentia of Arabidopsis 2	A01	47127900	47129564	-
Gh_A01G1135	AT3G58050	0	A01	47156796	47164214	+
Gh_A01G1136	AT2G41950	0	A01	47165271	47166841	-
Gh_A01G1137	AT3G12010	0	A01	47402290	47408940	-
Gh_A01G1138	AT2G41940	zinc finger protein 8	A01	48168589	48169296	+
Gh_A01G1139	AT5G22380	NAC domain containing protein 90	A01	49641900	49642336	-
Gh_A01G1140	AT2G36160	Ribosomal protein S11 family protein	A01	49854358	49855051	+
Gh_A01G1141	AT1G27700	Syntaxin/t-SNARE family protein	A01	49946502	49948458	-
Gh_A01G1142	ATCG00180	DNA-directed RNA polymerase family protein	A01	49950919	49951146	-
Gh_A01G1143	AT5G15770	glucose-6-phosphate acetyltransferase 1	A01	49979272	49979745	-
Gh_A01G1144	AT3G52730	ubiquinol-cytochrome C reductase UQCRX/QCR9-like family protein	A01	49983476	49989894	-
Gh_A01G1145	AT2G36290	alpha/beta-Hydrolases superfamily protein	A01	49990655	49993114	-
Gh_A01G1146	AT3G10070	TBP-associated factor 12	A01	49998954	50002736	-
Gh_A01G1147	AT3G52760	Integral membrane Yip1 family protein	A01	50019661	50020410	+
Gh_A01G1148	AT3G52870	IQ calmodulin-binding motif family protein	A01	50193915	50196505	-
Gh_A01G1149	0	0	A01	50210501	50210905	+
Gh_A01G1150	AT5G03670	0	A01	50339257	50341525	+
Gh_A01G1151	AT2G36450	Integrase-type DNA-binding superfamily protein	A01	50628269	50628823	+
Gh_A01G1152	0	0	A01	50806672	50807364	-
Gh_A01G1153	AT5G03680	Duplicated homeodomain-like superfamily protein	A01	51004932	51007058	+
Gh_A01G1154	AT5G09500	Ribosomal protein S19 family protein	A01	51503120	51504737	+
Gh_A01G1155	AT1G24050	RNA-processing, Lsm domain	A01	51736458	51739959	+
Gh_A01G1156	ATMG00180	cytochrome C biogenesis 452	A01	52124273	52125124	+
Gh_A01G1157	AT2G27770	Plant protein of unknown function (DUF868)	A01	53917680	53918579	-
Gh_A01G1158	AT5G03730	Protein kinase superfamily protein	A01	54174727	54181911	-
Gh_A01G1159	AT4G12080	AT-hook motif nuclear-localized protein 1	A01	54272298	54276166	-
Gh_A01G1160	AT2G36630	Sulfite exporter TauE/SafE family protein	A01	54674435	54684502	-
Gh_A01G1161	AT2G38280	AMP deaminase, putative / myoadenylate deaminase, putative	A01	55357897	55367342	+
Gh_A01G1162	AT1G57700	Protein kinase superfamily protein	A01	55445754	55450959	+
Gh_A01G1163	AT1G09610	Protein of unknown function (DUF579)	A01	55452264	55453142	+
Gh_A01G1164	AT5G08680	ATP synthase alpha/beta family protein	A01	55521464	55528279	+
Gh_A01G1165	AT5G13260	0	A01	56056837	56067766	-
Gh_A01G1166	AT1G52310	protein kinase family protein / C-type lectin domain-containing protein	A01	56105514	56108504	-
Gh_A01G1167	AT3G23255	0	A01	56127606	56128924	+
Gh_A01G1168	AT1G10520	DNA polymerase lambda (POLL)	A01	56593961	56606766	-
Gh_A01G1169	AT5G40240	nodulin MtN21 /EamA-like transporter family protein	A01	56670418	56672216	-
Gh_A01G1170	AT1G60070	Adaptor protein complex AP-1, gamma subunit	A01	56812807	56825853	-
Gh_A01G1171	AT1G27100	Actin cross-linking protein	A01	56863453	56865147	-
Gh_A01G1172	AT1G70300	K+ uptake permease 6	A01	56881791	56888301	-
Gh_A01G1173	AT3G46100	Histidyl-tRNA synthetase 1	A01	57132153	57136948	-
Gh_A01G1174	AT2G36895	0	A01	57165558	57168076	-
Gh_A01G1175	AT3G09870	SAUR-like auxin-responsive protein family	A01	57723561	57723872	+
Gh_A01G1176	0	0	A01	58534297	58535377	+
Gh_A01G1177	AT3G53230	ATPase, AAA-type, CDC48 protein	A01	58553367	58558092	+
Gh_A01G1178	AT3G28455	CLAVATA3/ESR-RELATED 25	A01	58937135	58938373	-
Gh_A01G1179	AT1G27150	Tetratricopeptide repeat (TPR)-like superfamily protein	A01	59214274	59219622	+
Gh_A01G1180	AT5G27730	Protein of unknown function (DUF1624)	A01	59260860	59266541	-
Gh_A01G1181	AT5G03470	Protein phosphatase 2A regulatory B subunit family protein	A01	59371175	59373788	+
Gh_A01G1182	AT3G53180	glutamate-ammonia ligases;catalytics;glutamate-ammonia ligases	A01	59807853	59848732	+
Gh_A01G1183	AT5G15680	ARM repeat superfamily protein	A01	60105155	60151033	-
Gh_A01G1184	AT1G14700	purple acid phosphatase 3	A01	60347558	60350315	-
Gh_A01G1185	AT1G25240	ENTH/VHS/GAT family protein	A01	60390597	60391547	+
Gh_A01G1186	AT1G14685	basic pentacysteine 2	A01	60392213	60393061	-
Gh_A01G1187	ATCG01050	NADH-Ubiquinone/plastoquinone (complex I) protein	A01	61018671	61018937	-
Gh_A01G1188	AT2G35640	Homeodomain-like superfamily protein	A01	61519540	61521248	-
Gh_A01G1189	AT2G02050	NADH-ubiquinone oxidoreductase B18 subunit, putative	A01	61701931	61702240	-
Gh_A01G1190	AT3G42960	TAPETUM 1	A01	61703407	61704392	+
Gh_A01G1191	AT2G02040	peptide transporter 2	A01	61704807	61708258	-
Gh_A01G1192	AT2G02010	glutamate decarboxylase 4	A01	61822157	61825254	+
Gh_A01G1193	AT2G37870	Bifunctional inhibitor/lipid-transfer protein/seed storage 2S albumin superfamily protein	A01	61929558	61931163	+
Gh_A01G1194	AT1G14630	0	A01	61933300	61934567	+
Gh_A01G1195	0	0	A01	61962210	61962440	+
Gh_A01G1196	AT1G48570	zinc finger (Ran-binding) family protein	A01	61979964	61987816	-
Gh_A01G1197	AT2G30070	potassium transporter 1	A01	62015232	62019335	+
Gh_A01G1198	AT1G14670	Endomembrane protein 70 protein family	A01	62020475	62023508	+
Gh_A01G1199	AT1G59960	NAD(P)-linked oxidoreductase superfamily protein	A01	62308582	62309788	-
Gh_A01G1200	AT1G59960	NAD(P)-linked oxidoreductase superfamily protein	A01	62406482	62407651	+
Gh_A01G1201	AT2G45220	Plant invertase/pectin methylesterase inhibitor superfamily	A01	62771882	62773825	+
Gh_A01G1202	AT1G23190	Phosphoglucomutase/phosphomannomutase family protein	A01	62810387	62817548	-
Gh_A01G1203	AT1G11300	protein serine/threonine kinases;protein kinases;ATP binding;sugar binding;kinases;carbohydrate binding	A01	63139782	63143315	-
Gh_A01G1204	AT2G02170	Remorin family protein	A01	63599152	63602868	+
Gh_A01G1205	AT3G19900	0	A01	63603414	63605838	-
Gh_A01G1206	AT5G08290	mRNA splicing factor, thioredoxin-like U5 snRNP	A01	63611392	63613876	+
Gh_A01G1207	AT3G19895	RING/U-box superfamily protein	A01	63623646	63630715	+
Gh_A01G1208	AT3G19850	Phototropic-responsive NPH3 family protein	A01	63633734	63635526	-
Gh_A01G1209	AT1G50300	TBP-associated factor 15	A01	63636871	63640884	-
Gh_A01G1210	AT1G50300	TBP-associated factor 15	A01	64025023	64028816	-
Gh_A01G1211	AT5G62480	glutathione S-transferase tau 9	A01	64031359	64031705	+
Gh_A01G1212	AT1G68050	flavin-binding, kelch repeat, f box 1	A01	64068956	64072738	+
Gh_A01G1213	AT1G14830	DYNAMIN-like 1C	A01	64143934	64160311	-
Gh_A01G1214	AT1G68060	microtubule-associated proteins 70-1	A01	64238124	64242118	-
Gh_A01G1215	AT1G05670	Pentatricopeptide repeat (PPR-like) superfamily protein	A01	64340743	64342494	-
Gh_A01G1216	AT1G24880	UDP-3-O-acyl N-acetylglycosamine deacetylase family protein	A01	64362398	64367803	+
Gh_A01G1217	AT2G01690	ARM repeat superfamily protein	A01	64707140	64715530	+
Gh_A01G1218	AT2G01680	Ankyrin repeat family protein	A01	64716945	64718860	-
Gh_A01G1219	AT2G41100	Calcium-binding EF hand family protein	A01	64896532	64897125	+
Gh_A01G1220	AT1G67920	0	A01	64899424	64899666	-
Gh_A01G1221	AT1G14860	nudix hydrolase homolog 18	A01	65381482	65382415	+
Gh_A01G1222	AT1G23260	MMS ZWEI homologue 1	A01	66479464	66481784	+
Gh_A01G1223	AT1G70670	Caleosin-related family protein	A01	66681476	66682808	+
Gh_A01G1224	AT1G55570	SKU5 similar 12	A01	68020502	68024914	+
Gh_A01G1225	AT3G17860	jasmonate-zim-domain protein 3	A01	68147624	68150111	+
Gh_A01G1226	AT1G23230	0	A01	68185358	68186518	-
Gh_A01G1227	AT2G01630	O-Glycosyl hydrolases family 17 protein	A01	68253186	68256586	+
Gh_A01G1228	AT2G01620	RNI-like superfamily protein	A01	68256958	68258136	-
Gh_A01G1229	AT1G29490	SAUR-like auxin-responsive protein family	A01	68258680	68258970	-
Gh_A01G1230	AT1G29500	SAUR-like auxin-responsive protein family	A01	68452537	68452821	-
Gh_A01G1231	AT1G23220	Dynein light chain type 1 family protein	A01	68453700	68455638	-
Gh_A01G1232	0	0	A01	68539854	68541200	-
Gh_A01G1233	0	0	A01	68555845	68556583	-
Gh_A01G1234	AT1G14870	PLANT CADMIUM RESISTANCE 2	A01	68562274	68565129	-
Gh_A01G1235	0	0	A01	68652993	68653496	+
Gh_A01G1236	AT5G35525	PLAC8 family protein	A01	68868702	68873919	-
Gh_A01G1237	AT1G70710	glycosyl hydrolase 9B1	A01	68923987	68924749	-
Gh_A01G1238	AT1G70710	glycosyl hydrolase 9B1	A01	68929928	68931338	-
Gh_A01G1239	0	0	A01	68942790	68943035	-
Gh_A01G1240	AT1G70750	Protein of unknown function, DUF593	A01	69734616	69737629	+
Gh_A01G1241	AT1G70770	Protein of unknown function DUF2359, transmembrane	A01	70246618	70249916	-
Gh_A01G1242	AT2G01570	GRAS family transcription factor family protein	A01	71324157	71326007	+
Gh_A01G1243	AT1G70780	0	A01	71376041	71376591	-
Gh_A01G1244	0	0	A01	71376785	71376937	-
Gh_A01G1245	AT1G70820	phosphoglucomutase, putative / glucose phosphomutase, putative	A01	71468705	71471709	+
Gh_A01G1246	0	0	A01	71473613	71473852	-
Gh_A01G1247	AT1G70830	MLP-like protein 28	A01	71645407	71645995	-
Gh_A01G1248	0	0	A01	71764937	71765215	+
Gh_A01G1249	AT2G01480	O-fucosyltransferase family protein	A01	72327412	72333460	+
Gh_A01G1250	0	0	A01	72672522	72674429	-
Gh_A01G1251	AT2G01490	phytanoyl-CoA dioxygenase (PhyH) family protein	A01	72694642	72698416	+
Gh_A01G1252	AT3G18010	WUSCHEL related homeobox 1	A01	72702363	72703711	-
Gh_A01G1253	AT2G01050	zinc ion binding;nucleic acid binding	A01	72976880	72977941	-
Gh_A01G1254	AT1G70940	Auxin efflux carrier family protein	A01	73345655	73348437	+
Gh_A01G1255	AT1G80510	Transmembrane amino acid transporter family protein	A01	73704535	73705125	-
Gh_A01G1256	AT1G13560	aminoalcoholphosphotransferase 1	A01	74153303	74155636	-
Gh_A01G1257	0	0	A01	74289164	74289598	-
Gh_A01G1258	AT2G01410	NHL domain-containing protein	A01	74880116	74881228	+
Gh_A01G1259	0	0	A01	74881557	74896111	-
Gh_A01G1260	AT2G01350	quinolinate phoshoribosyltransferase	A01	75046487	75050914	+
Gh_A01G1261	AT1G71010	FORMS APLOID AND BINUCLEATE CELLS 1C	A01	75065396	75071724	+
Gh_A01G1262	AT2G01340	0	A01	75116471	75117582	-
Gh_A01G1263	AT1G23030	ARM repeat superfamily protein	A01	75119995	75122821	-
Gh_A01G1264	AT2G46220	Uncharacterized conserved protein (DUF2358)	A01	75218427	75218729	-
Gh_A01G1265	AT4G38620	myb domain protein 4	A01	75278165	75279394	-
Gh_A01G1266	AT3G18060	transducin family protein / WD-40 repeat family protein	A01	75367881	75372612	+
Gh_A01G1267	AT1G71070	Core-2/I-branching beta-1,6-N-acetylglucosaminyltransferase family protein	A01	75376680	75380245	-
Gh_A01G1268	AT2G01320	ABC-2 type transporter family protein	A01	75421342	75428577	+
Gh_A01G1269	AT2G01300	0	A01	75444052	75444507	+
Gh_A01G1270	AT2G01290	ribose-5-phosphate isomerase 2	A01	75446559	75447341	-
Gh_A01G1271	AT2G01275	RING/FYVE/PHD zinc finger superfamily protein	A01	75451875	75456806	+
Gh_A01G1272	AT1G27980	dihydrosphingosine phosphate lyase	A01	75458212	75463860	-
Gh_A01G1273	AT1G13960	WRKY DNA-binding protein 4	A01	75627166	75627858	+
Gh_A01G1274	AT5G50570	Squamosa promoter-binding protein-like (SBP domain) transcription factor family protein	A01	75789203	75790346	+
Gh_A01G1275	0	0	A01	75792346	75792612	+
Gh_A01G1276	AT1G27290	0	A01	75798621	75800003	+
Gh_A01G1277	AT1G27310	nuclear transport factor 2A	A01	75883937	75885567	-
Gh_A01G1278	AT1G27320	histidine kinase 3	A01	76149961	76155323	-
Gh_A01G1279	AT1G27330	Ribosome associated membrane protein RAMP4	A01	76461188	76462152	+
Gh_A01G1280	AT1G27340	Galactose oxidase/kelch repeat superfamily protein	A01	76472899	76477501	-
Gh_A01G1281	AT5G43270	squamosa promoter binding protein-like 2	A01	76901283	76903938	+
Gh_A01G1282	AT3G13060	evolutionarily conserved C-terminal region 5	A01	77032638	77038863	+
Gh_A01G1283	AT1G27950	glycosylphosphatidylinositol-anchored lipid protein transfer 1	A01	77041391	77042040	-
Gh_A01G1284	0	0	A01	77169097	77169387	-
Gh_A01G1285	AT1G67590	Remorin family protein	A01	77169954	77171490	-
Gh_A01G1286	AT1G27880	DEAD/DEAH box RNA helicase family protein	A01	77375971	77387812	-
Gh_A01G1287	AT3G25980	DNA-binding HORMA family protein	A01	77532317	77533521	+
Gh_A01G1288	AT1G13450	Homeodomain-like superfamily protein	A01	77535452	77539283	-
Gh_A01G1289	AT3G27320	alpha/beta-Hydrolases superfamily protein	A01	77569988	77572877	+
Gh_A01G1290	AT1G29430	SAUR-like auxin-responsive protein family	A01	77588688	77588930	+
Gh_A01G1291	AT3G48460	GDSL-like Lipase/Acylhydrolase superfamily protein	A01	77823062	77832788	-
Gh_A01G1292	AT1G24460	0	A01	77854879	77859296	+
Gh_A01G1293	AT1G24460	0	A01	77859348	77861122	+
Gh_A01G1294	AT1G67740	photosystem II BY	A01	77964505	77965110	-
Gh_A01G1295	AT1G67750	Pectate lyase family protein	A01	78094664	78096171	+
Gh_A01G1296	AT1G24510	TCP-1/cpn60 chaperonin family protein	A01	78170381	78174540	-
Gh_A01G1297	AT2G23890	HAD-superfamily hydrolase, subfamily IG, 5\'-nucleotidase	A01	78182452	78185542	+
Gh_A01G1298	0	0	A01	78195485	78195721	+
Gh_A01G1299	0	0	A01	78233351	78233584	+
Gh_A01G1300	AT1G13180	Actin-like ATPase superfamily protein	A01	78291501	78299186	-
Gh_A01G1301	0	0	A01	78460815	78462413	+
Gh_A01G1302	AT3G28345	ABC transporter family protein	A01	78739180	78741743	+
Gh_A01G1303	AT1G24530	Transducin/WD40 repeat-like superfamily protein	A01	78752513	78753808	+
Gh_A01G1304	0	0	A01	78970110	78971003	+
Gh_A01G1305	AT1G13130	Cellulase (glycosyl hydrolase family 5) protein	A01	78976996	78979551	-
Gh_A01G1306	0	0	A01	79004042	79004500	-
Gh_A01G1307	0	0	A01	79081907	79082209	-
Gh_A01G1308	AT1G18350	MAP kinase kinase 7	A01	79115809	79116714	+
Gh_A01G1309	AT3G55270	mitogen-activated protein kinase phosphatase 1	A01	79357183	79360814	+
Gh_A01G1310	AT1G13030	sphere organelles protein-related	A01	79361666	79366793	-
Gh_A01G1311	AT1G67856	RING/U-box superfamily protein	A01	79707763	79708242	+
Gh_A01G1312	AT1G12990	beta-1,4-N-acetylglucosaminyltransferase family protein	A01	80004287	80006044	-
Gh_A01G1313	AT1G67900	Phototropic-responsive NPH3 family protein	A01	80320566	80322708	+
Gh_A01G1314	AT1G24590	DORNROSCHEN-like	A01	80594539	80595798	-
Gh_A01G1315	AT1G10740	alpha/beta-Hydrolases superfamily protein	A01	81079846	81082016	+
Gh_A01G1316	AT1G70590	F-box family protein	A01	81508139	81509712	-
Gh_A01G1317	AT3G26600	armadillo repeat only 4	A01	81814947	81816803	-
Gh_A01G1318	AT2G42490	Copper amine oxidase family protein	A01	81818859	81823809	-
Gh_A01G1319	AT1G61890	MATE efflux family protein	A01	81836225	81836443	+
Gh_A01G1320	AT1G70600	Ribosomal protein L18e/L15 superfamily protein	A01	81836944	81837384	-
Gh_A01G1321	AT3G26580	Tetratricopeptide repeat (TPR)-like superfamily protein	A01	81844615	81846365	-
Gh_A01G1322	AT1G70610	transporter associated with antigen processing protein 1	A01	81846979	81854570	+
Gh_A01G1323	AT1G10750	Protein of Unknown Function (DUF239)	A01	81875822	81878831	-
Gh_A01G1324	AT1G10760	Pyruvate phosphate dikinase, PEP/pyruvate binding domain	A01	81964919	81978555	-
Gh_A01G1325	AT1G23360	S-adenosyl-L-methionine-dependent methyltransferases superfamily protein	A01	82022964	82024715	-
Gh_A01G1326	AT1G23390	Kelch repeat-containing F-box family protein	A01	82219653	82220609	-
Gh_A01G1327	AT1G73805	Calmodulin binding protein-like	A01	82267628	82267840	-
Gh_A01G1328	AT1G27385	0	A01	82359840	82362338	+
Gh_A01G1329	AT1G67330	Protein of unknown function (DUF579)	A01	82478387	82479262	-
Gh_A01G1330	AT3G26340	N-terminal nucleophile aminohydrolases (Ntn hydrolases) superfamily protein	A01	82652789	82655464	-
Gh_A01G1331	AT1G67410	Exostosin family protein	A01	82734324	82737096	-
Gh_A01G1332	AT1G67420	Zn-dependent exopeptidases superfamily protein	A01	82852157	82886559	+
Gh_A01G1333	AT5G14230	0	A01	83010871	83013586	-
Gh_A01G1334	AT3G01810	0	A01	83018272	83023650	+
Gh_A01G1335	AT3G57810	Cysteine proteinases superfamily protein	A01	83025236	83027460	-
Gh_A01G1336	AT3G50940	P-loop containing nucleoside triphosphate hydrolases superfamily protein	A01	83064716	83066328	+
Gh_A01G1337	AT1G24330	ARM repeat superfamily protein	A01	83066729	83070240	-
Gh_A01G1338	AT5G46210	cullin4	A01	83077844	83078952	+
Gh_A01G1339	AT1G70480	Domain of unknown function (DUF220)	A01	83247580	83250036	+
Gh_A01G1340	AT1G10630	ADP-ribosylation factor A1F	A01	83253360	83255403	-
Gh_A01G1341	AT1G60490	vacuolar protein sorting 34	A01	83321176	83333634	-
Gh_A01G1342	AT1G10640	Pectin lyase-like superfamily protein	A01	83443406	83464217	-
Gh_A01G1343	AT1G23460	Pectin lyase-like superfamily protein	A01	83471160	83474053	-
Gh_A01G1344	AT1G23450	Tetratricopeptide repeat (TPR)-like superfamily protein	A01	83474721	83474985	-
Gh_A01G1345	AT2G27790	RNA-binding (RRM/RBD/RNP motifs) family protein	A01	83524096	83526846	+
Gh_A01G1346	ATCG00280	photosystem II reaction center protein C	A01	83527460	83528034	+
Gh_A01G1347	AT1G10650	SBP (S-ribonuclease binding protein) family protein	A01	83549629	83551170	-
Gh_A01G1348	AT1G23420	Plant-specific transcription factor YABBY family protein	A01	83638071	83646061	-
Gh_A01G1349	AT3G61470	photosystem I light harvesting complex gene 2	A01	83845269	83846489	-
Gh_A01G1350	AT1G74110	cytochrome P450, family 78, subfamily A, polypeptide 10	A01	84738410	84741934	-
Gh_A01G1351	AT4G00430	plasma membrane intrinsic protein 1;4	A01	84987065	84988316	-
Gh_A01G1352	AT2G21190	ER lumen protein retaining receptor family protein	A01	85046991	85050105	+
Gh_A01G1353	AT4G30150	0	A01	85075910	85083802	+
Gh_A01G1354	AT2G21180	0	A01	85085235	85085627	+
Gh_A01G1355	AT2G21170	triosephosphate isomerase	A01	85087506	85090796	-
Gh_A01G1356	AT5G07900	Mitochondrial transcription termination factor family protein	A01	85105711	85107041	-
Gh_A01G1357	0	0	A01	85131649	85134404	+
Gh_A01G1358	AT5G14230	0	A01	85134439	85139004	+
Gh_A01G1359	AT2G21160	Translocon-associated protein (TRAP), alpha subunit	A01	85260312	85263475	+
Gh_A01G1360	AT4G38770	proline-rich protein 4	A01	85267510	85269169	+
Gh_A01G1361	AT2G16600	rotamase CYP 3	A01	85295623	85296144	+
Gh_A01G1362	AT2G16630	Pollen Ole e 1 allergen and extensin family protein	A01	85382708	85384379	+
Gh_A01G1363	AT4G34880	Amidase family protein	A01	85433425	85465910	+
Gh_A01G1364	ATCG00350	Photosystem I, PsaA/PsaB protein	A01	85469203	85469409	+
Gh_A01G1365	AT2G21110	Disease resistance-responsive (dirigent-like protein) family protein	A01	85643577	85644137	+
Gh_A01G1366	AT2G21110	Disease resistance-responsive (dirigent-like protein) family protein	A01	85708842	85709399	+
Gh_A01G1367	AT4G38700	Disease resistance-responsive (dirigent-like protein) family protein	A01	85965542	85966123	-
Gh_A01G1368	AT1G26170	ARM repeat superfamily protein	A01	85974302	85976740	-
Gh_A01G1369	AT2G21110	Disease resistance-responsive (dirigent-like protein) family protein	A01	86130383	86131200	+
Gh_A01G1370	AT2G21060	glycine-rich protein 2B	A01	86338848	86339372	+
Gh_A01G1371	AT2G21060	glycine-rich protein 2B	A01	86579057	86579587	+
Gh_A01G1372	AT4G09775	0	A01	86581658	86582367	+
Gh_A01G1373	AT1G28490	syntaxin of plants 61	A01	86633663	86635020	-
Gh_A01G1374	AT2G21050	like AUXIN RESISTANT 2	A01	86641485	86644979	-
Gh_A01G1375	AT2G24960	0	A01	86696413	86697380	+
Gh_A01G1376	AT4G38670	Pathogenesis-related thaumatin superfamily protein	A01	86698131	86699638	+
Gh_A01G1377	AT4G38660	Pathogenesis-related thaumatin superfamily protein	A01	86767995	86769257	+
Gh_A01G1378	AT4G38650	Glycosyl hydrolase family 10 protein	A01	86772338	86774490	-
Gh_A01G1379	AT4G34950	Major facilitator superfamily protein	A01	86777510	86780293	-
Gh_A01G1380	AT2G33793	0	A01	86786825	86788453	+
Gh_A01G1381	AT4G38640	Plasma-membrane choline transporter family protein	A01	86847747	86850368	+
Gh_A01G1382	AT4G38630	regulatory particle non-ATPase 10	A01	86852826	86853651	+
Gh_A01G1383	AT4G38630	regulatory particle non-ATPase 10	A01	86853806	86854795	+
Gh_A01G1384	AT2G16700	actin depolymerizing factor 5	A01	86923515	86924317	+
Gh_A01G1385	AT4G34980	subtilisin-like serine protease 2	A01	86928632	86929120	+
Gh_A01G1386	AT5G09220	amino acid permease 2	A01	86936157	86938229	-
Gh_A01G1387	AT4G38620	myb domain protein 4	A01	87055992	87056890	-
Gh_A01G1388	AT4G35000	ascorbate peroxidase 3	A01	87059677	87066826	-
Gh_A01G1389	AT5G53170	FTSH protease 11	A01	87175997	87177680	+
Gh_A01G1390	AT3G21000	Gag-Pol-related retrotransposon family protein	A01	87327238	87328176	-
Gh_A01G1391	AT2G20980	minichromosome maintenance 10	A01	87702608	87705968	+
Gh_A01G1392	AT1G75840	RAC-like GTP binding protein 5	A01	87718101	87721846	+
Gh_A01G1393	AT5G53300	ubiquitin-conjugating enzyme 10	A01	87723178	87724696	+
Gh_A01G1394	AT1G48120	hydrolases;protein serine/threonine phosphatases	A01	87727768	87729679	+
Gh_A01G1395	AT1G49920	MuDR family transposase	A01	87730013	87731042	-
Gh_A01G1396	0	0	A01	87758645	87759718	+
Gh_A01G1397	AT2G16750	Protein kinase protein with adenine nucleotide alpha hydrolases-like domain	A01	87782255	87785096	+
Gh_A01G1398	AT4G35040	Basic-leucine zipper (bZIP) transcription factor family protein	A01	87786212	87787021	+
Gh_A01G1399	AT4G38580	farnesylated protein 6	A01	87963058	87964182	-
Gh_A01G1400	AT4G35070	SBP (S-ribonuclease binding protein) family protein	A01	88011391	88012316	+
Gh_A01G1401	AT1G68000	phosphatidylinositol synthase 1	A01	88064610	88066696	+
Gh_A01G1402	AT2G16800	high-affinity nickel-transport family protein	A01	88067359	88069568	-
Gh_A01G1403	AT1G68010	hydroxypyruvate reductase	A01	88138119	88140848	+
Gh_A01G1404	AT1G75950	S phase kinase-associated protein 1	A01	88144913	88149537	+
Gh_A01G1405	0	0	A01	88150633	88151267	-
Gh_A01G1406	AT4G35100	plasma membrane intrinsic protein 3	A01	88190316	88191426	+
Gh_A01G1407	AT2G16860	GCIP-interacting family protein	A01	88201697	88203230	-
Gh_A01G1408	AT1G45063	copper ion binding;electron carriers	A01	88205501	88207043	-
Gh_A01G1409	AT1G20200	PAM domain (PCI/PINT associated module) protein	A01	88281127	88283861	-
Gh_A01G1410	AT5G05320	FAD/NAD(P)-binding oxidoreductase family protein	A01	88388973	88390562	-
Gh_A01G1411	AT5G05320	FAD/NAD(P)-binding oxidoreductase family protein	A01	88395673	88397689	-
Gh_A01G1412	AT4G38520	Protein phosphatase 2C family protein	A01	88464499	88467594	+
Gh_A01G1413	AT1G77500	Protein of unknown function (DUF630 and DUF632)	A01	88470547	88473670	+
Gh_A01G1414	AT2G20920	Protein of unknown function (DUF3353)	A01	88475022	88477197	-
Gh_A01G1415	AT4G38500	Protein of unknown function (DUF616)	A01	88478917	88482123	-
Gh_A01G1416	AT5G23590	DNAJ heat shock N-terminal domain-containing protein	A01	88517825	88518755	+
Gh_A01G1417	AT3G25270	Ribonuclease H-like superfamily protein	A01	88523804	88524379	+
Gh_A01G1418	AT5G03570	iron regulated 2	A01	88525356	88528187	+
Gh_A01G1419	AT2G16950	transportin 1	A01	88545879	88555666	+
Gh_A01G1420	AT3G09040	Pentatricopeptide repeat (PPR) superfamily protein	A01	88619805	88622216	-
Gh_A01G1421	0	0	A01	88628431	88628817	-
Gh_A01G1422	AT2G16980	Major facilitator superfamily protein	A01	88661831	88665963	+
Gh_A01G1423	AT4G35140	Transducin/WD40 repeat-like superfamily protein	A01	88667005	88670954	-
Gh_A01G1424	AT1G78610	mechanosensitive channel of small conductance-like 6	A01	88715868	88718975	-
Gh_A01G1425	AT4G38470	ACT-like protein tyrosine kinase family protein	A01	88763701	88770963	-
Gh_A01G1426	AT4G38460	geranylgeranyl reductase	A01	88818898	88820721	-
Gh_A01G1427	AT4G38440	0	A01	88898894	88906295	-
Gh_A01G1428	AT2G17030	F-box family protein with a domain of unknown function (DUF295)	A01	88909431	88910732	+
Gh_A01G1429	AT2G17030	F-box family protein with a domain of unknown function (DUF295)	A01	88912552	88913559	+
Gh_A01G1430	0	0	A01	88937069	88937344	+
Gh_A01G1431	AT4G38430	rho guanyl-nucleotide exchange factor 1	A01	88940459	88943276	-
Gh_A01G1432	AT1G16210	0	A01	88975411	88975779	+
Gh_A01G1433	AT5G55050	GDSL-like Lipase/Acylhydrolase superfamily protein	A01	88977323	88978908	-
Gh_A01G1434	AT1G76160	SKU5 similar 5	A01	88983638	88986326	+
Gh_A01G1435	AT2G41990	0	A01	88992757	88994784	+
Gh_A01G1436	AT1G47670	Transmembrane amino acid transporter family protein	A01	88997562	89059051	-
Gh_A01G1437	AT1G29500	SAUR-like auxin-responsive protein family	A01	89090685	89091137	-
Gh_A01G1438	AT1G29510	SAUR-like auxin-responsive protein family	A01	89092509	89092865	-
Gh_A01G1439	AT4G38400	expansin-like A2	A01	89104034	89105296	+
Gh_A01G1440	AT4G35190	Putative lysine decarboxylase family protein	A01	89137431	89139230	+
Gh_A01G1441	AT3G12500	basic chitinase	A01	89201570	89201851	-
Gh_A01G1442	AT3G12500	basic chitinase	A01	89201852	89202763	-
Gh_A01G1443	AT3G12500	basic chitinase	A01	89214888	89216085	-
Gh_A01G1444	AT4G35200	Arabidopsis protein of unknown function (DUF241)	A01	89279049	89281060	+
Gh_A01G1445	AT2G17080	Arabidopsis protein of unknown function (DUF241)	A01	89286911	89287756	+
Gh_A01G1446	AT5G11170	DEAD/DEAH box RNA helicase family protein	A01	89368039	89372376	+
Gh_A01G1447	AT2G17080	Arabidopsis protein of unknown function (DUF241)	A01	89376843	89377709	+
Gh_A01G1448	AT2G17080	Arabidopsis protein of unknown function (DUF241)	A01	89384718	89386231	-
Gh_A01G1449	AT4G35200	Arabidopsis protein of unknown function (DUF241)	A01	89387299	89388165	-
Gh_A01G1450	AT2G17070	Arabidopsis protein of unknown function (DUF241)	A01	89389159	89389314	-
Gh_A01G1451	0	0	A01	89391157	89391369	-
Gh_A01G1452	AT2G17070	Arabidopsis protein of unknown function (DUF241)	A01	89467827	89468704	-
Gh_A01G1453	AT2G17070	Arabidopsis protein of unknown function (DUF241)	A01	89573205	89573678	-
Gh_A01G1454	AT4G35230	BR-signaling kinase 1	A01	89586141	89591048	-
Gh_A01G1455	AT4G35240	Protein of unknown function (DUF630 and DUF632)	A01	89661319	89665835	-
Gh_A01G1456	AT1G20550	O-fucosyltransferase family protein	A01	89722829	89726176	-
Gh_A01G1457	AT2G17120	lysm domain GPI-anchored protein 2 precursor	A01	89774959	89776545	+
Gh_A01G1458	AT1G19250	flavin-dependent monooxygenase 1	A01	89787284	89817295	-
Gh_A01G1459	AT4G38360	Protein of unknown function (DUF300)	A01	89840926	89844670	+
Gh_A01G1460	AT2G30920	coenzyme Q 3	A01	89849046	89854168	+
Gh_A01G1461	AT2G17980	Sec1/munc18-like (SM) proteins superfamily	A01	89855502	89858363	+
Gh_A01G1462	AT1G76310	CYCLIN B2;4	A01	89859240	89861760	-
Gh_A01G1463	AT5G42340	Plant U-Box 15	A01	89876097	89878563	+
Gh_A01G1464	AT2G30920	coenzyme Q 3	A01	89884504	89887473	+
Gh_A01G1465	AT2G17200	ubiquitin family protein	A01	89891867	89896026	+
Gh_A01G1466	AT4G38280	0	A01	89898325	89899632	+
Gh_A01G1467	AT4G35280	C2H2-like zinc finger protein	A01	89908887	89909801	+
Gh_A01G1468	AT4G35270	Plant regulator RWP-RK family protein	A01	89923386	89926969	+
Gh_A01G1469	AT4G38350	Patched family protein	A01	89943662	89965370	-
Gh_A01G1470	AT1G20220	Alba DNA/RNA-binding protein	A01	89998128	90000798	+
Gh_A01G1471	AT5G23280	TCP family transcription factor	A01	90045156	90045380	+
Gh_A01G1472	AT1G45249	abscisic acid responsive elements-binding factor 2	A01	90047474	90049050	+
Gh_A01G1473	AT1G25280	tubby like protein 10	A01	90050583	90052444	-
Gh_A01G1474	AT1G25270	nodulin MtN21 /EamA-like transporter family protein	A01	90055221	90057576	-
Gh_A01G1475	AT5G09810	actin 7	A01	90134830	90136475	-
Gh_A01G1476	AT1G68290	endonuclease 2	A01	90203407	90205498	+
Gh_A01G1477	AT1G68150	WRKY DNA-binding protein 9	A01	90213305	90215123	-
Gh_A01G1478	AT1G36990	0	A01	90225272	90228009	-
Gh_A01G1479	AT3G54630	0	A01	90231252	90234420	-
Gh_A01G1480	AT4G22970	homolog of separase	A01	90257693	90270304	+
Gh_A01G1481	AT1G68140	Protein of unknown function (DUF1644)	A01	90276806	90277864	-
Gh_A01G1482	AT5G64650	Ribosomal protein L17 family protein	A01	90281622	90283925	+
Gh_A01G1483	AT1G25260	Ribosomal protein L10 family protein	A01	90287574	90288992	+
Gh_A01G1484	AT1G11400	partner of Y14-MAGO	A01	90290366	90293074	-
Gh_A01G1485	AT2G01070	Lung seven transmembrane receptor family protein	A01	90316194	90318831	-
Gh_A01G1486	AT3G49430	SER/ARG-rich protein 34A	A01	90336863	90339675	+
Gh_A01G1487	AT4G25980	Peroxidase superfamily protein	A01	90340312	90341927	-
Gh_A01G1488	AT5G47140	GATA transcription factor 27	A01	90368265	90370091	-
Gh_A01G1489	AT5G23570	XS domain-containing protein / XS zinc finger domain-containing protein-related	A01	90404628	90408138	+
Gh_A01G1490	AT2G02850	plantacyanin	A01	90409540	90410041	+
Gh_A01G1491	AT4G15930	Dynein light chain type 1 family protein	A01	90426964	90427466	+
Gh_A01G1492	AT5G06240	embryo defective 2735	A01	90432150	90438290	+
Gh_A01G1493	AT3G26070	Plastid-lipid associated protein PAP / fibrillin family protein	A01	90445525	90447782	+
Gh_A01G1494	AT1G71240	Plant protein of unknown function (DUF639)	A01	90448868	90459043	+
Gh_A01G1495	AT3G06470	GNS1/SUR4 membrane protein family	A01	90459537	90460361	-
Gh_A01G1496	AT1G25290	RHOMBOID-like protein 10	A01	90486483	90488523	+
Gh_A01G1497	AT3G54100	O-fucosyltransferase family protein	A01	90490054	90490356	-
Gh_A01G1498	AT1G25290	RHOMBOID-like protein 10	A01	90491799	90494503	-
Gh_A01G1499	AT5G64470	Plant protein of unknown function (DUF828)	A01	90721700	90724067	+
Gh_A01G1500	AT5G09650	pyrophosphorylase 6	A01	90732156	90734075	-
Gh_A01G1501	AT2G14255	Ankyrin repeat family protein with DHHC zinc finger domain	A01	90738038	90743964	+
Gh_A01G1502	AT4G37850	basic helix-loop-helix (bHLH) DNA-binding superfamily protein	A01	90754508	90755845	+
Gh_A01G1503	AT3G42170	BED zinc finger ;hAT family dimerisation domain	A01	90779919	90781997	+
Gh_A01G1504	AT5G64510	0	A01	90790426	90792135	+
Gh_A01G1505	AT2G22780	peroxisomal NAD-malate dehydrogenase 1	A01	90792502	90794567	-
Gh_A01G1506	AT5G27470	seryl-tRNA synthetase / serine--tRNA ligase	A01	90795433	90798258	-
Gh_A01G1507	AT1G09970	Leucine-rich receptor-like protein kinase family protein	A01	90811009	90814100	+
Gh_A01G1508	AT1G50110	D-aminoacid aminotransferase-like PLP-dependent enzymes superfamily protein	A01	90817118	90818895	-
Gh_A01G1509	AT4G33690	0	A01	90846371	90846604	+
Gh_A01G1510	AT4G33700	CBS domain-containing protein with a domain of unknown function (DUF21)	A01	90847311	90850329	-
Gh_A01G1511	AT3G49720	0	A01	90857708	90859954	+
Gh_A01G1512	AT2G14530	TRICHOME BIREFRINGENCE-LIKE 13	A01	90860503	90862781	+
Gh_A01G1513	AT1G50110	D-aminoacid aminotransferase-like PLP-dependent enzymes superfamily protein	A01	90863277	90866572	-
Gh_A01G1514	AT4G33720	CAP (Cysteine-rich secretory proteins, Antigen 5, and Pathogenesis-related 1 protein) superfamily protein	A01	90885743	90886228	+
Gh_A01G1515	AT2G14580	basic pathogenesis-related protein 1	A01	90961572	90962051	+
Gh_A01G1516	AT4G13420	high affinity K+ transporter 5	A01	90990164	90993393	+
Gh_A01G1517	AT4G13420	high affinity K+ transporter 5	A01	91029758	91040421	-
Gh_A01G1518	AT2G14620	xyloglucan endotransglucosylase/hydrolase 10	A01	91043247	91047930	-
Gh_A01G1519	AT3G19680	Protein of unknown function (DUF1005)	A01	91059924	91061434	-
Gh_A01G1520	AT5G60440	AGAMOUS-like 62	A01	91143385	91145230	-
Gh_A01G1521	AT4G33760	tRNA synthetase class II (D, K and N) family protein	A01	91217394	91222304	-
Gh_A01G1522	AT5G66600	Protein of unknown function, DUF547	A01	91265025	91267878	+
Gh_A01G1523	AT2G16070	plastid division2	A01	91268963	91270809	+
Gh_A01G1524	AT2G15980	Tetratricopeptide repeat (TPR)-like superfamily protein	A01	91271354	91273020	+
Gh_A01G1525	AT3G50810	Uncharacterised protein family (UPF0497)	A01	91274677	91275320	-
Gh_A01G1526	AT3G18930	RING/U-box superfamily protein	A01	91277645	91278838	-
Gh_A01G1527	AT1G49430	long-chain acyl-CoA synthetase 2	A01	91287938	91292642	+
Gh_A01G1528	AT2G23460	extra-large G-protein 1	A01	91330407	91333509	+
Gh_A01G1529	AT2G15960	0	A01	91334311	91334535	-
Gh_A01G1530	AT1G50030	target of rapamycin	A01	91336315	91352806	-
Gh_A01G1531	AT2G26500	cytochrome b6f complex subunit (petM), putative	A01	91364391	91364765	-
Gh_A01G1532	AT4G06634	zinc finger (C2H2 type) family protein	A01	91366843	91369417	-
Gh_A01G1533	AT5G23170	Protein kinase superfamily protein	A01	91449874	91450950	-
Gh_A01G1534	AT1G58100	TCP family transcription factor	A01	91500055	91501707	+
Gh_A01G1535	AT1G71900	Protein of unknown function (DUF803)	A01	91507406	91511173	-
Gh_A01G1536	AT4G01500	AP2/B3-like transcriptional factor family protein	A01	91564727	91565122	-
Gh_A01G1537	AT4G01500	AP2/B3-like transcriptional factor family protein	A01	91666255	91666650	-
Gh_A01G1538	0	0	A01	91756558	91757235	+
Gh_A01G1539	AT5G49940	NIFU-like protein 2	A01	91801674	91804021	-
Gh_A01G1540	AT1G58070	0	A01	91805635	91806336	-
Gh_A01G1541	AT1G58060	RNA helicase family protein	A01	91836302	91856857	+
Gh_A01G1542	AT4G24330	Protein of unknown function (DUF1682)	A01	91890907	91893745	+
Gh_A01G1543	AT5G49950	alpha/beta-Hydrolases superfamily protein	A01	91895252	91900868	-
Gh_A01G1544	AT4G24320	Ubiquitin carboxyl-terminal hydrolase family protein	A01	91906088	91908061	+
Gh_A01G1545	AT1G80740	chromomethylase 1	A01	91977353	91985508	-
Gh_A01G1546	AT3G02430	Protein of unknown function (DUF679)	A01	92008499	92009167	-
Gh_A01G1547	AT1G58025	DNA-binding bromodomain-containing protein	A01	92034225	92037518	+
Gh_A01G1548	AT1G09800	Pseudouridine synthase family protein	A01	92039228	92042408	-
Gh_A01G1549	AT1G17230	Leucine-rich receptor-like protein kinase family protein	A01	92046472	92049570	-
Gh_A01G1550	AT1G61580	R-protein L3 B	A01	92077144	92078296	+
Gh_A01G1551	AT1G09812	0	A01	92081144	92082235	+
Gh_A01G1552	AT4G24290	MAC/Perforin domain-containing protein	A01	92082934	92086977	-
Gh_A01G1553	AT4G24290	MAC/Perforin domain-containing protein	A01	92165297	92167514	-
Gh_A01G1554	0	0	A01	92192393	92192896	+
Gh_A01G1555	AT3G02550	LOB domain-containing protein 41	A01	92245414	92246164	-
Gh_A01G1556	AT1G68500	0	A01	92281927	92282232	-
Gh_A01G1557	AT1G57770	FAD/NAD(P)-binding oxidoreductase family protein	A01	92308640	92322366	+
Gh_A01G1558	AT1G09840	shaggy-like protein kinase 41	A01	92410497	92413873	+
Gh_A01G1559	AT1G09830	Glycinamide ribonucleotide (GAR) synthetase	A01	92416991	92418957	+
Gh_A01G1560	AT5G49920	Octicosapeptide/Phox/Bem1p family protein	A01	92419665	92421097	-
Gh_A01G1561	0	0	A01	92431909	92446328	+
Gh_A01G1562	AT1G25440	B-box type zinc finger protein with CCT domain	A01	92459249	92460618	-
Gh_A01G1563	AT1G68530	3-ketoacyl-CoA synthase 6	A01	92485781	92487513	-
Gh_A01G1564	AT1G68320	myb domain protein 62	A01	92524980	92526050	+
Gh_A01G1565	AT3G25220	FK506-binding protein 15 kD-1	A01	92559330	92563535	+
Gh_A01G1566	AT1G30960	GTP-binding family protein	A01	92609938	92615142	+
Gh_A01G1567	AT1G68330	0	A01	92620134	92620907	-
Gh_A01G1568	AT5G64950	Mitochondrial transcription termination factor family protein	A01	92621761	92623904	+
Gh_A01G1569	AT5G42905	Polynucleotidyl transferase, ribonuclease H-like superfamily protein	A01	92760784	92761241	+
Gh_A01G1570	AT1G35910	Haloacid dehalogenase-like hydrolase (HAD) superfamily protein	A01	92828462	92830706	+
Gh_A01G1571	AT1G78060	Glycosyl hydrolase family protein	A01	92869230	92872617	+
Gh_A01G1572	AT1G78060	Glycosyl hydrolase family protein	A01	92874793	92877677	+
Gh_A01G1573	AT1G53710	Calcineurin-like metallo-phosphoesterase superfamily protein	A01	92883325	92886051	-
Gh_A01G1574	AT1G36160	acetyl-CoA carboxylase 1	A01	92949679	92961931	+
Gh_A01G1575	AT5G20950	Glycosyl hydrolase family protein	A01	92963788	92966734	+
Gh_A01G1576	AT4G08570	Heavy metal transport/detoxification superfamily protein	A01	92967109	92967632	-
Gh_A01G1577	AT4G08550	electron carriers;protein disulfide oxidoreductases	A01	93001401	93005290	-
Gh_A01G1578	AT1G77920	bZIP transcription factor family protein	A01	93056724	93059814	+
Gh_A01G1579	AT1G77930	Chaperone DnaJ-domain superfamily protein	A01	93072229	93075227	+
Gh_A01G1580	AT1G12350	4-phospho-panto-thenoylcysteine synthetase	A01	93075774	93078309	-
Gh_A01G1581	AT1G36730	Translation initiation factor IF2/IF5	A01	93083682	93085025	-
Gh_A01G1582	AT1G77800	PHD finger family protein	A01	93090075	93103130	-
Gh_A01G1583	0	0	A01	93110718	93111254	-
Gh_A01G1584	AT1G36990	0	A01	93123182	93124451	-
Gh_A01G1585	0	0	A01	93184175	93184816	-
Gh_A01G1586	AT1G37130	nitrate reductase 2	A01	93225625	93229367	+
Gh_A01G1587	AT1G60360	RING/U-box superfamily protein	A01	93250870	93252306	+
Gh_A01G1588	0	0	A01	93273687	93273929	+
Gh_A01G1589	AT1G44820	Peptidase M20/M25/M40 family protein	A01	93274428	93277267	-
Gh_A01G1590	AT4G08300	nodulin MtN21 /EamA-like transporter family protein	A01	93336365	93338635	+
Gh_A01G1591	AT4G08300	nodulin MtN21 /EamA-like transporter family protein	A01	93446047	93447307	+
Gh_A01G1592	AT1G44770	0	A01	93481556	93483743	-
Gh_A01G1593	AT1G76450	Photosystem II reaction center PsbP family protein	A01	93485702	93487232	+
Gh_A01G1594	AT1G21880	lysm domain GPI-anchored protein 1 precursor	A01	93488352	93490448	-
Gh_A01G1595	AT1G77600	ARM repeat superfamily protein	A01	93498905	93519537	+
Gh_A01G1596	AT1G21830	0	A01	93547011	93548306	+
Gh_A01G1597	AT4G08330	0	A01	93551221	93552863	-
Gh_A01G1598	AT1G44575	Chlorophyll A-B binding family protein	A01	93566593	93567799	-
Gh_A01G1599	AT1G21770	Acyl-CoA N-acyltransferases (NAT) superfamily protein	A01	93571265	93572861	+
Gh_A01G1600	AT5G54160	O-methyltransferase 1	A01	93574684	93638199	-
Gh_A01G1601	AT1G76340	golgi nucleotide sugar transporter 3	A01	93669560	93670669	+
Gh_A01G1602	AT1G21750	PDI-like 1-1	A01	93679173	93682015	-
Gh_A01G1603	AT3G56840	FAD-dependent oxidoreductase family protein	A01	93696032	93701191	-
Gh_A01G1604	AT5G44600	S-adenosyl-L-methionine-dependent methyltransferases superfamily protein	A01	93701735	93708842	+
Gh_A01G1605	AT1G77120	alcohol dehydrogenase 1	A01	93725101	93726944	-
Gh_A01G1606	AT1G21550	Calcium-binding EF-hand family protein	A01	93790820	93791335	-
Gh_A01G1607	AT1G21550	Calcium-binding EF-hand family protein	A01	93797568	93798083	-
Gh_A01G1608	AT5G20240	K-box region and MADS-box transcription factor family protein	A01	93811588	93817184	-
Gh_A01G1609	AT1G77380	amino acid permease 3	A01	93838786	93839836	-
Gh_A01G1610	0	0	A01	93892231	93892887	-
Gh_A01G1611	0	0	A01	93894196	93894909	-
Gh_A01G1612	AT5G57360	Galactose oxidase/kelch repeat superfamily protein	A01	93915045	93915290	+
Gh_A01G1613	AT3G58040	seven in absentia of Arabidopsis 2	A01	93917805	93919426	-
Gh_A01G1614	0	0	A01	93944984	93945833	-
Gh_A01G1615	AT5G06700	Plant protein of unknown function (DUF828)	A01	93956142	93958458	+
Gh_A01G1616	AT5G06710	homeobox from Arabidopsis thaliana	A01	93966578	93973839	-
Gh_A01G1617	AT2G32580	Protein of unknown function (DUF1068)	A01	93985549	93987743	+
Gh_A01G1618	AT5G06740	Concanavalin A-like lectin protein kinase family protein	A01	94007335	94009089	+
Gh_A01G1619	AT5G06740	Concanavalin A-like lectin protein kinase family protein	A01	94128420	94130078	+
Gh_A01G1620	AT5G06740	Concanavalin A-like lectin protein kinase family protein	A01	94137590	94139563	+
Gh_A01G1621	AT3G12100	Cation efflux family protein	A01	94140677	94145433	-
Gh_A01G1622	AT2G42110	0	A01	94148049	94149176	-
Gh_A01G1623	AT3G58000	VQ motif-containing protein	A01	94166326	94166775	-
Gh_A01G1624	0	0	A01	94199661	94200160	+
Gh_A01G1625	AT1G77380	amino acid permease 3	A01	94202003	94202939	+
Gh_A01G1626	AT5G06760	Late Embryogenesis Abundant 4-5	A01	94204178	94204741	+
Gh_A01G1627	AT5G06770	KH domain-containing protein / zinc finger (CCCH type) family protein	A01	94206637	94208452	-
Gh_A01G1628	AT2G42220	Rhodanese/Cell cycle control phosphatase superfamily protein	A01	94209590	94211180	-
Gh_A01G1629	AT2G42210	Mitochondrial import inner membrane translocase subunit Tim17/Tim22/Tim23 family protein	A01	94214041	94215243	-
Gh_A01G1630	AT3G57930	0	A01	94217072	94217485	-
Gh_A01G1631	AT5G06810	Mitochondrial transcription termination factor family protein	A01	94221306	94223045	-
Gh_A01G1632	AT5G06800	myb-like HTH transcriptional regulator family protein	A01	94335797	94338850	-
Gh_A01G1633	AT5G06790	0	A01	94382443	94383060	+
Gh_A01G1634	AT3G56940	dicarboxylate diiron protein, putative (Crd1)	A01	94385418	94387016	-
Gh_A01G1635	AT3G10740	alpha-L-arabinofuranosidase 1	A01	94409529	94423289	+
Gh_A01G1636	AT1G80270	PENTATRICOPEPTIDE REPEAT 596	A01	94441784	94445855	-
Gh_A01G1637	AT3G10310	P-loop nucleoside triphosphate hydrolases superfamily protein with CH (Calponin Homology) domain	A01	94452480	94461660	-
Gh_A01G1638	AT2G41670	P-loop containing nucleoside triphosphate hydrolases superfamily protein	A01	94472706	94480816	+
Gh_A01G1639	0	0	A01	94482077	94482619	-
Gh_A01G1640	AT3G56880	VQ motif-containing protein	A01	94499228	94499875	+
Gh_A01G1641	AT5G05070	DHHC-type zinc finger family protein	A01	94512385	94514614	-
Gh_A01G1642	AT3G56960	phosphatidyl inositol monophosphate 5 kinase 4	A01	94600392	94609681	+
Gh_A01G1643	AT5G04140	glutamate synthase 1	A01	94611528	94652204	+
Gh_A01G1644	AT2G41370	Ankyrin repeat family protein / BTB/POZ domain-containing protein	A01	94683105	94685470	-
Gh_A01G1645	0	0	A01	94835380	94844393	-
Gh_A01G1646	AT2G41410	Calcium-binding EF-hand family protein	A01	94869170	94869841	+
Gh_A01G1647	0	0	A01	94873557	94873880	-
Gh_A01G1648	AT5G04010	F-box family protein	A01	94900880	94901617	-
Gh_A01G1649	AT3G08550	elongation defective 1 protein / ELD1 protein	A01	94908707	94914920	+
Gh_A01G1650	AT2G41530	S-formylglutathione hydrolase	A01	94916434	94922251	-
Gh_A01G1651	AT3G57360	0	A01	94928915	94933568	+
Gh_A01G1652	AT2G31750	UDP-glucosyl transferase 74D1	A01	94938092	94939474	-
Gh_A01G1653	AT2G41290	strictosidine synthase-like 2	A01	94951353	94955548	-
Gh_A01G1654	AT3G57890	Tubulin binding cofactor C domain-containing protein	A01	94986969	94994467	-
Gh_A01G1655	AT5G06839	bZIP transcription factor family protein	A01	95013630	95018862	+
Gh_A01G1656	AT1G74050	Ribosomal protein L6 family protein	A01	95032888	95034234	+
Gh_A01G1657	AT3G12150	0	A01	95038660	95041285	-
Gh_A01G1658	AT5G06900	cytochrome P450, family 93, subfamily D, polypeptide 1	A01	95043751	95045913	-
Gh_A01G1659	AT5G06900	cytochrome P450, family 93, subfamily D, polypeptide 1	A01	95077432	95079055	-
Gh_A01G1660	AT2G42250	cytochrome P450, family 712, subfamily A, polypeptide 1	A01	95113556	95115640	+
Gh_A01G1661	AT2G42280	basic helix-loop-helix (bHLH) DNA-binding superfamily protein	A01	95117537	95119757	-
Gh_A01G1662	AT3G57830	Leucine-rich repeat protein kinase family protein	A01	95143597	95146744	-
Gh_A01G1663	AT3G57800	basic helix-loop-helix (bHLH) DNA-binding superfamily protein	A01	95183534	95187618	+
Gh_A01G1664	AT1G51200	A20/AN1-like zinc finger family protein	A01	95189019	95189528	-
Gh_A01G1665	AT3G12170	Chaperone DnaJ-domain superfamily protein	A01	95200727	95202580	+
Gh_A01G1666	AT3G20860	NIMA-related kinase 5	A01	95207256	95218115	+
Gh_A01G1667	0	0	A01	95218790	95219032	-
Gh_A01G1668	0	0	A01	95223454	95223690	-
Gh_A01G1669	0	0	A01	95230167	95230397	-
Gh_A01G1670	AT3G57680	Peptidase S41 family protein	A01	95233820	95240521	-
Gh_A01G1671	AT3G18140	Transducin/WD40 repeat-like superfamily protein	A01	95273112	95277762	+
Gh_A01G1672	AT3G57650	lysophosphatidyl acyltransferase 2	A01	95279878	95290098	-
Gh_A01G1673	AT3G57570	ARM repeat superfamily protein	A01	95293010	95311406	-
Gh_A01G1674	AT5G52630	mitochondrial RNAediting factor 1	A01	95313293	95313989	+
Gh_A01G1675	AT1G51340	MATE efflux family protein	A01	95324430	95327596	+
Gh_A01G1676	AT2G41835	zinc finger (C2H2 type, AN1-like) family protein	A01	95350282	95352384	+
Gh_A01G1677	AT2G41830	Uncharacterized protein	A01	95355597	95366559	+
Gh_A01G1678	AT1G01170	Protein of unknown function (DUF1138)	A01	95370722	95371046	+
Gh_A01G1679	AT2G41740	villin 2	A01	95411776	95426983	+
Gh_A01G1680	AT3G10760	Homeodomain-like superfamily protein	A01	95432946	95433884	-
Gh_A01G1681	AT2G40890	cytochrome P450, family 98, subfamily A, polypeptide 3	A01	95438817	95440634	+
Gh_A01G1682	AT2G41120	0	A01	95441218	95442410	-
Gh_A01G1683	AT1G76730	NagB/RpiA/CoA transferase-like superfamily protein	A01	95444593	95448310	+
Gh_A01G1684	AT4G24380	0	A01	95451493	95454840	+
Gh_A01G1685	AT1G43710	Pyridoxal phosphate (PLP)-dependent transferases superfamily protein	A01	95471259	95473489	+
Gh_A01G1686	AT1G21200	sequence-specific DNA binding transcription factors	A01	95476593	95478105	+
Gh_A01G1687	AT1G76880	Duplicated homeodomain-like superfamily protein	A01	95494317	95495840	+
Gh_A01G1688	AT1G68540	NAD(P)-binding Rossmann-fold superfamily protein	A01	95513256	95514012	+
Gh_A01G1689	AT5G19300	0	A01	95517508	95519345	-
Gh_A01G1690	AT3G58500	protein phosphatase 2A-4	A01	95579252	95583529	+
Gh_A01G1691	AT2G44310	Calcium-binding EF-hand family protein	A01	95612159	95612599	+
Gh_A01G1692	AT3G13600	calmodulin-binding family protein	A01	95636984	95641296	+
Gh_A01G1693	AT3G11940	ribosomal protein 5A	A01	95645419	95645828	+
Gh_A01G1694	AT5G06600	ubiquitin-specific protease 12	A01	95648410	95659464	+
Gh_A01G1695	AT5G27740	ATPase family associated with various cellular activities (AAA)	A01	95679475	95685364	+
Gh_A01G1696	AT3G11890	Sterile alpha motif (SAM) domain-containing protein	A01	95703938	95704645	+
Gh_A01G1697	AT3G11900	aromatic and neutral transporter 1	A01	95705824	95707287	+
Gh_A01G1698	AT5G06560	Protein of unknown function, DUF593	A01	95728422	95730600	+
Gh_A01G1699	AT3G54750	0	A01	95732492	95739947	-
Gh_A01G1700	AT1G68450	VQ motif-containing protein	A01	95747593	95748075	-
Gh_A01G1701	AT5G06530	ABC-2 type transporter family protein	A01	95772130	95777615	+
Gh_A01G1702	AT3G11690	0	A01	95784709	95785230	+
Gh_A01G1703	AT2G35880	TPX2 (targeting protein for Xklp2) protein family	A01	95791537	95793764	-
Gh_A01G1704	AT2G35900	0	A01	95815366	95817011	-
Gh_A01G1705	AT5G06410	DNAJ heat shock N-terminal domain-containing protein	A01	95821286	95823376	-
Gh_A01G1706	AT4G28360	Ribosomal protein L22p/L17e family protein	A01	95825518	95828215	-
Gh_A01G1707	AT3G11760	0	A01	95869527	95872440	+
Gh_A01G1708	AT3G44150	0	A01	95874013	95875288	+
Gh_A01G1709	0	0	A01	95876490	95877680	-
Gh_A01G1710	AT5G06510	nuclear factor Y, subunit A10	A01	95979812	95983421	+
Gh_A01G1711	AT5G07280	Leucine-rich repeat transmembrane protein kinase	A01	95984128	95986586	+
Gh_A01G1712	AT5G23960	terpene synthase 21	A01	95987509	96047240	-
Gh_A01G1713	AT3G52440	Dof-type zinc finger DNA-binding family protein	A01	96079697	96080434	+
Gh_A01G1714	AT2G35930	plant U-box 23	A01	96080612	96081820	-
Gh_A01G1715	AT2G35940	BEL1-like homeodomain 1	A01	96087304	96089441	-
Gh_A01G1716	0	0	A01	96096190	96100462	-
Gh_A01G1717	AT3G11670	UDP-Glycosyltransferase superfamily protein	A01	96112398	96118958	-
Gh_A01G1718	AT5G06360	Ribosomal protein S8e family protein	A01	96120385	96122279	-
Gh_A01G1719	AT5G46330	Leucine-rich receptor-like protein kinase family protein	A01	96136481	96139574	+
Gh_A01G1720	AT3G09180	0	A01	96165242	96168888	-
Gh_A01G1721	AT5G06340	nudix hydrolase homolog 27	A01	96170920	96173069	-
Gh_A01G1722	0	0	A01	96181759	96183078	+
Gh_A01G1723	AT3G52460	hydroxyproline-rich glycoprotein family protein	A01	96185187	96185816	+
Gh_A01G1724	0	0	A01	96205939	96206448	+
Gh_A01G1725	AT3G11660	NDR1/HIN1-like 1	A01	96211113	96211742	+
Gh_A01G1726	AT5G06320	NDR1/HIN1-like 3	A01	96222404	96223084	+
Gh_A01G1727	AT3G52500	Eukaryotic aspartyl protease family protein	A01	96229551	96230957	-
Gh_A01G1728	AT5G06300	Putative lysine decarboxylase family protein	A01	96239354	96242254	+
Gh_A01G1729	AT5G06280	0	A01	96285889	96286410	+
Gh_A01G1730	AT2G36020	HVA22-like protein J	A01	96286720	96288411	-
Gh_A01G1731	AT2G36026	Ovate family protein	A01	96309947	96310561	+
Gh_A01G1732	AT5G04820	ovate family protein 13	A01	96327268	96328080	-
Gh_A01G1733	AT2G36060	MMS ZWEI homologue 3	A01	96336762	96339297	-
Gh_A01G1734	AT5G06270	0	A01	96362937	96363284	-
Gh_A01G1735	0	0	A01	96367490	96367906	-
Gh_A01G1736	AT1G52340	NAD(P)-binding Rossmann-fold superfamily protein	A01	96410298	96411862	-
Gh_A01G1737	AT1G52340	NAD(P)-binding Rossmann-fold superfamily protein	A01	96491462	96509949	+
Gh_A01G1738	AT4G33270	Transducin family protein / WD-40 repeat family protein	A01	96522078	96522900	+
Gh_A01G1739	AT1G52340	NAD(P)-binding Rossmann-fold superfamily protein	A01	96526314	96527345	-
Gh_A01G1740	AT1G52340	NAD(P)-binding Rossmann-fold superfamily protein	A01	96608518	96640701	-
Gh_A01G1741	AT3G51680	NAD(P)-binding Rossmann-fold superfamily protein	A01	96687841	96688277	-
Gh_A01G1742	AT2G47140	NAD(P)-binding Rossmann-fold superfamily protein	A01	96705046	96705894	-
Gh_A01G1743	AT3G09040	Pentatricopeptide repeat (PPR) superfamily protein	A01	96710578	96712215	-
Gh_A01G1744	AT2G24280	alpha/beta-Hydrolases superfamily protein	A01	96718713	96724674	+
Gh_A01G1745	AT3G11580	AP2/B3-like transcriptional factor family protein	A01	96741079	96744324	+
Gh_A01G1746	AT3G11570	TRICHOME BIREFRINGENCE-LIKE 8	A01	96754857	96757258	+
Gh_A01G1747	AT2G36130	Cyclophilin-like peptidyl-prolyl cis-trans isomerase family protein	A01	96784329	96786493	+
Gh_A01G1748	AT3G11540	Tetratricopeptide repeat (TPR)-like superfamily protein	A01	96788439	96794165	-
Gh_A01G1749	0	0	A01	96895156	96895933	+
Gh_A01G1750	AT4G28570	Long-chain fatty alcohol dehydrogenase family protein	A01	96896292	96914096	+
Gh_A01G1751	AT3G52600	cell wall invertase 2	A01	96916524	96918067	-
Gh_A01G1752	AT2G36200	P-loop containing nucleoside triphosphate hydrolases superfamily protein	A01	96920698	96929202	-
Gh_A01G1753	AT2G23930	probable small nuclear ribonucleoprotein G	A01	96938272	96940335	+
Gh_A01G1754	AT5G22400	Rho GTPase activating protein with PAK-box/P21-Rho-binding domain	A01	96954351	96956763	+
Gh_A01G1755	AT3G11470	4\'-phosphopantetheinyl transferase superfamily	A01	96958382	96961248	+
Gh_A01G1756	AT3G52660	RNA-binding (RRM/RBD/RNP motifs) family protein	A01	96972920	96975601	+
Gh_A01G1757	AT3G01320	SIN3-like 1	A01	96977354	96978607	-
Gh_A01G1758	AT1G57790	F-box family protein	A01	96979648	96983443	-
Gh_A01G1759	AT2G36220	0	A01	97003001	97003840	+
Gh_A01G1760	AT5G03880	Thioredoxin family protein	A01	97006941	97010976	-
Gh_A01G1761	AT3G10120	0	A01	97025283	97025774	+
Gh_A01G1762	AT5G03905	Iron-sulphur cluster biosynthesis family protein	A01	97031867	97034063	+
Gh_A01G1763	AT3G52730	ubiquinol-cytochrome C reductase UQCRX/QCR9-like family protein	A01	97034562	97036166	-
Gh_A01G1764	AT2G26060	Transducin/WD40 repeat-like superfamily protein	A01	97037835	97042550	+
Gh_A01G1765	AT3G52740	0	A01	97043805	97044212	-
Gh_A01G1766	AT3G09040	Pentatricopeptide repeat (PPR) superfamily protein	A01	97052101	97054182	+
Gh_A01G1767	AT2G36250	Tubulin/FtsZ family protein	A01	97054884	97060527	-
Gh_A01G1768	AT2G36270	Basic-leucine zipper (bZIP) transcription factor family protein	A01	97062788	97064622	-
Gh_A01G1769	0	0	A01	97071362	97071652	-
Gh_A01G1770	AT3G52760	Integral membrane Yip1 family protein	A01	97076710	97077471	-
Gh_A01G1771	AT3G52770	protein binding	A01	97078302	97078631	-
Gh_A01G1772	AT3G52820	purple acid phosphatase 22	A01	97080029	97083387	+
Gh_A01G1773	AT2G36320	A20/AN1-like zinc finger family protein	A01	97087227	97087763	-
Gh_A01G1774	AT5G03610	GDSL-like Lipase/Acylhydrolase superfamily protein	A01	97157228	97160023	+
Gh_A01G1775	AT2G27690	cytochrome P450, family 94, subfamily C, polypeptide 1	A01	97259209	97259877	+
Gh_A01G1776	AT2G27710	60S acidic ribosomal protein family	A01	97292663	97293964	+
Gh_A01G1777	AT3G52880	monodehydroascorbate reductase 1	A01	97295385	97298227	-
Gh_A01G1778	AT5G03650	starch branching enzyme 2.2	A01	97321954	97332175	+
Gh_A01G1779	AT2G36410	Family of unknown function (DUF662)	A01	97365317	97366784	+
Gh_A01G1780	AT5G03670	0	A01	97415944	97418706	+
Gh_A01G1781	0	0	A01	97450858	97451367	-
Gh_A01G1782	AT4G25470	C-repeat/DRE binding factor 2	A01	97461426	97462040	+
Gh_A01G1783	AT2G36450	Integrase-type DNA-binding superfamily protein	A01	97543849	97544382	-
Gh_A01G1784	AT5G03680	Duplicated homeodomain-like superfamily protein	A01	97566016	97568446	+
Gh_A01G1785	AT2G36460	Aldolase superfamily protein	A01	97578620	97580581	-
Gh_A01G1786	AT2G27770	Plant protein of unknown function (DUF868)	A01	97586465	97587331	-
Gh_A01G1787	AT3G44735	PHYTOSULFOKINE 3 PRECURSOR	A01	97606719	97607200	+
Gh_A01G1788	AT3G44735	PHYTOSULFOKINE 3 PRECURSOR	A01	97613082	97613588	+
Gh_A01G1789	AT3G23620	Ribosomal RNA processing Brix domain protein	A01	97615358	97617150	+
Gh_A01G1790	AT3G52940	Ergosterol biosynthesis ERG4/ERG24 family	A01	97617880	97623573	-
Gh_A01G1791	AT5G03740	histone deacetylase 2C	A01	97624690	97627025	+
Gh_A01G1792	AT2G36530	Enolase	A01	97673838	97678143	-
Gh_A01G1793	AT3G52960	Thioredoxin superfamily protein	A01	97705624	97706307	+
Gh_A01G1794	AT1G05670	Pentatricopeptide repeat (PPR-like) superfamily protein	A01	97706622	97709075	-
Gh_A01G1795	AT5G03760	Nucleotide-diphospho-sugar transferases superfamily protein	A01	97711996	97716743	-
Gh_A01G1796	AT5G04550	Protein of unknown function (DUF668)	A01	97737859	97739565	+
Gh_A01G1797	AT1G17230	Leucine-rich receptor-like protein kinase family protein	A01	97749562	97751672	+
Gh_A01G1798	AT3G52990	Pyruvate kinase family protein	A01	97758214	97762759	+
Gh_A01G1799	AT3G52990	Pyruvate kinase family protein	A01	97767985	97772855	+
Gh_A01G1800	AT3G10040	sequence-specific DNA binding transcription factors	A01	97777217	97778530	+
Gh_A01G1801	AT5G03790	homeobox 51	A01	97792773	97793726	+
Gh_A01G1802	AT5G03790	homeobox 51	A01	97830953	97832191	+
Gh_A01G1803	AT3G53020	Ribosomal protein L24e family protein	A01	97832833	97835996	-
Gh_A01G1804	AT3G53030	ser/arg-rich protein kinase 4	A01	97838326	97842314	+
Gh_A01G1805	AT5G03795	Exostosin family protein	A01	97844596	97848513	-
Gh_A01G1806	AT5G03795	Exostosin family protein	A01	97849307	97853490	-
Gh_A01G1807	AT1G15510	Tetratricopeptide repeat (TPR)-like superfamily protein	A01	97861289	97863952	-
Gh_A01G1808	AT3G57610	adenylosuccinate synthase	A01	97865156	97867966	-
Gh_A01G1809	AT4G10960	UDP-D-glucose/UDP-D-galactose 4-epimerase 5	A01	97871801	97875519	-
Gh_A01G1810	AT1G23740	Oxidoreductase, zinc-binding dehydrogenase family protein	A01	97890121	97891307	+
Gh_A01G1811	AT3G53090	ubiquitin-protein ligase 7	A01	97895507	97902283	+
Gh_A01G1812	AT5G03810	GDSL-like Lipase/Acylhydrolase family protein	A01	97903039	97905054	-
Gh_A01G1813	AT3G10060	FKBP-like peptidyl-prolyl cis-trans isomerase family protein	A01	97908227	97911378	+
Gh_A01G1814	AT2G36670	Eukaryotic aspartyl protease family protein	A01	97911774	97915552	-
Gh_A01G1815	AT2G36720	Acyl-CoA N-acyltransferase with RING/FYVE/PHD-type zinc finger domain	A01	97932725	97940187	-
Gh_A01G1816	AT2G36720	Acyl-CoA N-acyltransferase with RING/FYVE/PHD-type zinc finger domain	A01	97957196	97964822	+
Gh_A01G1817	AT3G09920	phosphatidyl inositol monophosphate 5 kinase	A01	98019135	98024392	+
Gh_A01G1818	AT3G09890	Ankyrin repeat family protein	A01	98026049	98028315	-
Gh_A01G1819	AT5G03510	C2H2-type zinc finger family protein	A01	98031313	98032185	-
Gh_A01G1820	AT2G36830	gamma tonoplast intrinsic protein	A01	98045998	98047229	+
Gh_A01G1821	AT1G08080	alpha carbonic anhydrase 7	A01	98052352	98068724	-
Gh_A01G1822	AT1G08080	alpha carbonic anhydrase 7	A01	98072367	98075026	-
Gh_A01G1823	AT3G53190	Pectin lyase-like superfamily protein	A01	98084532	98089767	+
Gh_A01G1824	AT5G03470	Protein phosphatase 2A regulatory B subunit family protein	A01	98093407	98096452	-
Gh_A01G1825	AT2G36840	ACT-like superfamily protein	A01	98097775	98100146	-
Gh_A01G1826	AT2G36885	0	A01	98102362	98104496	-
Gh_A01G1827	AT5G03420	5\'-AMP-activated protein kinase-related	A01	98106172	98110864	-
Gh_A01G1828	AT5G57620	myb domain protein 36	A01	98117591	98118607	+
Gh_A01G1829	AT2G36910	ATP binding cassette subfamily B1	A01	98136927	98142069	+
Gh_A01G1830	AT2G36930	zinc finger (C2H2 type) family protein	A01	98143425	98144438	-
Gh_A01G1831	AT5G03415	Transcription factor DP	A01	98145869	98149529	-
Gh_A01G1832	AT1G18590	sulfotransferase 17	A01	98159132	98160067	+
Gh_A01G1833	AT1G18590	sulfotransferase 17	A01	98165449	98166270	+
Gh_A01G1834	AT1G74100	sulfotransferase 16	A01	98175131	98176072	+
Gh_A01G1835	0	0	A01	98257438	98257784	-
Gh_A01G1836	AT2G36960	TSL-kinase interacting protein 1	A01	98279620	98286185	+
Gh_A01G1837	AT2G37025	TRF-like 8	A01	98289778	98293999	+
Gh_A01G1838	AT3G53235	0	A01	98295361	98295642	-
Gh_A01G1839	AT2G37040	PHE ammonia lyase 1	A01	98311419	98314446	-
Gh_A01G1840	AT5G37570	Pentatricopeptide repeat (PPR-like) superfamily protein	A01	98319696	98321603	-
Gh_A01G1841	AT2G28260	cyclic nucleotide-gated channel 15	A01	98325294	98327741	+
Gh_A01G1842	AT3G53450	Putative lysine decarboxylase family protein	A01	98350840	98354554	+
Gh_A01G1843	AT2G37170	plasma membrane intrinsic protein 2	A01	98361882	98363012	+
Gh_A01G1844	AT2G37170	plasma membrane intrinsic protein 2	A01	98366726	98367857	+
Gh_A01G1845	AT3G53400	0	A01	98368667	98369947	-
Gh_A01G1846	AT3G09760	RING/U-box superfamily protein	A01	98387096	98390140	+
Gh_A01G1847	AT5G03160	homolog of mamallian P58IPK	A01	98391040	98395059	-
Gh_A01G1848	AT3G09740	syntaxin of plants 71	A01	98397644	98400056	-
Gh_A01G1849	AT3G09660	minichromosome maintenance 8	A01	98405468	98411073	-
Gh_A01G1850	AT3G23620	Ribosomal RNA processing Brix domain protein	A01	98412703	98414560	-
Gh_A01G1851	AT1G62930	Tetratricopeptide repeat (TPR)-like superfamily protein	A01	98417546	98420653	+
Gh_A01G1852	AT3G53380	Concanavalin A-like lectin protein kinase family protein	A01	98434418	98439724	+
Gh_A01G1853	0	0	A01	98445122	98446897	+
Gh_A01G1854	AT2G37110	PLAC8 family protein	A01	98450028	98452348	-
Gh_A01G1855	AT5G03120	0	A01	98456945	98457364	-
Gh_A01G1856	AT1G07930	GTP binding Elongation factor Tu family protein	A01	98466250	98467689	+
Gh_A01G1857	AT5G03040	IQ-domain 2	A01	98475372	98478072	+
Gh_A01G1858	AT2G35795	Chaperone DnaJ-domain superfamily protein	A01	98479275	98480485	+
Gh_A01G1859	AT1G18590	sulfotransferase 17	A01	98485152	98492267	+
Gh_A01G1860	AT2G37080	ROP interactive partner 3	A01	98499604	98501634	+
Gh_A01G1861	AT5G02960	Ribosomal protein S12/S23 family protein	A01	98502425	98503742	+
Gh_A01G1862	AT5G02950	Tudor/PWWP/MBT superfamily protein	A01	98505200	98513868	-
Gh_A01G1863	AT1G49390	2-oxoglutarate (2OG) and Fe(II)-dependent oxygenase superfamily protein	A01	98517837	98520405	+
Gh_A01G1864	AT3G53340	nuclear factor Y, subunit B10	A01	98522171	98524465	-
Gh_A01G1865	AT4G36810	geranylgeranyl pyrophosphate synthase 1	A01	98533340	98534047	-
Gh_A01G1866	AT4G36810	geranylgeranyl pyrophosphate synthase 1	A01	98541830	98542735	-
Gh_A01G1867	AT2G28550	related to AP2.7	A01	98555361	98558022	-
Gh_A01G1868	AT1G07810	ER-type Ca2+-ATPase 1	A01	98662355	98666762	-
Gh_A01G1869	AT5G02640	0	A01	98680905	98681357	+
Gh_A01G1870	AT3G09520	exocyst subunit exo70 family protein H4	A01	98692379	98694289	-
Gh_A01G1871	AT3G53520	UDP-glucuronic acid decarboxylase 1	A01	98710799	98713773	+
Gh_A01G1872	AT2G37390	Chloroplast-targeted copper chaperone protein	A01	98716096	98717909	+
Gh_A01G1873	AT3G53540	0	A01	98719145	98722667	-
Gh_A01G1874	AT3G09040	Pentatricopeptide repeat (PPR) superfamily protein	A01	98730860	98732416	-
Gh_A01G1875	AT5G22930	Protein of unknown function (DUF1635)	A01	98733258	98733650	-
Gh_A01G1876	AT3G53610	RAB GTPase homolog 8	A01	98735595	98738091	-
Gh_A01G1877	AT5G59910	Histone superfamily protein	A01	98739389	98739802	+
Gh_A01G1878	AT5G02560	histone H2A 12	A01	98740387	98741867	-
Gh_A01G1879	AT5G59870	histone H2A 6	A01	98742334	98743033	-
Gh_A01G1880	AT5G02560	histone H2A 12	A01	98748136	98748790	-
Gh_A01G1881	AT4G34110	poly(A) binding protein 2	A01	98750552	98752843	-
Gh_A01G1882	AT2G37520	Acyl-CoA N-acyltransferase with RING/FYVE/PHD-type zinc finger domain	A01	98755023	98761352	-
Gh_A01G1883	0	0	A01	98775031	98775393	+
Gh_A01G1884	0	0	A01	98780204	98780629	+
Gh_A01G1885	AT3G46010	actin depolymerizing factor 1	A01	98787520	98789425	+
Gh_A01G1886	AT3G46010	actin depolymerizing factor 1	A01	98791227	98793151	+
Gh_A01G1887	AT3G06880	Transducin/WD40 repeat-like superfamily protein	A01	98798592	98806674	+
Gh_A01G1888	AT2G37550	ARF-GAP domain 7	A01	98809360	98812657	+
Gh_A01G1889	AT3G53720	cation/H+ exchanger 20	A01	98814387	98826943	-
Gh_A01G1890	AT1G07820	Histone superfamily protein	A01	98836738	98837049	-
Gh_A01G1891	AT3G18080	B-S glucosidase 44	A01	98865734	98868294	+
Gh_A01G1892	AT3G53970	proteasome inhibitor-related	A01	98875985	98878064	-
Gh_A01G1893	0	0	A01	98879412	98879825	-
Gh_A01G1894	AT3G53950	glyoxal oxidase-related protein	A01	98883314	98884921	-
Gh_A01G1895	AT5G02030	POX (plant homeobox) family protein	A01	98900299	98903321	+
Gh_A01G1896	AT3G16120	Dynein light chain type 1 family protein	A01	98906899	98907720	-
Gh_A01G1897	AT5G28470	Major facilitator superfamily protein	A01	98914449	98916321	-
Gh_A01G1898	AT2G37860	Protein of unknown function (DUF3411)	A01	98917003	98919212	-
Gh_A01G1899	AT3G55610	delta 1-pyrroline-5-carboxylate synthase 2	A01	98932667	98937902	+
Gh_A01G1900	AT1G06150	basic helix-loop-helix (bHLH) DNA-binding superfamily protein	A01	98961919	98965749	+
Gh_A01G1901	AT3G09290	telomerase activator1	A01	98972782	98973222	+
Gh_A01G1902	AT3G23160	Protein of unknown function (DUF668)	A01	98975731	98977122	+
Gh_A01G1903	AT3G55550	Concanavalin A-like lectin protein kinase family protein	A01	98982781	98984802	+
Gh_A01G1904	AT3G09320	DHHC-type zinc finger family protein	A01	98986960	98989537	+
Gh_A01G1905	AT5G60020	laccase 17	A01	98990679	98995193	-
Gh_A01G1906	AT2G03070	mediator subunit 8	A01	98998925	99005869	+
Gh_A01G1907	AT1G07510	FTSH protease 10	A01	99008675	99013167	+
Gh_A01G1908	AT1G07510	FTSH protease 10	A01	99015238	99015790	+
Gh_A01G1909	AT5G02230	Haloacid dehalogenase-like hydrolase (HAD) superfamily protein	A01	99030557	99032439	+
Gh_A01G1910	AT2G39700	expansin A4	A01	99041713	99043966	+
Gh_A01G1911	AT2G28930	protein kinase 1B	A01	99056207	99058958	-
Gh_A01G1912	AT5G02310	proteolysis 6	A01	99063333	99073355	+
Gh_A01G1913	AT3G09390	metallothionein 2A	A01	99077701	99078156	-
Gh_A01G1914	AT3G09410	Pectinacetylesterase family protein	A01	99083858	99088394	-
Gh_A01G1915	AT2G37620	actin 1	A01	99091301	99092920	-
Gh_A01G1916	0	0	A01	99107270	99107848	+
Gh_A01G1917	AT5G02430	Transducin/WD40 repeat-like superfamily protein	A01	99110989	99116140	+
Gh_A01G1918	0	0	A01	99117937	99118485	+
Gh_A01G1919	AT3G19760	eukaryotic initiation factor 4A-III	A01	99121433	99126660	-
Gh_A01G1920	AT3G57290	eukaryotic translation initiation factor 3E	A01	99129584	99131446	+
Gh_A01G1921	AT2G37570	HSP20-like chaperones superfamily protein	A01	99137364	99138806	+
Gh_A01G1922	AT2G37570	HSP20-like chaperones superfamily protein	A01	99141146	99142627	+
Gh_A01G1923	AT3G12580	heat shock protein 70	A01	99150074	99153161	-
Gh_A01G1924	AT2G28780	0	A01	99201499	99202449	+
Gh_A01G1925	AT5G02010	RHO guanyl-nucleotide exchange factor 7	A01	99207127	99209746	-
Gh_A01G1926	AT2G37925	copper transporter 4	A01	99214043	99214465	-
Gh_A01G1927	AT3G54020	Arabidopsis Inositol phosphorylceramide synthase 1	A01	99216433	99219494	+
Gh_A01G1928	AT3G54030	Protein kinase protein with tetratricopeptide repeat domain	A01	99225417	99228928	+
Gh_A01G1929	AT3G54040	PAR1 protein	A01	99236827	99238015	-
Gh_A01G1930	AT5G44700	Leucine-rich repeat transmembrane protein kinase	A01	99261367	99263562	+
Gh_A01G1931	AT3G54040	PAR1 protein	A01	99271709	99273470	-
Gh_A01G1932	AT2G37960	0	A01	99276737	99280257	-
Gh_A01G1933	AT1G74270	Ribosomal protein L35Ae family protein	A01	99283728	99285451	+
Gh_A01G1934	AT5G01140	Protein of unknown function (DUF674)	A01	99292736	99294379	+
Gh_A01G1935	AT4G20140	Leucine-rich repeat transmembrane protein kinase	A01	99309551	99312998	-
Gh_A01G1936	AT5G01140	Protein of unknown function (DUF674)	A01	99316264	99317513	+
Gh_A01G1937	AT3G09110	Protein of unknown function (DUF674)	A01	99331046	99332587	-
Gh_A01G1938	AT3G09110	Protein of unknown function (DUF674)	A01	99333789	99338933	-
Gh_A01G1939	AT1G07380	Neutral/alkaline non-lysosomal ceramidase	A01	99342468	99346021	+
Gh_A01G1940	AT5G05820	Nucleotide-sugar transporter family protein	A01	99347861	99351232	+
Gh_A01G1941	AT3G54130	Josephin family protein	A01	99352426	99355492	-
Gh_A01G1942	AT2G38025	Cysteine proteinases superfamily protein	A01	99356417	99360388	-
Gh_A01G1943	AT3G09100	mRNA capping enzyme family protein	A01	99362107	99372147	+
Gh_A01G1944	AT3G09070	Protein of unknown function (DUF740)	A01	99374279	99375670	-
Gh_A01G1945	AT1G69990	Leucine-rich repeat protein kinase family protein	A01	99382081	99382377	+
Gh_A01G1946	AT1G62670	rna processing factor 2	A01	99383204	99385291	+
Gh_A01G1947	AT3G09050	0	A01	99385833	99386950	-
Gh_A01G1948	AT2G38080	Laccase/Diphenol oxidase family protein	A01	99395294	99399154	+
Gh_A01G1949	AT2G38090	Duplicated homeodomain-like superfamily protein	A01	99420527	99422186	+
Gh_A01G1950	AT5G01220	sulfoquinovosyldiacylglycerol 2	A01	99425661	99429833	-
Gh_A01G1951	AT3G09032	0	A01	99435151	99435546	+
Gh_A01G1952	AT3G21350	RNA polymerase transcriptional regulation mediator-related	A01	99436879	99439378	+
Gh_A01G1953	AT5G05780	RP non-ATPase subunit 8A	A01	99440241	99443017	-
Gh_A01G1954	0	0	A01	99462518	99462808	+
Gh_A01G1955	AT2G38120	Transmembrane amino acid transporter family protein	A01	99473041	99476868	+
Gh_A01G1956	AT2G38140	plastid-specific ribosomal protein 4	A01	99481608	99482583	+
Gh_A01G1957	AT3G56370	Leucine-rich repeat protein kinase family protein	A01	99484013	99486628	-
Gh_A01G1958	AT3G08960	ARM repeat superfamily protein	A01	99523495	99531306	+
Gh_A01G1959	AT5G58590	RAN binding protein 1	A01	99533272	99535470	-
Gh_A01G1960	AT3G51800	metallopeptidase M24 family protein	A01	99537486	99541641	-
Gh_A01G1961	AT5G05580	fatty acid desaturase 8	A01	99569646	99572640	+
Gh_A01G1962	AT2G38250	Homeodomain-like superfamily protein	A01	99587512	99588377	-
Gh_A01G1963	AT5G04060	S-adenosyl-L-methionine-dependent methyltransferases superfamily protein	A01	99598280	99606701	+
Gh_A01G1964	AT5G05600	2-oxoglutarate (2OG) and Fe(II)-dependent oxygenase superfamily protein	A01	99636632	99638278	+
Gh_A01G1965	AT5G01390	DNAJ heat shock family protein	A01	99642874	99645538	-
Gh_A01G1966	AT5G01400	HEAT repeat-containing protein	A01	99648200	99657641	-
Gh_A01G1967	AT5G01410	Aldolase-type TIM barrel family protein	A01	99666575	99667507	-
Gh_A01G1968	AT5G01450	RING/U-box superfamily protein	A01	99669279	99672459	-
Gh_A01G1969	AT3G51860	cation exchanger 3	A01	99684862	99689323	+
Gh_A01G1970	AT3G51870	Mitochondrial substrate carrier family protein	A01	99691641	99695334	+
Gh_A01G1971	AT3G51880	high mobility group B1	A01	99696366	99697974	-
Gh_A01G1972	AT5G01530	light harvesting complex photosystem II	A01	99703716	99704948	+
Gh_A01G1973	AT3G08980	Peptidase S24/S26A/S26B/S26C family protein	A01	99707428	99708540	+
Gh_A01G1974	AT3G09010	Protein kinase superfamily protein	A01	99712747	99719218	+
Gh_A01G1975	AT5G01270	carboxyl-terminal domain (ctd) phosphatase-like 2	A01	99721116	99727946	+
Gh_A01G1976	AT1G72180	Leucine-rich receptor-like protein kinase family protein	A01	99753053	99756155	+
Gh_A01G1977	AT3G51740	inflorescence meristem receptor-like kinase 2	A01	99759965	99763330	+
Gh_A01G1978	AT5G01300	PEBP (phosphatidylethanolamine-binding protein) family protein	A01	99765567	99766500	+
Gh_A01G1979	AT3G51790	transmembrane protein G1P-related 1	A01	99767620	99768375	+
Gh_A01G1980	AT3G51780	BCL-2-associated athanogene 4	A01	99772705	99774959	+
Gh_A01G1981	AT2G38290	ammonium transporter 2	A01	99775992	99779017	-
Gh_A01G1982	AT2G42380	Basic-leucine zipper (bZIP) transcription factor family protein	A01	99792941	99793751	+
Gh_A01G1983	AT2G38300	myb-like HTH transcriptional regulator family protein	A01	99794783	99796127	-
Gh_A01G1984	AT3G51770	tetratricopeptide repeat (TPR)-containing protein	A01	99809357	99812469	+
Gh_A01G1985	AT3G51760	Protein of unknown function (DUF688)	A01	99813206	99813976	+
Gh_A01G1986	AT5G01570	0	A01	99815714	99816138	+
Gh_A01G1987	AT5G01590	0	A01	99818686	99821128	+
Gh_A01G1988	AT5G58420	Ribosomal protein S4 (RPS4A) family protein	A01	99822277	99824502	+
Gh_A01G1989	AT5G01610	Protein of unknown function, DUF538	A01	99826469	99828041	-
Gh_A01G1990	AT2G38310	PYR1-like 4	A01	99834425	99834934	+
Gh_A01G1991	AT2G38320	TRICHOME BIREFRINGENCE-LIKE 34	A01	99840093	99842217	+
Gh_A01G1992	AT2G38330	MATE efflux family protein	A01	99854358	99857181	+
Gh_A01G1993	AT3G08780	0	A01	99858848	99859874	-
Gh_A01G1994	AT2G38360	prenylated RAB acceptor 1.B4	A01	99861097	99861744	-
Gh_A01G1995	AT5G01650	Tautomerase/MIF superfamily protein	A01	99863166	99864879	-
Gh_A01G1996	AT3G51670	SEC14 cytosolic factor family protein / phosphoglyceride transfer family protein	A01	99869387	99870855	+
Gh_A01G1997	AT2G38480	Uncharacterised protein family (UPF0497)	A01	99872068	99873140	+
Gh_A01G1998	AT5G01720	RNI-like superfamily protein	A01	99873685	99876320	-
[truncated: 59,265 more rows]
