# Supplementary material for: Comparative fiber property and transcriptome analyses reveal key genes potentially related to high fiber strength in cotton (Gossypium hirsutum L.) line MD52ne
Source: BMC Plant Biol. 2016 Feb 1;16:36. doi: 10.1186/s12870-016-0727-2 (PMC4736178; doi:10.1186/s12870-016-0727-2)
Supplement: Additional file 2: — Differentially expressed genes at 15 DPA between MD52ne and MD90ne. This table contains 4005 allotetraploid cotton genes that differentially significantly express between MD52ne and MD90ne in 15 DPA developing fibers. The threshold absolute value of log2 ratio was ≥ 1 and p value ≤ 0.05. Comparison of expression level between MD52ne and MD90ne is also included as fold change. First column have G. hirsutum (TM-1) gene name followed by Arabidopsis gene name, TAIR 10 gene description, log2 ratio of reads per kilo-base per million reads (RPKM) between MD52ne and MD90ne, corresponded p value, adjusted p value and fold change (MD52ne over MD90ne). (XLSX 428 kb) [file 12870_2016_727_MOESM2_ESM.xlsx]

## Sheet: Sheet1
Additonal file 2. Differentially expressed genes at 15 DPA between MD52ne and MD90ne.
Gene_ID	Tair 10 ID	Description	15DPA log2Ratio	15DPA_p Value	15DPA_p adjusted Value	Fold change (Md52/MD90)
Gh_A01G0004	AT1G60870	maternal effect embryo arrest 9	-1.26156	0.00410906	0.0351422	2.39754
Gh_A01G0013	AT2G17040	NAC domain containing protein 36	-4.02935	0.0424101	0.180298	16.3288
Gh_A01G0065	AT1G49670	ARP protein (REF)	1.7355	2.08e-19	7.38e-17	0.300305
Gh_A01G0078	AT1G35710	Protein kinase family protein with leucine-rich repeat domain	-1.21295	0.00621555	0.0477997	2.31811
Gh_A01G0085	AT3G19550	0	-1.462	0.00816687	0.0583735	2.7549
Gh_A01G0095	AT3G19640	magnesium transporter 4	-3.55612	3.04e-77	3.81e-73	11.7625
Gh_A01G0096	AT1G17870	ethylene-dependent gravitropism-deficient and yellow-green-like 3	-1.98643	8.81e-05	0.00160146	3.96256
Gh_A01G0120	AT4G03510	RING membrane-anchor 1	-1.74172	3.12e-07	1.18e-05	3.34433
Gh_A01G0129	AT5G63020	Disease resistance protein (CC-NBS-LRR class) family	-1.80048	3.47e-06	9.89e-05	3.48337
Gh_A01G0164	AT1G54350	ABC transporter family protein	-1.23454	0.00763566	0.0555619	2.35306
Gh_A01G0218	AT4G16110	response regulator 2	-1.67264	9.77e-05	0.00174573	3.18798
Gh_A01G0229	AT3G06580	Mevalonate/galactokinase family protein	-1.27218	0.000151968	0.00252665	2.41526
Gh_A01G0252	AT5G52850	Pentatricopeptide repeat (PPR) superfamily protein	-1.9022	0.00122671	0.0137886	3.73783
Gh_A01G0282	AT1G17100	SOUL heme-binding family protein	-4.30391	6.75e-12	6.79e-10	19.7518
Gh_A01G0316	AT4G19050	NB-ARC domain-containing disease resistance protein	-1.07619	0.0496897	0.198944	2.10845
Gh_A01G0322	0	0	-2.20154	0.00325493	0.0294853	4.59971
Gh_A01G0329	AT1G53440	Leucine-rich repeat transmembrane protein kinase	-1.68787	0.0301134	0.144465	3.2218
Gh_A01G0343	AT3G14420	Aldolase-type TIM barrel family protein	-1.03381	0.0030734	0.0281591	2.04742
Gh_A01G0361	AT1G29800	RING/FYVE/PHD-type zinc finger family protein	-3.63332	6e-35	1.74e-31	12.4091
Gh_A01G0372	AT1G78780	pathogenesis-related family protein	-2.4949	4.91e-06	0.000132558	5.63689
Gh_A01G0386	AT2G42610	Protein of unknown function (DUF640)	-2.11951	3.4e-06	9.72e-05	4.34545
Gh_A01G0396	AT1G12740	cytochrome P450, family 87, subfamily A, polypeptide 2	-1.15789	2.88e-13	3.73e-11	2.23131
Gh_A01G0397	AT1G53270	ABC-2 type transporter family protein	-2.19945	2.56e-28	3.44e-25	4.59305
Gh_A01G0398	AT3G15000	cobalt ion binding	-1.11466	1.77e-13	2.4e-11	2.16543
Gh_A01G0416	0	0	-1.06904	1.02e-05	0.000250265	2.09804
Gh_A01G0426	AT5G46020	0	-1.9383	0.00112014	0.0128349	3.83252
Gh_A01G0444	AT5G53900	Serine/threonine-protein kinase WNK (With No Lysine)-related	-1.35175	0.00548264	0.0436607	2.55221
Gh_A01G0471	AT5G34885	Protein of unknown function (DUF784)	-1.49424	0.0144821	0.0882157	2.81716
Gh_A01G0482	AT3G15380	Plasma-membrane choline transporter family protein	1.38326	4.36e-13	5.44e-11	0.383351
Gh_A01G0483	AT3G15390	silencing defective 5	-2.1168	1.67e-08	8.36e-07	4.33731
Gh_A01G0486	AT5G53750	CBS domain-containing protein	-3.96124	6.75e-07	2.32e-05	15.5759
Gh_A01G0504	AT1G52855	0	4.76669	1.08e-16	2.39e-14	0.0367352
Gh_A01G0514	AT1G61260	Protein of unknown function (DUF761)	-1.23733	0.00337343	0.0302532	2.35762
Gh_A01G0534	AT1G11300	protein serine/threonine kinases;protein kinases;ATP binding;sugar binding;kinases;carbohydrate binding	-2.42727	0.000123794	0.00211935	5.37875
Gh_A01G0541	AT1G11300	protein serine/threonine kinases;protein kinases;ATP binding;sugar binding;kinases;carbohydrate binding	-1.03998	0.0431097	0.182101	2.05619
Gh_A01G0561	AT4G27250	NAD(P)-binding Rossmann-fold superfamily protein	-2.03378	3.03e-11	2.73e-09	4.09476
Gh_A01G0568	AT5G54690	galacturonosyltransferase 12	-3.87737	9.64e-14	1.38e-11	14.6962
Gh_A01G0599	AT1G50900	Ankyrin repeat family protein	-1.77707	0.00205419	0.0207041	3.4273
Gh_A01G0628	AT4G04630	Protein of unknown function, DUF584	-1.77293	0.00140861	0.0154857	3.41746
Gh_A01G0633	AT3G20480	tetraacyldisaccharide 4\'-kinase family protein	-1.38759	0.00260407	0.0247187	2.61641
Gh_A01G0655	AT5G55210	0	-1.09949	0.0266144	0.133019	2.14279
Gh_A01G0677	AT5G55530	Calcium-dependent lipid-binding (CaLB domain) family protein	-1.49445	1.45e-15	2.8e-13	2.81757
Gh_A01G0678	AT5G55540	tornado 1	-1.94288	0.00671305	0.0506475	3.84472
Gh_A01G0692	0	0	-1.97487	0.000117485	0.00203506	3.93092
Gh_A01G0708	AT5G55630	Outward rectifying potassium channel protein	-1.49771	5.04e-06	0.000135777	2.82394
Gh_A01G0709	AT5G55630	Outward rectifying potassium channel protein	-2.36756	0.00208953	0.0208926	5.16067
Gh_A01G0710	AT3G13175	0	-2.38346	5.99e-06	0.000157921	5.21788
Gh_A01G0712	AT5G47640	nuclear factor Y, subunit B2	-1.80669	0.014052	0.0863217	3.49839
Gh_A01G0729	AT1G55840	Sec14p-like phosphatidylinositol transfer family protein	-1.92756	1.5e-08	7.62e-07	3.80412
Gh_A01G0737	AT5G55970	RING/U-box superfamily protein	-1.00594	0.0157714	0.0934338	2.00825
Gh_A01G0742	AT4G26555	FKBP-like peptidyl-prolyl cis-trans isomerase family protein	-2.86775	0.000127387	0.00217359	7.29925
Gh_A01G0745	AT3G44730	kinesin-like protein 1	-1.29298	2.29e-06	6.87e-05	2.45034
Gh_A01G0746	AT3G44730	kinesin-like protein 1	-1.36989	0.00977577	0.066577	2.5845
Gh_A01G0749	AT1G55760	BTB/POZ domain-containing protein	-1.75461	8.99e-06	0.000225805	3.37435
Gh_A01G0786	AT1G55790	Domain of unknown function (DUF2431)	1.66034	0.00744861	0.054608	0.316364
Gh_A01G0787	AT1G55790	Domain of unknown function (DUF2431)	1.36491	0.00533984	0.0428586	0.388258
Gh_A01G0842	AT1G20650	Protein kinase superfamily protein	-1.20392	0.033976	0.155861	2.30365
Gh_A01G0889	AT4G35070	SBP (S-ribonuclease binding protein) family protein	-7.3941	7.79e-10	5.09e-08	168.208
Gh_A01G0898	AT2G17880	Chaperone DnaJ-domain superfamily protein	-2.13963	7.59e-10	4.97e-08	4.40648
Gh_A01G0902	AT1G75710	C2H2-like zinc finger protein	-2.34125	7.91e-11	6.5e-09	5.06743
Gh_A01G0922	AT1G75500	Walls Are Thin 1	-2.45741	9.15e-08	3.82e-06	5.49231
Gh_A01G0925	AT3G51030	thioredoxin H-type 1	-1.71673	1.89e-05	0.000428423	3.2869
Gh_A01G0929	AT1G75390	basic leucine-zipper 44	-2.24059	0.000296438	0.004378	4.72589
Gh_A01G0930	AT5G66440	0	-3.66435	4.45e-05	0.000893723	12.6788
Gh_A01G0957	AT1G19300	Nucleotide-diphospho-sugar transferases superfamily protein	-2.4379	1.19e-05	0.000287373	5.41851
Gh_A01G0965	AT5G42680	Protein of unknown function, DUF617	-1.15696	0.000787429	0.00965388	2.22987
Gh_A01G0994	AT4G20140	Leucine-rich repeat transmembrane protein kinase	-3.47147	8.76e-08	3.67e-06	11.0922
Gh_A01G1001	AT1G34060	Pyridoxal phosphate (PLP)-dependent transferases superfamily protein	-1.52157	9.5e-06	0.000236611	2.87103
Gh_A01G1026	AT4G37790	Homeobox-leucine zipper protein family	-1.91141	0.00357527	0.0316194	3.76177
Gh_A01G1075	0	0	-1.79607	6.65e-06	0.000174085	3.47273
Gh_A01G1100	AT3G03300	dicer-like 2	1.37927	7.49e-11	6.2e-09	0.384414
Gh_A01G1113	0	0	2.03991	3.76e-05	0.000770526	0.243179
Gh_A01G1114	0	0	1.0088	1.03e-05	0.000253203	0.496959
Gh_A01G1138	AT2G41940	zinc finger protein 8	-3.9654	9.49e-06	0.00023652	15.6208
Gh_A01G1159	AT4G12080	AT-hook motif nuclear-localized protein 1	-1.54768	0.000812678	0.00992146	2.92346
Gh_A01G1172	AT1G70300	K+ uptake permease 6	-1.3577	0.0154882	0.0922118	2.56277
Gh_A01G1183	AT5G15680	ARM repeat superfamily protein	1.0703	0.00293383	0.0271044	0.476221
Gh_A01G1201	AT2G45220	Plant invertase/pectin methylesterase inhibitor superfamily	1.2255	0.029923	0.144017	0.427648
Gh_A01G1227	AT2G01630	O-Glycosyl hydrolases family 17 protein	1.6086	0.0488649	0.196644	0.327916
Gh_A01G1247	AT1G70830	MLP-like protein 28	-1.07742	3.78e-05	0.000774289	2.11026
Gh_A01G1270	AT2G01290	ribose-5-phosphate isomerase 2	-2.12397	3.13e-07	1.18e-05	4.35893
Gh_A01G1273	AT1G13960	WRKY DNA-binding protein 4	-1.52778	0.018166	0.103154	2.88342
Gh_A01G1274	AT5G50570	Squamosa promoter-binding protein-like (SBP domain) transcription factor family protein	-2.224	0.0010082	0.0118256	4.67186
Gh_A01G1281	AT5G43270	squamosa promoter binding protein-like 2	-1.02227	0.00126154	0.0141118	2.03111
Gh_A01G1305	AT1G13130	Cellulase (glycosyl hydrolase family 5) protein	-2.91986	0.000200713	0.00319876	7.56771
Gh_A01G1309	AT3G55270	mitogen-activated protein kinase phosphatase 1	-1.25095	0.00192183	0.019686	2.37999
Gh_A01G1316	AT1G70590	F-box family protein	-1.06441	0.00556535	0.0441606	2.09131
Gh_A01G1334	AT3G01810	0	-1.1842	3.63e-10	2.54e-08	2.27237
Gh_A01G1379	AT4G34950	Major facilitator superfamily protein	-1.66742	0.0392521	0.171746	3.17646
Gh_A01G1400	AT4G35070	SBP (S-ribonuclease binding protein) family protein	-1.67278	0.0310139	0.14731	3.18828
Gh_A01G1415	AT4G38500	Protein of unknown function (DUF616)	-1.13368	0.00621934	0.0478093	2.19418
Gh_A01G1455	AT4G35240	Protein of unknown function (DUF630 and DUF632)	-2.85162	4.04e-14	6.14e-12	7.21808
Gh_A01G1459	AT4G38360	Protein of unknown function (DUF300)	-2.28598	4.14e-10	2.88e-08	4.87696
Gh_A01G1474	AT1G25270	nodulin MtN21 /EamA-like transporter family protein	-3.6906	3.58e-07	1.33e-05	12.9116
Gh_A01G1490	AT2G02850	plantacyanin	-1.52629	0.000683967	0.00863722	2.88044
Gh_A01G1549	AT1G17230	Leucine-rich receptor-like protein kinase family protein	-2.32108	1.11e-05	0.000270918	4.99708
Gh_A01G1552	AT4G24290	MAC/Perforin domain-containing protein	-1.05661	0.000618445	0.00795762	2.08005
Gh_A01G1562	AT1G25440	B-box type zinc finger protein with CCT domain	-1.25841	0.0346579	0.15806	2.39231
Gh_A01G1578	AT1G77920	bZIP transcription factor family protein	-1.35715	0.0359732	0.162155	2.56178
Gh_A01G1586	AT1G37130	nitrate reductase 2	-2.49804	1.24e-05	0.00029793	5.64916
Gh_A01G1590	AT4G08300	nodulin MtN21 /EamA-like transporter family protein	-3.32092	0.00342912	0.0305997	9.99304
Gh_A01G1625	AT1G77380	amino acid permease 3	-1.60105	0.0419769	0.179182	3.03365
Gh_A01G1686	AT1G21200	sequence-specific DNA binding transcription factors	-1.08587	0.00122335	0.0137718	2.12266
Gh_A01G1701	AT5G06530	ABC-2 type transporter family protein	1.08618	0.00111122	0.0127638	0.471007
Gh_A01G1710	AT5G06510	nuclear factor Y, subunit A10	-4.256	1.18e-12	1.36e-10	19.1066
Gh_A01G1715	AT2G35940	BEL1-like homeodomain 1	-1.60561	2.39e-08	1.15e-06	3.04325
Gh_A01G1727	AT3G52500	Eukaryotic aspartyl protease family protein	-3.56067	1.56e-06	4.89e-05	11.7997
Gh_A01G1740	AT1G52340	NAD(P)-binding Rossmann-fold superfamily protein	-1.57977	0.0215839	0.116085	2.98921
Gh_A01G1759	AT2G36220	0	-1.33893	2.22e-05	0.000491788	2.52964
Gh_A01G1779	AT2G36410	Family of unknown function (DUF662)	-1.45867	1.02e-05	0.000250265	2.74855
Gh_A01G1784	AT5G03680	Duplicated homeodomain-like superfamily protein	-1.6313	0.0146292	0.0887956	3.09792
Gh_A01G1785	AT2G36460	Aldolase superfamily protein	1.13411	0.00753735	0.0550969	0.455614
Gh_A01G1787	AT3G44735	PHYTOSULFOKINE 3 PRECURSOR	-1.72308	3.11e-07	1.18e-05	3.3014
Gh_A01G1817	AT3G09920	phosphatidyl inositol monophosphate 5 kinase	-2.00051	1.09e-10	8.64e-09	4.00143
Gh_A01G1839	AT2G37040	PHE ammonia lyase 1	-3.4197	4.58e-14	6.89e-12	10.7012
Gh_A01G1846	AT3G09760	RING/U-box superfamily protein	-1.38935	3.74e-05	0.000768424	2.61961
Gh_A01G1859	AT1G18590	sulfotransferase 17	-1.67705	2.04e-08	9.98e-07	3.19773
Gh_A01G1860	AT2G37080	ROP interactive partner 3	-1.69538	0.00204578	0.0206413	3.23862
Gh_A01G1872	AT2G37390	Chloroplast-targeted copper chaperone protein	3.31001	3.14e-07	1.18e-05	0.10083
Gh_A01G1898	AT2G37860	Protein of unknown function (DUF3411)	-1.56266	5.77e-05	0.00111544	2.95397
Gh_A01G1909	AT5G02230	Haloacid dehalogenase-like hydrolase (HAD) superfamily protein	-2.24195	5.87e-05	0.00113009	4.73035
Gh_A01G1934	AT5G01140	Protein of unknown function (DUF674)	-2.77607	2.77e-05	0.000596199	6.84983
Gh_A01G1948	AT2G38080	Laccase/Diphenol oxidase family protein	-3.30658	0.000193576	0.00309681	9.89419
Gh_A01G1949	AT2G38090	Duplicated homeodomain-like superfamily protein	-2.11777	6.4e-12	6.48e-10	4.34022
Gh_A01G1969	AT3G51860	cation exchanger 3	-1.86126	3.3e-07	1.24e-05	3.63326
Gh_A01G1990	AT2G38310	PYR1-like 4	-1.57347	0.0029607	0.0273255	2.97619
Gh_A02G0012	AT1G62590	pentatricopeptide (PPR) repeat-containing protein	-1.10634	0.0095124	0.065235	2.15298
Gh_A02G0055	AT3G08860	PYRIMIDINE 4	-2.48728	8.15e-15	1.35e-12	5.60718
Gh_A02G0057	AT2G38410	ENTH/VHS/GAT family protein	-1.76682	2.51e-07	9.73e-06	3.40303
Gh_A02G0065	AT2G31800	Integrin-linked protein kinase family	-1.53885	6.64e-08	2.87e-06	2.90563
Gh_A02G0070	AT3G25500	formin homology 1	-1.71076	0.00345664	0.0308016	3.27333
Gh_A02G0103	AT3G42170	BED zinc finger ;hAT family dimerisation domain	-1.96819	7.29e-08	3.13e-06	3.91278
Gh_A02G0104	AT3G42170	BED zinc finger ;hAT family dimerisation domain	-2.3498	0.00432251	0.0364809	5.09754
Gh_A02G0105	AT3G42170	BED zinc finger ;hAT family dimerisation domain	-1.91757	0.000300248	0.00442734	3.77787
Gh_A02G0136	AT4G02180	DC1 domain-containing protein	2.96515	3.28e-09	1.93e-07	0.128056
Gh_A02G0156	AT3G25400	0	-2.15385	0.000461442	0.00625804	4.45015
Gh_A02G0179	AT4G14040	selenium-binding protein 2	-1.33937	0.00018126	0.00293719	2.5304
Gh_A02G0188	AT3G23820	UDP-D-glucuronate 4-epimerase 6	-1.02934	0.0181809	0.103217	2.0411
Gh_A02G0205	AT3G61370	Protein of unknown function (DUF3245)	-1.70736	1.32e-05	0.000313247	3.26563
Gh_A02G0219	AT3G14640	cytochrome P450, family 72, subfamily A, polypeptide 10	-2.88322	7.92e-21	3.35e-18	7.37796
Gh_A02G0235	AT1G04780	Ankyrin repeat family protein	-2.24564	2.22e-13	2.93e-11	4.74247
Gh_A02G0236	AT5G13930	Chalcone and stilbene synthase family protein	-3.08649	2.5e-15	4.65e-13	8.49424
Gh_A02G0242	AT5G35630	glutamine synthetase 2	-1.99495	2.93e-05	0.000623172	3.98602
Gh_A02G0251	AT5G03360	DC1 domain-containing protein	-2.14074	0.0109902	0.0724631	4.40988
Gh_A02G0294	AT3G22400	PLAT/LH2 domain-containing lipoxygenase family protein	1.36128	4.53e-10	3.13e-08	0.389236
Gh_A02G0300	AT3G04910	with no lysine (K) kinase 1	-2.34266	4.14e-21	1.82e-18	5.07236
Gh_A02G0301	AT2G18570	UDP-Glycosyltransferase superfamily protein	-3.25039	7.45e-22	3.6e-19	9.51623
Gh_A02G0336	AT3G63410	S-adenosyl-L-methionine-dependent methyltransferases superfamily protein	-2.59676	1.31e-09	8.24e-08	6.04928
Gh_A02G0339	AT3G23000	CBL-interacting protein kinase 7	-2.96472	4.46e-24	2.95e-21	7.80676
Gh_A02G0373	AT3G23200	Uncharacterised protein family (UPF0497)	-1.34727	0.0242836	0.125133	2.54431
Gh_A02G0382	0	0	-2.35389	0.00566057	0.0446902	5.11199
Gh_A02G0383	AT2G39840	type one serine/threonine protein phosphatase 4	-3.00998	4.77e-09	2.74e-07	8.05553
Gh_A02G0398	AT3G23430	phosphate 1	-1.07666	0.00128849	0.0143225	2.10914
Gh_A02G0415	AT2G33360	Protein of unknown function (DUF3527)	-1.19054	0.0250433	0.127535	2.28239
Gh_A02G0453	AT2G47900	tubby like protein 3	-2.46942	0.00602079	0.0467216	5.53822
Gh_A02G0496	AT1G06330	Heavy metal transport/detoxification superfamily protein	-4.21716	0.0240121	0.124179	18.599
Gh_A02G0538	AT3G17100	sequence-specific DNA binding transcription factors	-2.34477	0.000191143	0.00306569	5.07981
Gh_A02G0543	AT3G12440	Polynucleotidyl transferase, ribonuclease H-like superfamily protein	1.32584	0.00071348	0.00893035	0.398918
Gh_A02G0562	AT3G62270	HCO3- transporter family	-1.71857	0.0182223	0.103345	3.29109
Gh_A02G0573	AT3G17365	S-adenosyl-L-methionine-dependent methyltransferases superfamily protein	-1.20357	0.000451436	0.00616003	2.30309
Gh_A02G0595	AT1G48280	hydroxyproline-rich glycoprotein family protein	-3.3679	3.55e-12	3.79e-10	10.3238
Gh_A02G0603	AT1G48320	Thioesterase superfamily protein	-1.31878	0.00175464	0.0183934	2.49454
Gh_A02G0617	AT1G34370	C2H2 and C2HC zinc fingers superfamily protein	-1.1053	2.24e-05	0.000495577	2.15143
Gh_A02G0626	AT1G22710	sucrose-proton symporter 2	-2.39648	1.17e-11	1.12e-09	5.26515
Gh_A02G0653	AT4G09890	Protein of unknown function (DUF3511)	-4.09685	5.62e-08	2.48e-06	17.111
Gh_A02G0668	0	0	-2.55178	1.08e-22	5.75e-20	5.86356
Gh_A02G0688	AT1G77120	alcohol dehydrogenase 1	-1.76531	9.47e-06	0.000236235	3.39946
Gh_A02G0714	AT1G76990	ACT domain repeat 3	-2.18628	2.44e-11	2.24e-09	4.5513
Gh_A02G0720	AT1G76980	0	-3.04211	2.85e-10	2.05e-08	8.23695
Gh_A02G0725	AT2G34300	S-adenosyl-L-methionine-dependent methyltransferases superfamily protein	-1.03419	0.015619	0.0928736	2.04796
Gh_A02G0726	AT1G29470	S-adenosyl-L-methionine-dependent methyltransferases superfamily protein	-1.18847	0.000644121	0.00822898	2.27911
Gh_A02G0744	AT1G21680	DPP6 N-terminal domain-like protein	-1.44257	1.23e-10	9.67e-09	2.71805
Gh_A02G0751	AT1G44170	aldehyde dehydrogenase 3H1	-1.45291	6.64e-07	2.29e-05	2.73759
Gh_A02G0775	AT1G77920	bZIP transcription factor family protein	-2.1689	2.86e-06	8.32e-05	4.4968
Gh_A02G0805	AT1G09750	Eukaryotic aspartyl protease family protein	-3.47701	9.57e-13	1.12e-10	11.1348
Gh_A02G0811	AT2G01710	Chaperone DnaJ-domain superfamily protein	-1.03581	0.0227559	0.11999	2.05026
Gh_A02G0841	AT5G48810	cytochrome B5 isoform D	-1.41835	2.81e-08	1.34e-06	2.6728
Gh_A02G0843	AT2G29190	pumilio 2	-1.37158	0.00249296	0.0239903	2.58755
Gh_A02G0892	0	0	3.76919	0.00568891	0.0448201	0.0733433
Gh_A02G0894	AT2G43710	Plant stearoyl-acyl-carrier-protein desaturase family protein	-1.34377	1.23e-08	6.42e-07	2.53814
Gh_A02G0936	AT4G10440	S-adenosyl-L-methionine-dependent methyltransferases superfamily protein	-1.07468	0.027696	0.136352	2.10626
Gh_A02G0957	AT4G24060	Dof-type zinc finger DNA-binding family protein	-2.68461	4.17e-13	5.22e-11	6.42908
Gh_A02G0967	AT4G24120	YELLOW STRIPE like 1	-2.01298	0.00165072	0.0175333	4.03614
Gh_A02G0980	AT3G61920	0	-2.53985	0.000191346	0.00306764	5.81527
Gh_A02G1000	AT1G64390	glycosyl hydrolase 9C2	-1.24827	0.0136492	0.0844981	2.37557
Gh_A02G1034	AT3G16520	UDP-glucosyl transferase 88A1	-1.4121	0.020307	0.11184	2.66124
Gh_A02G1042	AT4G23550	WRKY family transcription factor	1.20791	0.0245815	0.126053	0.432894
Gh_A02G1056	AT3G57670	C2H2-type zinc finger family protein	-1.52249	0.00326773	0.0295657	2.87286
Gh_A02G1074	AT1G31130	0	-1.68016	0.0083468	0.0592661	3.20463
Gh_A02G1106	AT5G25460	Protein of unknown function, DUF642	-1.31769	4.51e-05	0.000902912	2.49266
Gh_A02G1117	AT1G64940	cytochrome P450, family 87, subfamily A, polypeptide 6	-1.10593	0.000164754	0.00270699	2.15238
Gh_A02G1119	AT3G13790	Glycosyl hydrolases family 32 protein	-1.72518	0.0298785	0.143893	3.3062
Gh_A02G1144	AT1G52140	0	-2.91183	0.000331734	0.00480326	7.52572
Gh_A02G1162	AT2G25737	Sulfite exporter TauE/SafE family protein	-1.74207	0.000382936	0.00542387	3.34515
Gh_A02G1163	AT3G16120	Dynein light chain type 1 family protein	-1.00909	0.00587762	0.0458277	2.01265
Gh_A02G1200	AT1G80300	nucleotide transporter 1	-1.46492	5.81e-05	0.00112118	2.76049
Gh_A02G1237	AT2G22430	homeobox protein 6	-1.00524	0.000268129	0.00404881	2.00728
Gh_A02G1260	0	0	-2.60855	4.45e-07	1.62e-05	6.09889
Gh_A02G1264	AT1G78020	Protein of unknown function (DUF581)	-1.17885	0.00993136	0.067332	2.26396
Gh_A02G1265	AT1G78020	Protein of unknown function (DUF581)	-2.17529	7.72e-05	0.00143211	4.51675
Gh_A02G1273	AT4G39700	Heavy metal transport/detoxification superfamily protein	-1.25262	0.0211637	0.114808	2.38273
Gh_A02G1294	AT2G21960	0	-1.43823	0.027809	0.136758	2.70988
Gh_A02G1334	AT1G79790	Haloacid dehalogenase-like hydrolase (HAD) superfamily protein	1.0309	0.0100321	0.0678077	0.489404
Gh_A02G1336	AT3G03150	0	-1.28112	2.75e-09	1.64e-07	2.43028
Gh_A02G1344	AT1G65060	4-coumarate:CoA ligase 3	-1.40407	8.06e-05	0.00148654	2.64646
Gh_A02G1364	0	0	3.16768	0.0173019	0.0996359	0.111284
Gh_A02G1386	AT4G38060	0	-1.55559	0.000525549	0.00698414	2.93953
Gh_A02G1403	0	0	-1.5028	3.46e-05	0.00071931	2.83393
Gh_A02G1404	AT5G65640	beta HLH protein 93	-2.19584	2.68e-07	1.03e-05	4.58156
Gh_A02G1407	AT2G22680	Zinc finger (C3HC4-type RING finger) family protein	-2.71666	1.15e-16	2.54e-14	6.57349
Gh_A02G1410	AT4G37870	phosphoenolpyruvate carboxykinase 1	-2.86909	8.54e-29	1.19e-25	7.30604
Gh_A02G1416	AT5G65700	Leucine-rich receptor-like protein kinase family protein	-1.2031	0.0191489	0.10742	2.30233
Gh_A02G1417	AT3G49670	Leucine-rich receptor-like protein kinase family protein	-1.94944	0.000231409	0.00358484	3.86223
Gh_A02G1428	AT4G37790	Homeobox-leucine zipper protein family	-1.97218	0.0214797	0.115805	3.92359
Gh_A02G1440	AT3G49760	basic leucine-zipper 5	-1.79465	0.0225428	0.119217	3.46931
Gh_A02G1486	AT5G67230	Nucleotide-diphospho-sugar transferases superfamily protein	-3.10926	3.1e-14	4.77e-12	8.62939
Gh_A02G1491	AT5G67200	Leucine-rich repeat protein kinase family protein	-2.15431	7.77e-07	2.63e-05	4.45156
Gh_A02G1510	AT4G36990	heat shock factor 4	-1.48817	3.92e-06	0.00010916	2.80533
Gh_A02G1535	AT5G66560	Phototropic-responsive NPH3 family protein	-1.21866	2.02e-05	0.000450967	2.32731
Gh_A02G1563	AT4G36740	homeobox protein 40	-3.17506	5.87e-05	0.00113095	9.03209
Gh_A02G1564	AT4G36710	GRAS family transcription factor	-2.16073	0.000567096	0.0074211	4.47141
Gh_A02G1575	AT5G66770	GRAS family transcription factor	-1.26917	2.78e-08	1.32e-06	2.41023
Gh_A02G1597	AT4G36520	Chaperone DnaJ-domain superfamily protein	1.12562	0.000432034	0.00596442	0.458305
Gh_A02G1613	AT4G36360	beta-galactosidase 3	-1.12565	3.81e-06	0.00010676	2.182
Gh_A02G1646	AT2G17820	histidine kinase 1	-1.84155	1.14e-06	3.71e-05	3.58394
Gh_A02G1658	AT3G51325	RING/U-box superfamily protein	-1.73853	1.99e-05	0.000446826	3.33694
Gh_A02G1660	AT4G35890	winged-helix DNA-binding transcription factor family protein	1.00349	2.17e-08	1.05e-06	0.498792
Gh_A02G1663	AT5G42180	Peroxidase superfamily protein	3.26758	1.43e-36	4.5e-33	0.103839
Gh_A02G1674	AT4G35790	phospholipase D delta	-1.47332	6.54e-06	0.000171536	2.77659
Gh_A02G1678	AT4G35750	SEC14 cytosolic factor family protein / phosphoglyceride transfer family protein	-1.0768	0.00464146	0.0384492	2.10936
Gh_A02G1693	AT2G17650	AMP-dependent synthetase and ligase family protein	-2.18883	1.2e-12	1.37e-10	4.55934
Gh_A02G1695	AT4G35640	serine acetyltransferase 3;2	1.4138	0.000671883	0.00850578	0.375323
Gh_A02G1701	AT2G17220	Protein kinase superfamily protein	-1.91283	1.32e-05	0.000313389	3.76547
Gh_A02G1705	AT4G35550	WUSCHEL related homeobox 13	-1.6718	6.6e-05	0.00125334	3.18613
Gh_A03G0001	AT5G46720	AIG2-like (avirulence induced gene) family protein	-2.87081	4.67e-08	2.09e-06	7.31475
Gh_A03G0002	0	0	-2.79874	2.97e-15	5.36e-13	6.95834
Gh_A03G0003	0	0	-2.77173	2.08e-13	2.77e-11	6.82928
Gh_A03G0005	0	0	-2.87956	2.58e-08	1.23e-06	7.35924
Gh_A03G0010	AT4G17880	Basic helix-loop-helix (bHLH) DNA-binding family protein	-1.45459	9.24e-19	2.85e-16	2.74078
Gh_A03G0015	AT4G17870	Polyketide cyclase/dehydrase and lipid transport superfamily protein	-1.06851	0.0226988	0.119793	2.09727
Gh_A03G0016	AT5G46800	Mitochondrial substrate carrier family protein	-1.00916	0.00461515	0.0383071	2.01274
Gh_A03G0039	AT5G13210	Uncharacterised conserved protein UCP015417, vWA	1.05744	1.01e-08	5.37e-07	0.480485
Gh_A03G0049	AT3G01680	0	-5.44121	1.66e-20	6.58e-18	43.4477
Gh_A03G0056	AT4G17560	Ribosomal protein L19 family protein	-1.22755	0.0144524	0.0881153	2.3417
Gh_A03G0075	AT5G47390	myb-like transcription factor family protein	-1.22156	0.000457911	0.00622809	2.33199
Gh_A03G0078	AT3G58300	Arabidopsis phospholipase-like protein (PEARLI 4) family	-1.77349	1.47e-13	2.02e-11	3.41881
Gh_A03G0080	0	0	1.50789	0.0397996	0.173295	0.351625
Gh_A03G0088	0	0	-1.51892	0.0490587	0.19734	2.86576
Gh_A03G0091	AT4G16563	Eukaryotic aspartyl protease family protein	-2.16914	1.02e-24	7.55e-22	4.49754
Gh_A03G0093	AT4G00150	GRAS family transcription factor	-1.35496	0.000362494	0.00519276	2.55791
Gh_A03G0097	AT1G12110	nitrate transporter 1.1	-1.79323	0.0144134	0.0879154	3.46589
Gh_A03G0099	AT1G62520	0	-1.10209	0.00670977	0.0506475	2.14666
Gh_A03G0112	AT3G14470	NB-ARC domain-containing disease resistance protein	-1.54516	0.00197056	0.0200542	2.91836
Gh_A03G0124	AT1G63300	Myosin heavy chain-related protein	-1.13544	1.27e-05	0.000303346	2.19686
Gh_A03G0126	AT5G23860	tubulin beta 8	-3.08762	8.52e-12	8.45e-10	8.50092
Gh_A03G0131	AT4G11450	Protein of unknown function (DUF3527)	-1.85092	0.000794255	0.00973441	3.6073
Gh_A03G0138	AT4G00430	plasma membrane intrinsic protein 1;4	-2.13318	2.49e-19	8.77e-17	4.38684
Gh_A03G0151	0	0	-1.82829	0.0180755	0.102783	3.55115
Gh_A03G0162	AT4G23500	Pectin lyase-like superfamily protein	-3.35957	3.82e-08	1.75e-06	10.2644
Gh_A03G0164	AT5G52640	heat shock protein 90.1	-2.13449	6.74e-24	4.23e-21	4.39082
Gh_A03G0179	AT5G56460	Protein kinase superfamily protein	-2.2167	7.98e-11	6.55e-09	4.64828
Gh_A03G0188	AT3G10870	methyl esterase 17	1.00828	0.0203756	0.112082	0.497138
Gh_A03G0216	AT1G07090	Protein of unknown function (DUF640)	-2.5476	2.41e-10	1.76e-08	5.84662
Gh_A03G0220	AT2G30105	0	1.01641	0.000112234	0.00195488	0.494345
Gh_A03G0223	AT3G51770	tetratricopeptide repeat (TPR)-containing protein	-1.50015	9.2e-11	7.45e-09	2.82872
Gh_A03G0233	AT1G07120	0	3.42737	4.29e-30	6.73e-27	0.0929523
Gh_A03G0234	AT2G30500	Kinase interacting (KIP1-like) family protein	8.42702	5.86e-17	1.34e-14	0.00290546
Gh_A03G0239	AT2G28150	Domain of unknown function (DUF966)	-1.15816	0.000225206	0.00350461	2.23172
Gh_A03G0246	AT3G45010	serine carboxypeptidase-like 48	-1.41768	0.00172606	0.0181722	2.67156
Gh_A03G0262	AT5G04250	Cysteine proteinases superfamily protein	-1.8117	2e-06	6.07e-05	3.51057
Gh_A03G0297	AT5G60050	BTB/POZ domain-containing protein	-2.02714	0.000113359	0.00197175	4.07595
Gh_A03G0308	AT5G59990	CCT motif family protein	-2.80663	2.06e-08	1.01e-06	6.9965
Gh_A03G0311	AT1G07810	ER-type Ca2+-ATPase 1	-2.49424	7.61e-09	4.16e-07	5.63431
Gh_A03G0327	AT3G46130	myb domain protein 48	-2.86891	9.94e-06	0.000245355	7.30512
Gh_A03G0355	AT5G02460	Dof-type zinc finger DNA-binding family protein	-1.5315	0.0344177	0.157234	2.89085
Gh_A03G0362	AT5G59420	OSBP(oxysterol binding protein)-related protein 3C	-1.21403	0.00767565	0.0557617	2.31985
Gh_A03G0364	AT1G07530	SCARECROW-like 14	-1.4233	0.016791	0.0976689	2.68199
Gh_A03G0365	AT1G07530	SCARECROW-like 14	-1.89714	0.000324493	0.00471274	3.72475
Gh_A03G0370	AT5G59480	Haloacid dehalogenase-like hydrolase (HAD) superfamily protein	-1.87121	0.000600656	0.007775	3.65838
Gh_A03G0391	AT2G29510	Protein of unknown function (DUF3527)	-1.66046	0.000366814	0.0052407	3.16117
Gh_A03G0393	AT5G59010	Protein kinase protein with tetratricopeptide repeat domain	-1.63508	0.00377193	0.0329945	3.10605
Gh_A03G0397	AT1G34300	lectin protein kinase family protein	-1.01634	0.0303615	0.145253	2.02278
Gh_A03G0417	AT2G38080	Laccase/Diphenol oxidase family protein	-2.29634	7.12e-06	0.000184882	4.9121
Gh_A03G0428	AT2G29670	Tetratricopeptide repeat (TPR)-like superfamily protein	-2.21464	2.71e-19	9.46e-17	4.64164
Gh_A03G0435	AT1G07230	non-specific phospholipase C1	-2.33477	0.000151829	0.00252546	5.0447
Gh_A03G0442	AT3G49290	ABL interactor-like protein 2	-1.84163	8.17e-05	0.00150304	3.58414
Gh_A03G0444	AT4G27810	0	-4.33031	1.71e-06	5.28e-05	20.1165
Gh_A03G0461	AT5G50790	Nodulin MtN3 family protein	-4.85955	5.31e-21	2.27e-18	29.0315
Gh_A03G0500	AT5G62350	Plant invertase/pectin methylesterase inhibitor superfamily protein	-1.83744	0.0343935	0.157178	3.57374
Gh_A03G0543	AT5G62890	Xanthine/uracil permease family protein	-1.62221	5.59e-11	4.75e-09	3.07846
Gh_A03G0544	AT5G62570	Calmodulin binding protein-like	-1.13326	0.0335861	0.154848	2.19354
Gh_A03G0561	AT5G50260	Cysteine proteinases superfamily protein	1.02515	0.00251312	0.0241228	0.491361
Gh_A03G0591	AT1G74470	Pyridine nucleotide-disulphide oxidoreductase family protein	-1.26987	0.000476135	0.00642492	2.41139
Gh_A03G0610	0	0	-3.69279	5.04e-17	1.17e-14	12.9313
Gh_A03G0614	AT1G26610	C2H2-like zinc finger protein	1.04961	0.000176455	0.00287044	0.483099
Gh_A03G0615	AT2G03470	ELM2 domain-containing protein	-1.11128	7.97e-06	0.000202212	2.16038
Gh_A03G0632	AT1G69170	Squamosa promoter-binding protein-like (SBP domain) transcription factor family protein	-1.2111	0.0105691	0.0703893	2.31514
Gh_A03G0639	AT1G73880	UDP-glucosyl transferase 89B1	-2.90714	7.4e-11	6.16e-09	7.50128
Gh_A03G0668	AT3G57520	seed imbibition 2	-1.23832	0.0101807	0.0685412	2.35923
Gh_A03G0670	AT1G74790	catalytics	-2.35717	3.62e-07	1.34e-05	5.12364
Gh_A03G0706	AT3G06400	chromatin-remodeling protein 11	2.09578	1.74e-05	0.000395792	0.233941
Gh_A03G0725	ATCG00150	ATPase, F0 complex, subunit A protein	-1.18679	0.0461864	0.189902	2.27645
Gh_A03G0731	ATCG00780	ribosomal protein L14	-1.48315	0.0325131	0.151882	2.79558
Gh_A03G0773	AT1G34110	Leucine-rich receptor-like protein kinase family protein	-1.2194	0.00966329	0.0660396	2.3285
Gh_A03G0793	AT1G48480	receptor-like kinase 1	-1.1613	0.00587377	0.0458166	2.23659
Gh_A03G0847	0	0	1.59551	0.0130207	0.081759	0.330905
Gh_A03G0858	AT4G20140	Leucine-rich repeat transmembrane protein kinase	-1.18875	0.000633339	0.00811876	2.27956
Gh_A03G0859	AT2G02820	myb domain protein 88	-1.75232	0.000293497	0.00434139	3.369
Gh_A03G0861	AT1G69780	Homeobox-leucine zipper protein family	-2.24653	1.75e-13	2.38e-11	4.74539
Gh_A03G0871	AT1G14290	sphingoid base hydroxylase 2	-2.23968	8.2e-06	0.000207581	4.72293
Gh_A03G0881	AT1G69580	Homeodomain-like superfamily protein	-1.01901	0.00243906	0.0235871	2.02652
Gh_A03G0889	AT1G14040	EXS (ERD1/XPR1/SYG1) family protein	-1.1414	0.0063467	0.0485014	2.20594
Gh_A03G0937	AT1G68920	basic helix-loop-helix (bHLH) DNA-binding superfamily protein	-1.35749	0.0421455	0.179619	2.56238
Gh_A03G0957	AT1G05230	homeodomain GLABROUS 2	-1.50278	0.000877172	0.0105549	2.83388
Gh_A03G1005	AT1G14860	nudix hydrolase homolog 18	-2.13436	1.03e-05	0.000251599	4.39041
Gh_A03G1021	AT2G02070	indeterminate(ID)-domain 5	-3.65016	8.15e-13	9.64e-11	12.5547
Gh_A03G1026	AT1G75060	0	-1.01358	3.26e-06	9.35e-05	2.01892
Gh_A03G1059	AT1G71000	Chaperone DnaJ-domain superfamily protein	1.00335	0.0381709	0.168651	0.498842
Gh_A03G1064	AT1G23010	Cupredoxin superfamily protein	-1.52466	1.42e-05	0.000333968	2.8772
Gh_A03G1085	AT1G24260	K-box region and MADS-box transcription factor family protein	-3.28552	2.94e-23	1.65e-20	9.75083
Gh_A03G1092	AT5G43270	squamosa promoter binding protein-like 2	-1.33456	0.00676318	0.0508995	2.52198
Gh_A03G1094	AT1G27930	Protein of unknown function (DUF579)	-1.76851	0.0264639	0.132557	3.40702
Gh_A03G1125	AT3G48140	B12D protein	2.24491	1.55e-06	4.85e-05	0.210966
Gh_A03G1136	AT1G67710	response regulator 11	-2.58092	9.85e-12	9.57e-10	5.98323
Gh_A03G1152	AT1G24530	Transducin/WD40 repeat-like superfamily protein	-2.54627	6.35e-07	2.19e-05	5.84122
Gh_A03G1166	0	0	-1.01658	0.0395869	0.17264	2.02312
Gh_A03G1169	ATMG01190	ATP synthase subunit 1	-1.44557	0.00496535	0.0405967	2.72371
Gh_A03G1177	0	0	-1.57736	0.00126743	0.0141524	2.98423
Gh_A03G1220	0	0	2.31166	7.27e-10	4.8e-08	0.201429
Gh_A03G1222	AT1G70370	polygalacturonase 2	-1.47	0.000598084	0.00775002	2.77022
Gh_A03G1233	AT1G23870	trehalose-phosphatase/synthase 9	-1.14227	2.45e-05	0.000536011	2.20729
Gh_A03G1245	AT1G60030	nucleobase-ascorbate transporter 7	-2.26049	2.29e-05	0.000505023	4.79154
Gh_A03G1247	AT1G60010	0	-2.38522	1.84e-07	7.33e-06	5.22423
Gh_A03G1269	AT4G20140	Leucine-rich repeat transmembrane protein kinase	-1.5177	0.00456446	0.03797	2.86334
Gh_A03G1272	AT1G27180	disease resistance protein (TIR-NBS-LRR class), putative	-1.81169	0.000609681	0.00786635	3.51053
Gh_A03G1278	AT1G10380	Putative membrane lipoprotein	-2.49866	0.000659152	0.00836466	5.65159
Gh_A03G1290	AT1G13380	Protein of unknown function (DUF1218)	-1.40658	3.06e-05	0.000645999	2.65109
Gh_A03G1309	AT1G68430	0	-2.44696	0.00632778	0.0483899	5.45267
Gh_A03G1332	AT5G13180	NAC domain containing protein 83	-1.36062	0.0160661	0.0946154	2.56795
Gh_A03G1339	AT5G13200	GRAM domain family protein	2.86645	5.3e-05	0.00103903	0.137124
Gh_A03G1374	AT5G36160	Tyrosine transaminase family protein	-1.30389	0.0341208	0.156331	2.46893
Gh_A03G1388	AT3G15355	ubiquitin-conjugating enzyme 25	-1.44109	1.97e-11	1.82e-09	2.71526
Gh_A03G1391	AT4G35160	O-methyltransferase family protein	-2.17224	3.1e-15	5.57e-13	4.50722
Gh_A03G1393	AT4G03415	Protein phosphatase 2C family protein	1.23853	6.31e-07	2.18e-05	0.423803
Gh_A03G1407	AT4G10265	Wound-responsive family protein	-2.57471	0.0314908	0.148767	5.9575
Gh_A03G1416	AT4G03280	photosynthetic electron transfer C	1.15765	0.000113117	0.00196935	0.448243
Gh_A03G1426	AT4G27310	B-box type zinc finger family protein	-1.21203	0.000776456	0.00955043	2.31664
Gh_A03G1427	AT1G11300	protein serine/threonine kinases;protein kinases;ATP binding;sugar binding;kinases;carbohydrate binding	-1.28125	0.041059	0.176728	2.43049
Gh_A03G1432	AT4G03210	xyloglucan endotransglucosylase/hydrolase 9	-1.35464	0.004414	0.0370455	2.55734
Gh_A03G1439	AT3G21890	B-box type zinc finger family protein	-1.7055	3.33e-07	1.25e-05	3.26143
Gh_A03G1457	AT5G23230	nicotinamidase 2	-1.0936	0.00451291	0.0376492	2.13407
Gh_A03G1464	AT5G23280	TCP family transcription factor	-1.13478	0.027504	0.135737	2.19585
Gh_A03G1466	AT5G23370	GRAM domain-containing protein / ABA-responsive protein-related	-1.64542	0.00259479	0.0246582	3.12839
Gh_A03G1467	AT5G08350	GRAM domain-containing protein / ABA-responsive protein-related	-4.41382	8.18e-07	2.75e-05	21.3153
Gh_A03G1510	AT2G17230	EXORDIUM like 5	-2.99675	4.94e-07	1.77e-05	7.982
Gh_A03G1511	AT2G17220	Protein kinase superfamily protein	-1.96274	0.000155188	0.00256885	3.89802
Gh_A03G1516	AT5G64570	beta-D-xylosidase 4	-1.36639	2.62e-13	3.42e-11	2.57825
Gh_A03G1526	AT5G64210	alternative oxidase 2	1.82114	0.00014598	0.00244001	0.282998
Gh_A03G1527	AT5G64210	alternative oxidase 2	1.39274	6.79e-15	1.15e-12	0.380842
Gh_A03G1559	AT1G74520	HVA22 homologue A	-1.62559	3.38e-11	3e-09	3.08568
Gh_A03G1600	AT4G33820	Glycosyl hydrolase superfamily protein	-2.38795	0.00157361	0.0168761	5.23412
Gh_A03G1614	AT1G49890	Family of unknown function (DUF566)	-2.24101	1.92e-08	9.47e-07	4.72728
Gh_A03G1628	AT2G14960	Auxin-responsive GH3 family protein	-1.89259	4.91e-05	0.000973195	3.713
Gh_A03G1635	AT4G15480	UDP-Glycosyltransferase superfamily protein	-4.42966	1.77e-24	1.26e-21	21.5507
Gh_A03G1642	AT2G15290	translocon at inner membrane of chloroplasts 21	-1.12096	0.00163234	0.0173871	2.17491
Gh_A03G1650	AT5G46330	Leucine-rich receptor-like protein kinase family protein	-1.42225	0.00224557	0.0221239	2.68002
Gh_A03G1652	AT2G15440	Protein of unknown function (DUF579)	-1.51206	0.034354	0.157043	2.85217
Gh_A03G1653	AT4G34120	Cystathionine beta-synthase (CBS) family protein	-1.18982	2.02e-07	7.93e-06	2.28125
Gh_A03G1656	AT2G23360	Plant protein of unknown function (DUF869)	-3.2208	4.01e-17	9.33e-15	9.32305
Gh_A03G1676	AT1G49620	Cyclin-dependent kinase inhibitor family protein	-3.12672	1.28e-06	4.08e-05	8.73446
Gh_A03G1677	AT2G03550	alpha/beta-Hydrolases superfamily protein	1.12288	0.000444494	0.00608735	0.459177
Gh_A03G1680	AT3G48700	carboxyesterase 13	-2.53915	1.34e-11	1.26e-09	5.81248
Gh_A03G1682	0	0	-1.74556	2.87e-06	8.32e-05	3.35325
Gh_A03G1723	AT4G39210	Glucose-1-phosphate adenylyltransferase family protein	-2.24089	5.55e-17	1.27e-14	4.72688
Gh_A03G1732	AT2G16385	0	-1.89022	0.000501424	0.00671805	3.70691
Gh_A03G1738	AT4G34610	BEL1-like homeodomain 6	-1.92057	2.02e-13	2.71e-11	3.78572
Gh_A03G1792	AT4G34860	Plant neutral invertase family protein	-1.52423	2.18e-08	1.05e-06	2.87632
Gh_A03G1801	AT4G38690	PLC-like phosphodiesterases superfamily protein	-1.15057	0.000161678	0.00266189	2.22002
Gh_A03G1805	AT4G38660	Pathogenesis-related thaumatin superfamily protein	-1.29621	0.0465085	0.19052	2.45583
Gh_A03G1816	AT4G35110	Arabidopsis phospholipase-like protein (PEARLI 4) family	-1.07602	2.39e-10	1.75e-08	2.10821
Gh_A03G1826	AT2G16980	Major facilitator superfamily protein	-1.8305	0.00356952	0.0315991	3.5566
Gh_A03G1843	AT2G17040	NAC domain containing protein 36	-2.20998	0.00127248	0.0141794	4.62668
Gh_A03G1847	AT3G12500	basic chitinase	-1.754	1.54e-05	0.000356932	3.37292
Gh_A03G1848	AT4G35240	Protein of unknown function (DUF630 and DUF632)	-1.57311	1.39e-05	0.000327099	2.97545
Gh_A03G1861	AT1G25270	nodulin MtN21 /EamA-like transporter family protein	-2.25939	0.0202107	0.111594	4.78789
Gh_A03G1879	AT1G60890	Phosphatidylinositol-4-phosphate 5-kinase family protein	-1.72823	9.22e-11	7.46e-09	3.3132
Gh_A03G1880	AT1G49310	0	-6.86192	6.82e-08	2.94e-06	116.317
Gh_A03G1881	AT1G49320	unknown seed protein like 1	-3.82814	2.19e-05	0.000487537	14.2032
Gh_A03G1939	AT4G20270	Leucine-rich receptor-like protein kinase family protein	-2.34652	0.000456737	0.00621478	5.08597
Gh_A04G0010	AT5G53300	ubiquitin-conjugating enzyme 10	-1.67774	6.81e-09	3.77e-07	3.19925
Gh_A04G0026	AT3G13275	0	-1.05154	0.0266083	0.133006	2.07274
Gh_A04G0027	AT3G13235	ubiquitin family protein	1.17657	0.0145324	0.0884222	0.442401
Gh_A04G0043	AT5G47750	D6 protein kinase like 2	-2.26096	8.59e-14	1.25e-11	4.79311
Gh_A04G0083	AT5G55530	Calcium-dependent lipid-binding (CaLB domain) family protein	-2.5002	5.46e-05	0.00106598	5.65765
Gh_A04G0108	AT1G74100	sulfotransferase 16	-2.1641	0.000814507	0.00993414	4.48186
Gh_A04G0115	AT5G45150	RNAse THREE-like protein 3	-1.66042	0.00138179	0.0152531	3.16109
Gh_A04G0120	AT1G12280	LRR and NB-ARC domains-containing disease resistance protein	-1.7755	0.0103149	0.0692469	3.42356
Gh_A04G0123	AT5G47260	ATP binding;GTP binding;nucleotide binding;nucleoside-triphosphatases	-2.35358	0.00021747	0.00341595	5.1109
Gh_A04G0124	AT5G63020	Disease resistance protein (CC-NBS-LRR class) family	-5.88172	6.83e-06	0.000178216	58.9623
Gh_A04G0146	AT3G14470	NB-ARC domain-containing disease resistance protein	1.17072	0.0303762	0.145293	0.444199
Gh_A04G0150	AT1G50660	0	-1.48877	3.77e-10	2.63e-08	2.80649
Gh_A04G0151	AT3G20340	0	-1.50749	0.00763635	0.0555619	2.84315
Gh_A04G0152	AT2G39440	0	-1.09761	0.000903664	0.0108012	2.14
Gh_A04G0183	AT4G27220	NB-ARC domain-containing disease resistance protein	-2.00761	7.85e-06	0.000200118	4.02115
Gh_A04G0188	AT4G27220	NB-ARC domain-containing disease resistance protein	-1.10552	0.00705919	0.0525084	2.15176
Gh_A04G0199	AT5G54530	Protein of unknown function, DUF538	-3.07777	0.000245711	0.0037524	8.44309
Gh_A04G0211	AT5G11340	Acyl-CoA N-acyltransferases (NAT) superfamily protein	1.27717	6.05e-09	3.41e-07	0.412603
Gh_A04G0212	AT5G11340	Acyl-CoA N-acyltransferases (NAT) superfamily protein	1.31392	3.88e-06	0.000108262	0.402227
Gh_A04G0213	0	0	1.20968	1.86e-05	0.000421963	0.432365
Gh_A04G0218	AT5G54270	light-harvesting chlorophyll B-binding protein 3	1.54318	0.00670626	0.0506431	0.343128
Gh_A04G0219	AT5G54280	myosin 2	-1.14919	8.2e-10	5.32e-08	2.21789
Gh_A04G0228	AT1G52820	2-oxoglutarate (2OG) and Fe(II)-dependent oxygenase superfamily protein	1.4128	1.2e-06	3.89e-05	0.375581
Gh_A04G0239	AT4G27435	Protein of unknown function (DUF1218)	-1.57379	1.95e-11	1.81e-09	2.97687
Gh_A04G0242	0	0	1.48035	0.00283338	0.0263835	0.358402
Gh_A04G0262	AT3G15353	metallothionein 3	-2.55072	2.34e-14	3.65e-12	5.85925
Gh_A04G0263	AT3G15353	metallothionein 3	-1.19227	1.21e-06	3.91e-05	2.28512
Gh_A04G0265	AT3G15353	metallothionein 3	-2.53331	4.44e-15	7.75e-13	5.78898
Gh_A04G0272	AT5G45540	Protein of unknown function (DUF594)	-1.58958	0.00131313	0.0145721	3.00963
Gh_A04G0302	AT4G27540	prenylated RAB acceptor 1.H	1.15477	0.000961791	0.0113484	0.449137
Gh_A04G0359	AT3G14860	NHL domain-containing protein	-2.86989	1.02e-09	6.46e-08	7.3101
Gh_A04G0375	AT1G78570	rhamnose biosynthesis 1	-1.5377	4.4e-08	1.98e-06	2.90331
Gh_A04G0376	0	0	-5.06963	2.62e-18	7.37e-16	33.5823
Gh_A04G0387	AT2G29500	HSP20-like chaperones superfamily protein	-1.196	0.0299749	0.144136	2.29104
Gh_A04G0428	AT1G79040	photosystem II subunit R	-1.10657	0.000387087	0.00546762	2.15332
Gh_A04G0449	AT2G41940	zinc finger protein 8	-2.95815	3.58e-08	1.66e-06	7.77129
Gh_A04G0455	AT2G44130	Galactose oxidase/kelch repeat superfamily protein	-1.57358	0.00333002	0.0299709	2.97642
Gh_A04G0486	AT2G36090	F-box family protein	-1.45606	0.0188935	0.106285	2.74359
Gh_A04G0491	0	0	-4.29259	4.31e-08	1.94e-06	19.5974
Gh_A04G0525	AT3G59340	Eukaryotic protein of unknown function (DUF914)	-1.80846	2.03e-05	0.000452841	3.50267
Gh_A04G0569	AT3G10050	L-O-methylthreonine resistant 1	-1.55057	0.00363793	0.0320756	2.92934
Gh_A04G0577	AT2G27930	PLATZ transcription factor family protein	-2.30556	0.00929067	0.0641073	4.94358
Gh_A04G0619	0	0	-2.11884	0.00326063	0.0295299	4.34346
Gh_A04G0620	AT2G37040	PHE ammonia lyase 1	-3.11118	6.15e-08	2.68e-06	8.64088
Gh_A04G0637	AT2G42760	0	-2.16665	6.23e-07	2.16e-05	4.48979
Gh_A04G0660	AT3G12620	Protein phosphatase 2C family protein	-3.55697	8.72e-08	3.66e-06	11.7694
Gh_A04G0663	AT3G58090	Disease resistance-responsive (dirigent-like protein) family protein	-1.59804	0.00352005	0.0312336	3.02732
Gh_A04G0664	AT2G37330	aluminum sensitive 3	-1.9317	0.00243916	0.0235871	3.81505
Gh_A04G0684	AT2G37460	nodulin MtN21 /EamA-like transporter family protein	-2.47015	4.44e-11	3.83e-09	5.54102
Gh_A04G0707	AT2G39700	expansin A4	-1.87522	0.0441311	0.184756	3.66857
Gh_A04G0708	AT5G02230	Haloacid dehalogenase-like hydrolase (HAD) superfamily protein	-2.45029	0.00318123	0.0289081	5.46527
Gh_A04G0725	AT5G02090	0	1.21175	0.000534623	0.00707728	0.431745
Gh_A04G0735	AT5G02010	RHO guanyl-nucleotide exchange factor 7	1.57018	0.0412716	0.177218	0.336767
Gh_A04G0779	AT5G05610	alfin-like 1	-1.67667	0.017823	0.101743	3.19689
Gh_A04G0781	AT2G38250	Homeodomain-like superfamily protein	-1.87545	0.0229356	0.120518	3.66916
Gh_A04G0790	AT2G38280	AMP deaminase, putative / myoadenylate deaminase, putative	-2.32341	4.92e-22	2.47e-19	5.00515
Gh_A04G0830	AT1G59700	glutathione S-transferase TAU 16	5.1482	5.28e-05	0.00103532	0.0281993
Gh_A04G0881	AT4G28400	Protein phosphatase 2C family protein	-1.50178	0.0108277	0.0717054	2.83192
Gh_A04G0897	AT4G03510	RING membrane-anchor 1	-1.50595	0.000564082	0.0073945	2.84011
Gh_A04G0902	AT2G20780	Major facilitator superfamily protein	-1.10968	0.0202543	0.111667	2.15798
Gh_A04G0912	AT4G03320	translocon at the inner envelope membrane of chloroplasts 20-IV	1.17105	0.0483659	0.195524	0.444099
Gh_A04G0928	AT5G37600	glutamine synthase clone R1	-1.06816	1.23e-08	6.41e-07	2.09676
Gh_A04G0934	AT5G23260	K-box region and MADS-box transcription factor family protein	-2.65102	0.00120531	0.0136284	6.28109
Gh_A04G0976	AT5G64260	EXORDIUM like 2	-1.37661	0.000276299	0.00415054	2.59658
Gh_A04G0980	AT4G33565	RING/U-box superfamily protein	4.33539	5e-12	5.16e-10	0.0495356
Gh_A04G0981	AT1G28230	purine permease 1	-1.26102	0.000178999	0.00290555	2.39666
Gh_A04G0992	AT2G32800	protein kinase family protein	-1.51427	0.00323223	0.0293149	2.85655
Gh_A04G1006	AT3G18870	Mitochondrial transcription termination factor family protein	-1.24523	0.0162282	0.0952622	2.37056
Gh_A04G1018	AT3G43980	Ribosomal protein S14p/S29e family protein	2.66089	1.22e-40	5.73e-37	0.158122
Gh_A04G1027	AT4G34160	CYCLIN D3;1	-3.32209	4.62e-06	0.000125837	10.0011
Gh_A04G1032	AT4G34050	S-adenosyl-L-methionine-dependent methyltransferases superfamily protein	-3.2715	1.62e-15	3.11e-13	9.65647
Gh_A04G1063	AT4G34590	G-box binding factor 6	-2.92575	7.72e-28	9.39e-25	7.59871
Gh_A04G1065	AT4G38400	expansin-like A2	-1.65262	7.32e-11	6.1e-09	3.14405
Gh_A04G1076	AT1G43670	Inositol monophosphatase family protein	-2.58264	6.7e-10	4.47e-08	5.99036
Gh_A04G1080	AT3G26070	Plastid-lipid associated protein PAP / fibrillin family protein	-1.74515	0.0045251	0.0377008	3.3523
Gh_A04G1093	AT1G58440	FAD/NAD(P)-binding oxidoreductase family protein	-2.58256	3.27e-16	6.81e-14	5.99003
Gh_A04G1120	AT1G58100	TCP family transcription factor	-3.58617	5.95e-08	2.61e-06	12.01
Gh_A04G1161	AT1G24030	Protein kinase superfamily protein	1.1952	0.00021915	0.00343462	0.436726
Gh_A04G1192	AT1G13195	RING/U-box superfamily protein	-2.06149	2.95e-05	0.000627874	4.17416
Gh_A04G1252	AT1G10850	Leucine-rich repeat protein kinase family protein	-1.75781	1.33e-05	0.00031521	3.38183
Gh_A04G1260	AT5G03490	UDP-Glycosyltransferase superfamily protein	-2.81905	4.59e-14	6.89e-12	7.05697
Gh_A04G1267	AT1G48620	high mobility group A5	-1.71433	0.000654431	0.00832682	3.28144
Gh_A04G1283	AT1G14270	CAAX amino terminal protease family protein	-2.57101	6.76e-10	4.5e-08	5.94225
Gh_A05G0010	AT5G46330	Leucine-rich receptor-like protein kinase family protein	-2.62784	0.00992113	0.0672748	6.18101
Gh_A05G0015	AT5G57100	Nucleotide/sugar transporter family protein	-1.32141	5.05e-05	0.000996587	2.49911
Gh_A05G0051	0	0	-1.89617	4.49e-13	5.58e-11	3.72224
Gh_A05G0065	AT1G49390	2-oxoglutarate (2OG) and Fe(II)-dependent oxygenase superfamily protein	-1.87505	0.00748478	0.0548403	3.66815
Gh_A05G0068	0	0	-1.23208	0.0475532	0.193265	2.34905
Gh_A05G0073	AT2G10940	Bifunctional inhibitor/lipid-transfer protein/seed storage 2S albumin superfamily protein	-2.22007	0.000188373	0.00302901	4.65916
Gh_A05G0076	AT3G01300	Protein kinase superfamily protein	1.04098	0.0436038	0.183321	0.485997
Gh_A05G0085	AT2G25490	EIN3-binding F box protein 1	-2.32475	2.82e-05	0.000603942	5.00977
Gh_A05G0087	AT3G15760	0	-1.36541	0.0200171	0.110904	2.5765
Gh_A05G0092	AT5G20150	SPX domain gene 1	-1.57964	0.0109186	0.0721048	2.98895
Gh_A05G0093	AT2G41480	Peroxidase superfamily protein	-2.68937	3.47e-05	0.00072129	6.45033
Gh_A05G0098	AT1G09200	Histone superfamily protein	2.26983	0.0299126	0.144002	0.207355
Gh_A05G0109	AT1G15410	aspartate-glutamate racemase family	-3.37524	1.46e-09	9.05e-08	10.3764
Gh_A05G0111	AT5G25940	early nodulin-related	-1.70453	0.000694662	0.00872961	3.25923
Gh_A05G0130	0	0	-2.40373	0.0093067	0.0641475	5.2917
Gh_A05G0135	AT2G01570	GRAS family transcription factor family protein	-1.24727	0.00265046	0.0250266	2.37392
Gh_A05G0138	AT2G03500	Homeodomain-like superfamily protein	-4.55898	1.65e-08	8.31e-07	23.5717
Gh_A05G0139	AT3G09040	Pentatricopeptide repeat (PPR) superfamily protein	-1.22461	0.0198351	0.110187	2.33693
Gh_A05G0140	AT1G35710	Protein kinase family protein with leucine-rich repeat domain	-1.55412	0.00537415	0.0430514	2.93654
Gh_A05G0155	AT5G19600	sulfate transporter 3;5	-2.65308	0.000316246	0.00461984	6.29007
Gh_A05G0164	AT3G24520	heat shock transcription factor C1	-2.17205	0.0117726	0.0760363	4.50664
Gh_A05G0170	AT3G24560	Adenine nucleotide alpha hydrolases-like superfamily protein	-1.80436	0.000781717	0.00959429	3.49273
Gh_A05G0174	AT2G20120	Protein of unknown function (DUF502)	1.03586	0.0274196	0.135515	0.487724
Gh_A05G0175	AT2G46225	ABI-1-like 1	-2.50365	7.53e-08	3.22e-06	5.67118
Gh_A05G0198	AT4G26270	phosphofructokinase 3	-1.06139	0.0378513	0.167632	2.08694
Gh_A05G0216	AT2G19580	tetraspanin2	-1.34645	0.003665	0.0322538	2.54286
Gh_A05G0277	AT5G20885	RING/U-box superfamily protein	-1.02007	6.25e-05	0.0011951	2.02802
Gh_A05G0290	AT5G21482	cytokinin oxidase 7	-3.67811	3.18e-26	3.08e-23	12.8004
Gh_A05G0296	AT5G12080	mechanosensitive channel of small conductance-like 10	-1.29496	0.0283356	0.13857	2.4537
Gh_A05G0307	AT4G33110	S-adenosyl-L-methionine-dependent methyltransferases superfamily protein	-1.86724	2.49e-14	3.88e-12	3.64835
Gh_A05G0328	0	0	-2.11706	0.00195713	0.0199607	4.3381
Gh_A05G0337	AT5G11790	N-MYC downregulated-like 2	-2.81946	4.73e-06	0.000128457	7.05897
Gh_A05G0346	AT2G19810	CCCH-type zinc finger family protein	-1.34125	0.00520772	0.0420581	2.5337
Gh_A05G0356	AT1G51950	indole-3-acetic acid inducible 18	-4.63153	5.8e-09	3.29e-07	24.7874
Gh_A05G0370	AT4G15475	F-box/RNI-like superfamily protein	1.14317	0.000517691	0.00690162	0.452765
Gh_A05G0398	AT5G35180	Protein of unknown function (DUF1336)	1.02898	1.92e-08	9.5e-07	0.490058
Gh_A05G0399	AT5G51350	Leucine-rich repeat transmembrane protein kinase family protein	-1.56192	0.000170284	0.00278448	2.95246
Gh_A05G0410	AT5G58070	temperature-induced lipocalin	-1.10057	0.004292	0.036321	2.1444
Gh_A05G0415	AT2G24270	aldehyde dehydrogenase 11A3	-1.11005	0.0238265	0.123628	2.15853
Gh_A05G0416	AT2G24260	LJRHL1-like 1	-1.57356	1.35e-05	0.000319823	2.97638
Gh_A05G0418	AT4G30960	SOS3-interacting protein 3	-1.08265	0.000957278	0.0113164	2.11793
Gh_A05G0430	AT2G25430	epsin N-terminal homology (ENTH) domain-containing protein / clathrin assembly protein-related	-2.42538	9.79e-11	7.85e-09	5.37172
Gh_A05G0432	AT4G32300	S-domain-2 5	-1.68946	0.000952334	0.0112757	3.22537
Gh_A05G0483	AT1G80840	WRKY DNA-binding protein 40	1.7042	0.0280704	0.137666	0.306891
Gh_A05G0518	AT5G57685	glutamine dumper 3	-2.82751	1.98e-09	1.2e-07	7.09847
Gh_A05G0529	AT2G24550	0	-1.1808	0.00690396	0.0516518	2.26702
Gh_A05G0557	AT4G12320	cytochrome P450, family 706, subfamily A, polypeptide 6	-1.40161	1.26e-11	1.2e-09	2.64196
Gh_A05G0558	AT5G12900	0	-1.16633	0.0141319	0.0866708	2.2444
Gh_A05G0560	AT5G63930	Leucine-rich repeat protein kinase family protein	-3.93528	1.67e-06	5.19e-05	15.2981
Gh_A05G0561	AT3G20830	AGC (cAMP-dependent, cGMP-dependent and protein kinase C) kinase family protein	-2.46262	0.00051907	0.00691512	5.51218
Gh_A05G0574	AT2G01870	0	-2.77659	5.66e-05	0.00109845	6.8523
Gh_A05G0590	AT5G12300	Calcium-dependent lipid-binding (CaLB domain) family protein	-1.23016	5.19e-06	0.000139252	2.34594
Gh_A05G0622	0	0	1.00895	0.0014235	0.0155962	0.496908
Gh_A05G0625	AT5G04885	Glycosyl hydrolase family protein	2.47949	7.35e-08	3.15e-06	0.179307
Gh_A05G0664	AT5G22400	Rho GTPase activating protein with PAK-box/P21-Rho-binding domain	-1.07694	7.11e-05	0.00133504	2.10955
Gh_A05G0679	AT2G27580	A20/AN1-like zinc finger family protein	-1.04629	1.29e-08	6.63e-07	2.06521
Gh_A05G0686	AT2G27680	NAD(P)-linked oxidoreductase superfamily protein	-1.10776	0.00117831	0.0133713	2.1551
Gh_A05G0699	0	0	-2.09025	0.00139559	0.0153739	4.25822
Gh_A05G0706	0	0	-2.95392	6.79e-12	6.83e-10	7.7485
Gh_A05G0731	AT2G29970	Double Clp-N motif-containing P-loop nucleoside triphosphate hydrolases superfamily protein	-2.04063	1.39e-14	2.23e-12	4.11426
Gh_A05G0742	AT3G47160	RING/U-box superfamily protein	-1.19081	0.0055997	0.0443129	2.28281
Gh_A05G0759	AT3G54140	peptide transporter 1	-3.71486	2.83e-09	1.67e-07	13.1306
Gh_A05G0768	AT5G59010	Protein kinase protein with tetratricopeptide repeat domain	-2.21547	0.000147782	0.00246357	4.64433
Gh_A05G0780	AT5G59180	DNA-directed RNA polymerase II	-1.82603	0.0028059	0.0261728	3.54559
Gh_A05G0810	AT1G07570	Protein kinase superfamily protein	-1.36072	3.76e-06	0.000105795	2.56814
Gh_A05G0821	AT5G59350	0	-1.95709	2.81e-06	8.16e-05	3.88278
Gh_A05G0824	AT2G28790	Pathogenesis-related thaumatin superfamily protein	2.37874	0.0425226	0.180654	0.192277
Gh_A05G0838	AT2G37390	Chloroplast-targeted copper chaperone protein	-1.40681	0.00441059	0.0370335	2.65149
Gh_A05G0859	0	0	3.1276	1.68e-10	1.28e-08	0.114419
Gh_A05G0865	AT3G45650	nitrate excretion transporter1	-1.48664	3.22e-11	2.88e-09	2.80236
Gh_A05G0899	AT2G28315	Nucleotide/sugar transporter family protein	-3.16847	2.25e-07	8.78e-06	8.99091
Gh_A05G0903	AT2G28260	cyclic nucleotide-gated channel 15	-2.33071	1.21e-06	3.91e-05	5.03053
Gh_A05G0917	AT3G45090	P-loop containing nucleoside triphosphate hydrolases superfamily protein	-1.46521	0.000239243	0.00366763	2.76103
Gh_A05G0956	AT3G02850	STELAR K+ outward rectifier	-1.03728	0.0193546	0.108252	2.05235
Gh_A05G0970	AT1G51630	O-fucosyltransferase family protein	-1.08513	0.000388496	0.00547981	2.12156
Gh_A05G0984	AT1G16760	Protein kinase protein with adenine nucleotide alpha hydrolases-like domain	-3.48943	2.98e-06	8.6e-05	11.2311
Gh_A05G1001	AT1G79720	Eukaryotic aspartyl protease family protein	-2.78446	4.14e-06	0.000114312	6.88978
Gh_A05G1005	AT5G48930	hydroxycinnamoyl-CoA shikimate/quinate hydroxycinnamoyl transferase	-1.04789	4.98e-06	0.000134312	2.0675
Gh_A05G1008	AT1G80920	Chaperone DnaJ-domain superfamily protein	-1.00252	5.84e-09	3.31e-07	2.00349
Gh_A05G1009	AT5G15350	early nodulin-like protein 17	-1.25117	0.00200976	0.0203908	2.38035
Gh_A05G1010	AT1G80870	Protein kinase superfamily protein	-1.68351	9.19e-05	0.00165486	3.21207
Gh_A05G1021	AT1G80830	natural resistance-associated macrophage protein 1	-1.13956	0.00563363	0.0445149	2.20314
Gh_A05G1022	AT1G15950	cinnamoyl coa reductase 1	-2.97189	9.89e-25	7.45e-22	7.84566
Gh_A05G1025	AT1G80760	NOD26-like intrinsic protein 6;1	-4.40546	0.0141074	0.0865491	21.1921
Gh_A05G1059	AT1G80130	Tetratricopeptide repeat (TPR)-like superfamily protein	-3.1076	4.59e-23	2.51e-20	8.61949
Gh_A05G1067	AT3G04730	indoleacetic acid-induced protein 16	-2.34208	4.62e-13	5.69e-11	5.07031
Gh_A05G1075	AT4G29100	basic helix-loop-helix (bHLH) DNA-binding superfamily protein	-3.40813	9.53e-11	7.65e-09	10.6157
Gh_A05G1078	AT4G09900	methyl esterase 12	-2.04821	5.12e-08	2.28e-06	4.13594
Gh_A05G1085	AT1G52150	Homeobox-leucine zipper family protein / lipid-binding START domain-containing protein	-1.17377	5.77e-05	0.00111544	2.256
Gh_A05G1087	AT1G52140	0	-1.86849	2e-06	6.09e-05	3.6515
Gh_A05G1089	AT1G59870	ABC-2 and Plant PDR ABC-type transporter family protein	-2.17947	2.47e-21	1.15e-18	4.52988
Gh_A05G1092	AT3G16500	phytochrome-associated protein 1	-1.30599	1.55e-07	6.31e-06	2.47253
Gh_A05G1117	AT3G50700	indeterminate(ID)-domain 2	-1.9289	5.53e-12	5.66e-10	3.80766
Gh_A05G1139	AT1G72820	Mitochondrial substrate carrier family protein	-1.15186	0.00579419	0.0454216	2.222
Gh_A05G1140	AT1G72830	nuclear factor Y, subunit A3	-1.1193	0.00759281	0.055364	2.17241
Gh_A05G1167	AT3G18100	myb domain protein 4r1	-2.0744	1.6e-06	5e-05	4.2117
Gh_A05G1176	AT3G14240	Subtilase family protein	-2.12271	2.98e-08	1.4e-06	4.3551
Gh_A05G1180	AT3G14310	pectin methylesterase 3	-1.77118	0.026521	0.132717	3.41333
Gh_A05G1188	AT1G51680	4-coumarate:CoA ligase 1	-1.88863	1.21e-06	3.91e-05	3.70283
Gh_A05G1210	AT5G45100	SBP (S-ribonuclease binding protein) family protein	-1.31904	7.94e-08	3.37e-06	2.495
Gh_A05G1219	AT2G35150	EXORDIUM like 1	-1.27259	0.00715784	0.0530327	2.41595
Gh_A05G1225	AT1G30330	auxin response factor 6	-1.69667	0.00226478	0.0222724	3.24152
Gh_A05G1226	AT1G30320	Remorin family protein	-1.6966	5.48e-09	3.13e-07	3.24135
Gh_A05G1252	AT1G29980	Protein of unknown function, DUF642	-2.40153	8.67e-09	4.7e-07	5.28362
Gh_A05G1280	AT1G78580	trehalose-6-phosphate synthase	-1.40395	0.000217505	0.00341595	2.64625
Gh_A05G1302	AT1G29160	Dof-type zinc finger DNA-binding family protein	-3.95264	2.12e-10	1.58e-08	15.4833
Gh_A05G1303	AT1G09320	agenet domain-containing protein	1.56281	0.0223384	0.118502	0.338492
Gh_A05G1310	AT1G68810	basic helix-loop-helix (bHLH) DNA-binding superfamily protein	-1.66957	0.00731642	0.0538687	3.1812
Gh_A05G1312	AT2G27430	ARM repeat superfamily protein	-3.36616	1.88e-08	9.29e-07	10.3113
Gh_A05G1330	AT5G45960	GDSL-like Lipase/Acylhydrolase superfamily protein	-1.33618	0.0167021	0.0973112	2.52483
Gh_A05G1332	AT5G47220	ethylene responsive element binding factor 2	-2.59025	0.000622973	0.00799949	6.02203
Gh_A05G1338	AT1G28480	Thioredoxin superfamily protein	-2.90366	0.000122906	0.0021086	7.48322
Gh_A05G1362	AT2G33800	Ribosomal protein S5 family protein	-1.75135	3.06e-05	0.000645999	3.36674
Gh_A05G1367	AT5G58950	Protein kinase superfamily protein	-1.61484	0.000115399	0.00200169	3.06278
Gh_A05G1376	AT5G66940	Dof-type zinc finger DNA-binding family protein	-1.32815	0.00169246	0.017891	2.51081
Gh_A05G1391	AT1G61215	bromodomain 4	-1.09177	0.0207045	0.113237	2.13135
Gh_A05G1396	AT5G55840	Pentatricopeptide repeat (PPR) superfamily protein	-1.01812	0.0289475	0.140792	2.02528
Gh_A05G1397	0	0	-2.6827	7.09e-06	0.000184478	6.42055
Gh_A05G1410	AT5G57580	Calmodulin-binding protein	-2.49674	0.000222451	0.00347609	5.64407
Gh_A05G1415	AT1G61350	ARM repeat superfamily protein	-2.33891	1.86e-19	6.68e-17	5.05919
Gh_A05G1419	AT1G11380	PLAC8 family protein	-1.83308	0.000575593	0.00751663	3.56296
Gh_A05G1424	AT1G61720	NAD(P)-binding Rossmann-fold superfamily protein	-1.08291	6.27e-07	2.17e-05	2.11831
Gh_A05G1430	AT1G11300	protein serine/threonine kinases;protein kinases;ATP binding;sugar binding;kinases;carbohydrate binding	-1.42311	0.00204384	0.0206328	2.68162
Gh_A05G1439	AT1G61850	phospholipases;galactolipases	-1.08598	0.00265141	0.0250293	2.12281
Gh_A05G1450	AT3G20340	0	-2.33209	0.00338929	0.0303378	5.03535
Gh_A05G1452	AT4G21960	Peroxidase superfamily protein	-2.40204	1.66e-05	0.000381226	5.28551
Gh_A05G1456	AT4G21970	Protein of unknown function, DUF584	-1.82382	0.0110514	0.0727534	3.54018
Gh_A05G1514	AT5G63530	farnesylated protein 3	-1.48381	0.0290772	0.141243	2.79687
Gh_A05G1515	AT5G47670	nuclear factor Y, subunit B6	4.65233	0.00110929	0.0127533	0.0397656
Gh_A05G1538	AT1G20640	Plant regulator RWP-RK family protein	-1.67602	0.00270069	0.0253864	3.19545
Gh_A05G1562	AT1G53470	mechanosensitive channel of small conductance-like 4	-2.15692	0.000139733	0.00235124	4.45962
Gh_A05G1563	AT4G38470	ACT-like protein tyrosine kinase family protein	-2.20946	0.00037964	0.00539327	4.62503
Gh_A05G1568	AT1G76070	0	-1.00477	0.0152326	0.0912092	2.00662
Gh_A05G1571	AT1G76040	calcium-dependent protein kinase 29	-1.04915	0.000740358	0.00919044	2.06932
Gh_A05G1577	AT5G42180	Peroxidase superfamily protein	-2.07943	0.000220577	0.00344824	4.2264
Gh_A05G1579	AT4G39330	cinnamyl alcohol dehydrogenase 9	-1.30153	1.53e-06	4.8e-05	2.46489
Gh_A05G1595	AT1G75710	C2H2-like zinc finger protein	-1.53249	8.86e-05	0.00160908	2.89284
Gh_A05G1606	AT1G75590	SAUR-like auxin-responsive protein family	-3.16719	5.59e-08	2.47e-06	8.98293
Gh_A05G1618	AT1G62280	SLAC1 homologue 1	-2.72076	0.00434625	0.036632	6.59222
Gh_A05G1623	AT2G16430	purple acid phosphatase 10	-1.51795	0.0254266	0.128878	2.86384
Gh_A05G1631	AT1G75450	cytokinin oxidase 5	-2.48203	1.27e-20	5.21e-18	5.58684
Gh_A05G1640	AT1G75400	RING/U-box superfamily protein	-2.46616	7.34e-05	0.00137076	5.52572
Gh_A05G1641	AT1G75390	basic leucine-zipper 44	-2.49617	2.59e-05	0.000563359	5.64184
Gh_A05G1645	AT1G27680	ADPGLC-PPase large subunit	-1.51339	1.27e-05	0.000303715	2.85479
Gh_A05G1667	AT1G75170	Sec14p-like phosphatidylinositol transfer family protein	-1.10963	1.13e-06	3.7e-05	2.1579
Gh_A05G1670	AT2G16230	O-Glycosyl hydrolases family 17 protein	-2.5974	2.56e-18	7.26e-16	6.05196
Gh_A05G1684	AT1G65910	NAC domain containing protein 28	-1.43398	0.00883035	0.0616423	2.7019
Gh_A05G1690	AT1G19300	Nucleotide-diphospho-sugar transferases superfamily protein	-2.29243	1.07e-07	4.42e-06	4.8988
Gh_A05G1717	AT2G26510	Xanthine/uracil permease family protein	-2.03591	3.8e-09	2.21e-07	4.1008
Gh_A05G1738	AT5G42750	BRI1 kinase inhibitor 1	-2.40705	8.72e-11	7.09e-09	5.30387
Gh_A05G1763	AT4G02630	Protein kinase superfamily protein	-1.9821	6.12e-05	0.00117371	3.95067
Gh_A05G1781	AT1G47056	VIER F-box proteine 1	-1.17538	0.00518521	0.0419302	2.25852
Gh_A05G1814	AT3G49940	LOB domain-containing protein 38	-2.67073	7.42e-13	8.85e-11	6.36749
Gh_A05G1815	AT1G27730	salt tolerance zinc finger	-2.16027	0.00052698	0.00699576	4.47
Gh_A05G1835	AT5G09640	serine carboxypeptidase-like 19	-1.06146	0.000386622	0.00546566	2.08704
Gh_A05G1855	AT1G10070	branched-chain amino acid transaminase 2	-1.0528	0.00441615	0.0370553	2.07455
Gh_A05G1856	AT4G37790	Homeobox-leucine zipper protein family	-1.85206	0.0105631	0.0703808	3.61015
Gh_A05G1874	AT5G60930	P-loop containing nucleoside triphosphate hydrolases superfamily protein	1.51708	0.0183838	0.103996	0.349391
Gh_A05G1882	AT5G49700	Predicted AT-hook DNA-binding family protein	-1.13103	0.0132194	0.082614	2.19015
Gh_A05G1904	AT4G40080	ENTH/ANTH/VHS superfamily protein	1.09898	0.0021692	0.0214839	0.466848
Gh_A05G1913	AT2G22430	homeobox protein 6	-1.31886	2.36e-05	0.000517699	2.49469
Gh_A05G1929	AT5G64260	EXORDIUM like 2	-1.13751	0.000257542	0.00390144	2.20001
Gh_A05G1941	AT4G08920	cryptochrome 1	-1.81709	3.1e-07	1.18e-05	3.52369
Gh_A05G1958	AT1G78110	0	-1.06104	0.0467365	0.191081	2.08644
Gh_A05G1961	AT1G78080	related to AP2 4	-1.22209	0.000331555	0.00480317	2.33284
Gh_A05G1988	AT1G22030	0	-1.36061	0.0158861	0.0938835	2.56794
Gh_A05G1998	AT2G41100	Calcium-binding EF hand family protein	-1.39047	7.6e-06	0.000194443	2.62164
Gh_A05G2004	AT1G21730	P-loop containing nucleoside triphosphate hydrolases superfamily protein	1.44063	0.0305134	0.145702	0.368407
Gh_A05G2005	AT5G12480	calmodulin-domain protein kinase 7	-3.69861	6.2e-29	8.99e-26	12.9835
Gh_A05G2016	AT1G77380	amino acid permease 3	-2.07454	0.00188839	0.0194279	4.21211
Gh_A05G2046	AT1G21450	SCARECROW-like 1	-1.67555	1.17e-15	2.3e-13	3.19442
Gh_A05G2057	AT1G21340	Dof-type zinc finger DNA-binding family protein	-1.53068	0.000865249	0.0104415	2.88923
Gh_A05G2059	AT5G42140	Regulator of chromosome condensation (RCC1) family with FYVE zinc finger domain	-2.28072	4.22e-06	0.000116249	4.85919
Gh_A05G2062	AT3G43660	Vacuolar iron transporter (VIT) family protein	-2.14162	0.0463829	0.190233	4.41259
Gh_A05G2068	AT1G43650	nodulin MtN21 /EamA-like transporter family protein	-3.98455	1.98e-17	4.85e-15	15.8296
Gh_A05G2107	AT4G10120	Sucrose-phosphate synthase family protein	-1.71288	0.000741153	0.00919728	3.27815
Gh_A05G2108	AT4G10340	light harvesting complex of photosystem II 5	1.45888	0.0109492	0.0722621	0.363776
Gh_A05G2148	AT1G06270	Pentatricopeptide repeat (PPR) superfamily protein	-1.34024	0.00111691	0.0128096	2.53193
Gh_A05G2176	AT4G35070	SBP (S-ribonuclease binding protein) family protein	-1.73727	0.024321	0.125245	3.33404
Gh_A05G2182	AT2G17940	Plant protein of unknown function (DUF827)	-1.32727	0.0150315	0.0903931	2.50927
Gh_A05G2191	AT3G54340	K-box region and MADS-box transcription factor family protein	-2.74209	6.64e-05	0.00125995	6.69039
Gh_A05G2203	AT1G19530	0	-1.75674	5.92e-05	0.00113791	3.37934
Gh_A05G2220	AT1G19300	Nucleotide-diphospho-sugar transferases superfamily protein	-1.8874	0.0300569	0.144353	3.69967
Gh_A05G2240	AT3G16150	N-terminal nucleophile aminohydrolases (Ntn hydrolases) superfamily protein	-4.19218	1.55e-07	6.3e-06	18.2798
Gh_A05G2259	AT5G07280	Leucine-rich repeat transmembrane protein kinase	-3.13079	4.07e-08	1.85e-06	8.75915
Gh_A05G2275	AT1G45063	copper ion binding;electron carriers	-3.44574	0.00496992	0.0406076	10.8961
Gh_A05G2282	AT4G08920	cryptochrome 1	-1.42607	1.04e-06	3.43e-05	2.68714
Gh_A05G2312	AT1G43800	Plant stearoyl-acyl-carrier-protein desaturase family protein	2.03527	0.0338917	0.15564	0.243962
Gh_A05G2338	AT1G22610	C2 calcium/lipid-binding plant phosphoribosyltransferase family protein	-1.04954	3.39e-08	1.58e-06	2.06987
Gh_A05G2342	AT4G09460	myb domain protein 6	-2.51681	6.3e-15	1.07e-12	5.72314
Gh_A05G2343	AT1G35560	TCP family transcription factor	-2.62617	1.69e-05	0.000387654	6.17385
Gh_A05G2356	AT1G71960	ATP-binding casette family G25	-2.51128	4.06e-07	1.49e-05	5.70126
Gh_A05G2371	AT4G19985	Acyl-CoA N-acyltransferases (NAT) superfamily protein	-1.03203	0.000375025	0.00533575	2.0449
Gh_A05G2377	AT3G10870	methyl esterase 17	-3.29315	6.7e-17	1.51e-14	9.80248
Gh_A05G2399	AT2G40470	LOB domain-containing protein 15	-2.05717	0.00220835	0.0218085	4.16168
Gh_A05G2404	0	0	-1.45682	0.00247864	0.0238831	2.74503
Gh_A05G2421	AT5G07030	Eukaryotic aspartyl protease family protein	-1.92618	0.00349522	0.0310718	3.80047
Gh_A05G2444	ATCG00670	plastid-encoded CLP P	-2.97105	0.014659	0.0888763	7.84109
Gh_A05G2473	AT5G03730	Protein kinase superfamily protein	-1.31258	0.000438654	0.0060271	2.48385
Gh_A05G2531	AT2G39130	Transmembrane amino acid transporter family protein	-1.18146	0.000341561	0.0049285	2.26806
Gh_A05G2628	AT2G29970	Double Clp-N motif-containing P-loop nucleoside triphosphate hydrolases superfamily protein	-1.22257	7.13e-07	2.44e-05	2.33362
Gh_A05G2629	AT2G40300	ferritin 4	-2.70138	0.00378347	0.0330571	6.50422
Gh_A05G2636	AT1G69780	Homeobox-leucine zipper protein family	-2.60697	1.26e-05	0.000300668	6.09225
Gh_A05G2653	AT1G17230	Leucine-rich receptor-like protein kinase family protein	-1.35672	8.9e-09	4.8e-07	2.56102
Gh_A05G2793	AT1G70170	matrix metalloproteinase	-1.54955	0.00335577	0.0301379	2.92725
Gh_A05G2805	AT1G59820	aminophospholipid ATPase 3	-1.1569	0.045019	0.186877	2.22977
Gh_A05G2809	AT5G39950	thioredoxin 2	-2.91672	1.82e-16	3.93e-14	7.55126
Gh_A05G2826	0	0	-1.25299	0.0159155	0.0940119	2.38336
Gh_A05G2828	0	0	-2.51032	0.000995728	0.0116932	5.69747
Gh_A05G2829	0	0	-1.93911	0.000620694	0.00797334	3.8347
Gh_A05G2834	0	0	-1.41983	0.00196573	0.0200268	2.67555
Gh_A05G2835	0	0	-1.83391	0.00384541	0.0334278	3.56503
Gh_A05G2880	AT3G55990	Plant protein of unknown function (DUF828)	-2.07374	7.52e-08	3.22e-06	4.20978
Gh_A05G2885	AT2G40180	phosphatase 2C5	-1.39326	0.000369706	0.00527402	2.62671
Gh_A05G2888	AT2G40200	basic helix-loop-helix (bHLH) DNA-binding superfamily protein	-2.31691	2.67e-05	0.000576752	4.98264
Gh_A05G2897	AT2G41430	dehydration-induced protein (ERD15)	-1.70766	2.02e-10	1.51e-08	3.2663
Gh_A05G2904	AT2G38800	Plant calmodulin-binding protein-related	-2.49323	2.72e-05	0.000586153	5.63038
Gh_A05G2921	AT1G28050	B-box type zinc finger protein with CCT domain	-2.50294	0.000252389	0.00383417	5.66841
Gh_A05G2932	AT5G41050	Pollen Ole e 1 allergen and extensin family protein	-2.36359	3.97e-05	0.000808154	5.14651
Gh_A05G2935	AT3G01990	ACT domain repeat 6	-1.67578	0.00249687	0.0240153	3.19491
Gh_A05G2936	AT3G27010	TEOSINTE BRANCHED 1, cycloidea, PCF (TCP)-domain family protein 20	-2.27061	2.86e-10	2.05e-08	4.82526
Gh_A05G2955	AT3G27150	Galactose oxidase/kelch repeat superfamily protein	-1.79253	0.0156621	0.0930269	3.46421
Gh_A05G2958	AT3G01860	0	-3.0751	1.43e-11	1.34e-09	8.42745
Gh_A05G2967	AT5G14230	0	-2.87601	2.66e-06	7.79e-05	7.34118
Gh_A05G2973	AT5G40780	lysine histidine transporter 1	-1.7762	0.000314221	0.00459382	3.42523
Gh_A05G3019	AT4G23890	0	-2.09647	0.000219803	0.00344185	4.27663
Gh_A05G3021	AT5G05960	Bifunctional inhibitor/lipid-transfer protein/seed storage 2S albumin superfamily protein	-2.49422	3.4e-11	3.01e-09	5.63425
Gh_A05G3030	AT3G11410	protein phosphatase 2CA	-1.3665	0.000322943	0.00470126	2.57844
Gh_A05G3071	AT3G12360	Ankyrin repeat family protein	-1.19926	2.12e-06	6.41e-05	2.29621
Gh_A05G3079	AT5G40610	NAD-dependent glycerol-3-phosphate dehydrogenase family protein	-1.56749	0.000598284	0.00775002	2.96388
Gh_A05G3097	AT5G14500	aldose 1-epimerase family protein	-1.70066	6.57e-10	4.39e-08	3.25049
Gh_A05G3099	AT5G47750	D6 protein kinase like 2	-1.09898	0.00185202	0.0191268	2.14203
Gh_A05G3116	AT3G27830	ribosomal protein L12-A	-1.26401	0.00161746	0.0172616	2.40163
Gh_A05G3121	AT3G27870	ATPase E1-E2 type family protein / haloacid dehalogenase-like hydrolase family protein	-1.17438	0.000108521	0.00190164	2.25697
Gh_A05G3126	AT3G01490	Protein kinase superfamily protein	-1.50756	1.3e-05	0.000309006	2.84328
Gh_A05G3144	AT5G14940	Major facilitator superfamily protein	-3.5463	2.19e-17	5.29e-15	11.6827
Gh_A05G3161	AT5G57090	Auxin efflux carrier family protein	-2.285	0.00212557	0.0211609	4.87364
Gh_A05G3166	AT5G15070	Phosphoglycerate mutase-like family protein	-1.11896	0.000108219	0.00189724	2.17191
Gh_A05G3167	AT3G28960	Transmembrane amino acid transporter family protein	-2.32975	0.000930277	0.0110667	5.02718
Gh_A05G3201	AT5G15450	casein lytic proteinase B3	-1.93926	2.14e-06	6.45e-05	3.8351
Gh_A05G3223	AT5G47900	Protein of unknown function (DUF1624)	-1.77066	0.000884511	0.0106263	3.41209
Gh_A05G3272	AT2G42840	protodermal factor 1	1.91982	0.00104925	0.0121819	0.264287
Gh_A05G3304	AT3G52430	alpha/beta-Hydrolases superfamily protein	-1.45743	4.24e-07	1.55e-05	2.74618
Gh_A05G3308	AT5G63800	Glycosyl hydrolase family 35 protein	-1.83879	0.0201385	0.111298	3.57711
Gh_A05G3310	AT5G08790	NAC (No Apical Meristem) domain transcriptional regulator superfamily protein	-1.80626	0.0090584	0.0628268	3.49734
Gh_A05G3370	AT2G02250	phloem protein 2-B2	1.08842	0.0126527	0.0800619	0.470276
Gh_A05G3375	AT4G18530	Protein of unknown function (DUF707)	-2.22565	1.06e-06	3.48e-05	4.67721
Gh_A05G3411	AT5G04550	Protein of unknown function (DUF668)	-1.19603	0.00179198	0.018689	2.29108
Gh_A05G3415	AT3G52490	Double Clp-N motif-containing P-loop nucleoside triphosphate hydrolases superfamily protein	-2.29901	1.02e-06	3.37e-05	4.92119
Gh_A05G3434	AT5G06100	myb domain protein 33	-1.66002	7.15e-06	0.000185396	3.1602
Gh_A05G3447	AT3G52240	0	-1.37484	2.41e-10	1.76e-08	2.5934
Gh_A05G3466	AT3G54390	sequence-specific DNA binding transcription factors	-2.40235	3.63e-18	9.99e-16	5.28665
Gh_A05G3488	AT3G56230	BTB/POZ domain-containing protein	-1.87026	0.00017467	0.0028451	3.65599
Gh_A05G3492	0	0	-1.72569	0.000850516	0.0102934	3.30738
Gh_A05G3506	AT2G40815	Calcium-dependent lipid-binding (CaLB domain) family protein	-1.20927	0.0275693	0.135934	2.3122
Gh_A05G3508	AT5G24910	cytochrome P450, family 714, subfamily A, polypeptide 1	-2.28817	2.92e-11	2.64e-09	4.88436
Gh_A05G3520	AT3G14000	DZC (Disease resistance/zinc finger/chromosome condensation-like region) domain containing protein	-2.41252	1.57e-05	0.00036318	5.32402
Gh_A05G3579	AT2G39220	PATATIN-like protein 6	-1.11837	0.0277919	0.136692	2.17101
Gh_A05G3583	AT3G12090	tetraspanin6	-2.96606	2.28e-12	2.53e-10	7.81401
Gh_A05G3597	AT5G53420	CCT motif family protein	-1.50464	0.0245912	0.126085	2.83753
Gh_A05G3608	AT2G32800	protein kinase family protein	-1.24496	1.34e-06	4.28e-05	2.37012
Gh_A06G0001	AT5G14600	S-adenosyl-L-methionine-dependent methyltransferases superfamily protein	1.09586	0.00248689	0.0239442	0.467856
Gh_A06G0019	AT5G42180	Peroxidase superfamily protein	-3.66175	7.46e-06	0.000191615	12.656
Gh_A06G0027	AT1G02520	P-glycoprotein 11	-1.94558	0.00793347	0.0570638	3.85193
Gh_A06G0044	AT1G75750	GAST1 protein homolog 1	-2.71655	3.56e-19	1.23e-16	6.57299
Gh_A06G0053	AT1G19835	Plant protein of unknown function (DUF869)	1.43069	3.28e-11	2.93e-09	0.370954
Gh_A06G0057	AT1G27660	basic helix-loop-helix (bHLH) DNA-binding superfamily protein	-2.30052	9.69e-13	1.13e-10	4.92635
Gh_A06G0067	AT1G75310	auxin-like 1 protein	-1.17508	0.000114837	0.00199377	2.25806
Gh_A06G0073	AT1G47270	tubby like protein 6	-1.40031	0.00407083	0.0349041	2.63959
Gh_A06G0084	AT5G42710	0	1.24461	1.79e-10	1.35e-08	0.422022
Gh_A06G0085	AT4G36660	Protein of unknown function (DUF1195)	-1.67443	0.000109168	0.00190942	3.19193
Gh_A06G0097	AT1G65910	NAC domain containing protein 28	-1.81657	2.92e-05	0.000622324	3.52243
Gh_A06G0103	AT1G19300	Nucleotide-diphospho-sugar transferases superfamily protein	-1.8929	1.43e-06	4.5e-05	3.71381
Gh_A06G0107	AT3G14470	NB-ARC domain-containing disease resistance protein	-1.82688	5.22e-07	1.85e-05	3.54769
Gh_A06G0120	AT4G31940	cytochrome P450, family 82, subfamily C, polypeptide 4	-3.352	8.11e-07	2.73e-05	10.2107
Gh_A06G0128	AT5G25900	GA requiring 3	1.26804	2.94e-05	0.000625446	0.415222
Gh_A06G0131	AT2G26510	Xanthine/uracil permease family protein	-1.02996	5.5e-10	3.73e-08	2.04197
Gh_A06G0140	AT1G47490	RNA-binding protein 47C	2.03984	1.89e-06	5.79e-05	0.24319
Gh_A06G0150	0	0	-1.80182	0.00199629	0.0202723	3.4866
Gh_A06G0158	AT1G24620	EF hand calcium-binding protein family	-2.02588	0.0337971	0.15537	4.07241
Gh_A06G0170	AT5G67090	Subtilisin-like serine endopeptidase family protein	-2.73895	4.64e-06	0.000126198	6.67583
Gh_A06G0183	AT3G16150	N-terminal nucleophile aminohydrolases (Ntn hydrolases) superfamily protein	-1.74854	0.00158763	0.0169932	3.36018
Gh_A06G0196	AT5G59845	Gibberellin-regulated family protein	-2.40142	3.22e-09	1.89e-07	5.28324
Gh_A06G0197	AT3G19540	Protein of unknown function (DUF620)	-1.38825	0.00213541	0.0212353	2.61761
Gh_A06G0198	AT4G37370	cytochrome P450, family 81, subfamily D, polypeptide 8	-4.18332	2.95e-06	8.54e-05	18.1679
Gh_A06G0199	AT5G43120	ARM-repeat/Tetratricopeptide repeat (TPR)-like protein	-4.16014	1.72e-15	3.26e-13	17.8784
Gh_A06G0206	AT5G65920	ARM repeat superfamily protein	-1.333	1.94e-05	0.000436939	2.51926
Gh_A06G0209	AT3G49780	phytosulfokine 4 precursor	-2.43426	0.00178727	0.0186628	5.40489
Gh_A06G0210	AT4G10810	0	-2.23689	1.68e-06	5.21e-05	4.71379
Gh_A06G0216	0	0	-5.40453	4.81e-08	2.15e-06	42.3572
Gh_A06G0221	AT1G44920	0	-1.52312	0.0013264	0.0146933	2.87411
Gh_A06G0225	AT5G49630	amino acid permease 6	-2.27233	0.000241245	0.00369467	4.83104
Gh_A06G0236	AT2G27020	20S proteasome alpha subunit G1	1.02542	7e-08	3.01e-06	0.491267
Gh_A06G0238	AT5G49665	Zinc finger (C3HC4-type RING finger) family protein	-2.72095	1.69e-06	5.23e-05	6.59307
Gh_A06G0239	AT5G65670	indole-3-acetic acid inducible 9	-1.00678	4.51e-09	2.6e-07	2.00942
Gh_A06G0241	AT5G65640	beta HLH protein 93	-1.97828	0.000452701	0.00617059	3.94023
Gh_A06G0249	AT1G74520	HVA22 homologue A	-1.2685	0.0234088	0.12215	2.4091
Gh_A06G0250	AT5G09570	Cox19-like CHCH family protein	1.02901	2.63e-06	7.71e-05	0.490045
Gh_A06G0255	AT4G24480	Protein kinase superfamily protein	-1.6262	1.51e-12	1.69e-10	3.08698
Gh_A06G0259	AT5G65380	MATE efflux family protein	1.15958	1.41e-06	4.47e-05	0.447642
Gh_A06G0261	AT4G09060	0	-1.06887	0.0378309	0.167581	2.09779
Gh_A06G0262	AT1G45063	copper ion binding;electron carriers	-4.80608	4.64e-07	1.67e-05	27.9752
Gh_A06G0270	AT4G09010	ascorbate peroxidase 4	-1.16731	0.00433818	0.0365803	2.24592
Gh_A06G0272	AT1G22430	GroES-like zinc-binding dehydrogenase family protein	-1.13099	6.97e-07	2.38e-05	2.19009
Gh_A06G0280	AT4G08980	F-BOX WITH WD-40 2	1.1647	0.000118263	0.00204571	0.446057
Gh_A06G0283	AT1G22330	RNA-binding (RRM/RBD/RNP motifs) family protein	-1.67476	0.00055291	0.00726968	3.19267
Gh_A06G0291	AT4G20140	Leucine-rich repeat transmembrane protein kinase	-4.0037	0.0450044	0.186877	16.041
Gh_A06G0300	AT1G78110	0	-1.16965	0.00403274	0.0346247	2.24957
Gh_A06G0329	AT1G77920	bZIP transcription factor family protein	-1.09069	0.000601185	0.00777537	2.12976
Gh_A06G0331	AT1G22030	0	-1.36085	0.0135986	0.0843335	2.56837
Gh_A06G0353	AT2G41705	camphor resistance CrcB family protein	-1.92294	1.67e-07	6.7e-06	3.79196
Gh_A06G0361	AT4G08300	nodulin MtN21 /EamA-like transporter family protein	-3.08712	8.03e-30	1.21e-26	8.49799
Gh_A06G0451	AT1G05500	Calcium-dependent lipid-binding (CaLB domain) family protein	-1.00877	1.52e-06	4.78e-05	2.01219
Gh_A06G0485	AT1G55270	Galactose oxidase/kelch repeat superfamily protein	-1.02238	0.000340407	0.00491372	2.03126
Gh_A06G0527	AT5G55980	serine-rich protein-related	-3.54781	3.63e-07	1.35e-05	11.695
Gh_A06G0529	AT5G55980	serine-rich protein-related	-2.93305	2.4e-10	1.76e-08	7.63723
Gh_A06G0536	AT3G24520	heat shock transcription factor C1	-3.51639	1.66e-07	6.67e-06	11.4429
Gh_A06G0538	AT4G13260	Flavin-binding monooxygenase family protein	-2.97363	0.00181248	0.018832	7.85509
Gh_A06G0562	AT2G20050	protein serine/threonine phosphatases;protein kinases;catalytics;cAMP-dependent protein kinase regulators;ATP binding;protein serine/threonine phosphatases	-1.3263	0.00212592	0.0211609	2.50758
Gh_A06G0579	AT4G26080	Protein phosphatase 2C family protein	-1.31053	9.15e-05	0.00164848	2.48033
Gh_A06G0582	AT4G15450	Senescence/dehydration-associated protein-related	-2.5085	3.78e-05	0.00077471	5.69029
Gh_A06G0587	AT4G29130	hexokinase 1	-1.8003	5.25e-08	2.33e-06	3.48294
Gh_A06G0601	AT4G29230	NAC domain containing protein 75	-1.98518	0.0334107	0.154403	3.95913
Gh_A06G0605	AT4G29210	gamma-glutamyl transpeptidase 4	-3.04864	5.77e-10	3.89e-08	8.27431
Gh_A06G0614	AT1G51760	peptidase M20/M25/M40 family protein	-1.23635	2.03e-07	7.97e-06	2.35602
Gh_A06G0620	AT4G26220	S-adenosyl-L-methionine-dependent methyltransferases superfamily protein	-2.42244	8.88e-07	2.98e-05	5.36077
Gh_A06G0626	AT3G13690	Protein kinase protein with adenine nucleotide alpha hydrolases-like domain	-1.0251	0.00225741	0.0222174	2.0351
Gh_A06G0627	AT4G29540	bacterial transferase hexapeptide repeat-containing protein	-1.54398	0.0115405	0.0749637	2.91597
Gh_A06G0654	AT5G57035	U-box domain-containing protein kinase family protein	-1.08585	0.000224221	0.00349649	2.12263
Gh_A06G0667	AT3G53260	phenylalanine ammonia-lyase 2	-2.87023	0.00387444	0.033649	7.31182
Gh_A06G0707	AT5G20700	Protein of unknown function (DUF581)	-2.25855	6.22e-24	4.02e-21	4.78511
Gh_A06G0724	AT2G05940	Protein kinase superfamily protein	-1.7137	0.0320835	0.150662	3.28
Gh_A06G0743	AT5G19530	S-adenosyl-L-methionine-dependent methyltransferases superfamily protein	-2.41163	3.7e-11	3.26e-09	5.32074
Gh_A06G0779	AT3G13790	Glycosyl hydrolases family 32 protein	-2.87193	7.06e-14	1.04e-11	7.32042
Gh_A06G0809	AT5G26010	Protein phosphatase 2C family protein	-2.59776	0.00341506	0.0305022	6.05348
Gh_A06G0827	AT5G25880	NADP-malic enzyme 3	-2.84159	2.45e-10	1.78e-08	7.16809
Gh_A06G0833	AT4G32880	homeobox gene 8	-1.36115	0.00658774	0.0499492	2.56889
Gh_A06G0844	AT1G49450	Transducin/WD40 repeat-like superfamily protein	-1.24517	0.00480188	0.0394829	2.37046
Gh_A06G0872	AT2G24260	LJRHL1-like 1	-1.65748	0.000224709	0.00349976	3.15466
Gh_A06G0873	AT4G30960	SOS3-interacting protein 3	-1.7633	9.41e-05	0.00168995	3.39473
Gh_A06G0929	AT5G06720	peroxidase 2	-2.17371	0.000120658	0.00207665	4.51182
Gh_A06G0948	AT2G24580	FAD-dependent oxidoreductase family protein	-3.65216	4.77e-32	1.06e-28	12.5722
Gh_A06G0950	AT2G24550	0	-1.79185	1.32e-21	6.22e-19	3.46259
Gh_A06G0972	AT5G24800	basic leucine zipper 9	-2.20195	1.13e-08	5.96e-07	4.60102
Gh_A06G1010	AT1G71710	DNAse I-like superfamily protein	-1.03821	0.00343897	0.0306731	2.05367
Gh_A06G1037	AT1G15290	Tetratricopeptide repeat (TPR)-like superfamily protein	-1.37994	1.73e-05	0.000395678	2.60258
Gh_A06G1085	AT5G45650	subtilase family protein	-2.03332	1.2e-06	3.88e-05	4.09345
Gh_A06G1089	AT4G21445	0	-4.0968	0.000154003	0.00255597	17.1103
Gh_A06G1090	AT4G05020	NAD(P)H dehydrogenase B2	1.2234	1.97e-09	1.19e-07	0.428271
Gh_A06G1091	AT1G07180	alternative NAD(P)H dehydrogenase 1	2.30366	0.000244789	0.00374136	0.202548
Gh_A06G1098	AT1G11125	0	-1.16556	0.0395664	0.172571	2.2432
Gh_A06G1101	AT1G11090	alpha/beta-Hydrolases superfamily protein	-1.24953	0.017531	0.100622	2.37764
Gh_A06G1107	AT1G61050	alpha 1,4-glycosyltransferase family protein	-1.4966	0.00750294	0.05492	2.82178
Gh_A06G1146	AT1G28680	HXXXD-type acyl-transferase family protein	-3.47924	1.4e-17	3.52e-15	11.1521
Gh_A06G1181	AT1G29530	0	-1.24275	0.000292897	0.00433421	2.36649
Gh_A06G1189	AT4G18210	purine permease 10	-1.59304	0.00422713	0.0359173	3.01685
Gh_A06G1191	AT3G51740	inflorescence meristem receptor-like kinase 2	-2.26123	4.89e-05	0.00097038	4.794
Gh_A06G1218	AT1G30260	0	-3.32658	0.00204827	0.020661	10.0323
Gh_A06G1259	0	0	-1.3723	0.0322057	0.151027	2.58882
Gh_A06G1303	AT4G04640	ATPase, F1 complex, gamma subunit protein	-1.09474	0.0201077	0.111193	2.13575
Gh_A06G1314	AT4G26910	Dihydrolipoamide succinyltransferase	-1.11624	1.24e-07	5.11e-06	2.16782
Gh_A06G1315	AT5G64840	general control non-repressible 5	-1.25951	0.0102164	0.0687329	2.39415
Gh_A06G1330	AT4G22130	STRUBBELIG-receptor family 8	-1.00175	0.00449375	0.0375393	2.00243
Gh_A06G1337	AT4G22190	0	-2.12995	2.43e-06	7.23e-05	4.37701
Gh_A06G1344	AT4G22290	Ubiquitin-specific protease family C19-related protein	-1.03805	0.000992586	0.0116643	2.05345
Gh_A06G1347	AT1G62422	0	-1.66398	0.000290626	0.00430738	3.1689
Gh_A06G1377	AT4G17220	microtubule-associated proteins 70-5	-3.18901	1.25e-07	5.14e-06	9.11986
Gh_A06G1389	AT1G02205	Fatty acid hydroxylase superfamily	2.66137	0.00301132	0.0276712	0.15807
Gh_A06G1391	AT1G02205	Fatty acid hydroxylase superfamily	-1.67418	0.000590708	0.00766882	3.19138
Gh_A06G1393	AT3G51950	Zinc finger (CCCH-type) family protein / RNA recognition motif (RRM)-containing protein	-1.72645	4.74e-05	0.00094401	3.30913
Gh_A06G1412	AT5G05390	laccase 12	1.22044	0.0096636	0.0660396	0.429153
Gh_A06G1413	AT2G40370	laccase 5	1.20631	0.000219159	0.00343462	0.433374
Gh_A06G1417	AT5G20420	chromatin remodeling 42	-1.02431	0.0265935	0.13299	2.03398
Gh_A06G1422	0	0	-1.63494	0.000324607	0.00471274	3.10574
Gh_A06G1459	AT3G54000	0	-1.85408	2.79e-07	1.07e-05	3.61522
Gh_A06G1460	AT5G05940	ROP guanine nucleotide exchange factor 5	-1.73192	0.00183987	0.019038	3.3217
Gh_A06G1481	AT5G04310	Pectin lyase-like superfamily protein	-1.01028	0.000938391	0.0111421	2.01431
Gh_A06G1526	AT5G04200	metacaspase 9	-2.46542	0.00083114	0.010101	5.52287
Gh_A06G1538	AT5G09970	cytochrome P450, family 78, subfamily A, polypeptide 7	1.21006	2.58e-10	1.87e-08	0.43225
Gh_A06G1552	AT5G57655	xylose isomerase family protein	6.11534	2.55e-27	2.82e-24	0.0144244
Gh_A06G1559	AT3G12360	Ankyrin repeat family protein	-1.34805	3.77e-07	1.4e-05	2.54567
Gh_A06G1607	AT1G15800	0	-1.45794	0.0130877	0.0820565	2.74716
Gh_A06G1608	AT1G80490	TOPLESS-related 1	-1.08214	1.62e-05	0.00037353	2.11717
Gh_A06G1610	AT1G15290	Tetratricopeptide repeat (TPR)-like superfamily protein	-2.49823	4.84e-22	2.46e-19	5.64991
Gh_A06G1635	AT1G80170	Pectin lyase-like superfamily protein	-1.25148	0.0322226	0.151042	2.38086
Gh_A06G1649	AT5G46330	Leucine-rich receptor-like protein kinase family protein	1.75768	0.0125864	0.0797496	0.295723
Gh_A06G1656	AT1G12220	Disease resistance protein (CC-NBS-LRR class) family	-2.15918	0.000435765	0.00600272	4.46662
Gh_A06G1677	AT1G17620	Late embryogenesis abundant (LEA) hydroxyproline-rich glycoprotein family	1.09014	0.00254799	0.0243706	0.469716
Gh_A06G1686	AT5G63020	Disease resistance protein (CC-NBS-LRR class) family	-1.11168	0.00438497	0.0368676	2.16097
Gh_A06G1716	AT2G31930	0	-3.76742	3.66e-08	1.68e-06	13.6178
Gh_A06G1721	AT5G49665	Zinc finger (C3HC4-type RING finger) family protein	-1.42531	7.16e-07	2.44e-05	2.68572
Gh_A06G1729	AT5G47750	D6 protein kinase like 2	-1.09946	0.000348624	0.00501696	2.14274
Gh_A06G1738	AT3G02960	Heavy metal transport/detoxification superfamily protein	-1.96019	1.28e-05	0.000304722	3.89113
Gh_A06G1745	AT5G47530	Auxin-responsive family protein	-4.92702	6.33e-11	5.32e-09	30.4216
Gh_A06G1786	AT1G11300	protein serine/threonine kinases;protein kinases;ATP binding;sugar binding;kinases;carbohydrate binding	-2.15735	5.16e-06	0.000138669	4.46095
Gh_A06G1787	AT4G05150	Octicosapeptide/Phox/Bem1p family protein	-2.5551	1.08e-26	1.1e-23	5.8771
Gh_A07G0012	AT4G30170	Peroxidase family protein	-2.99622	2.01e-09	1.22e-07	7.97905
Gh_A07G0022	AT2G26650	K+ transporter 1	-1.09815	0.00043843	0.00602622	2.1408
Gh_A07G0045	AT2G32230	proteinaceous RNase P 1	-1.71323	0.028609	0.139545	3.27893
Gh_A07G0057	AT5G45130	RAB homolog 1	-1.16181	0.0366341	0.164229	2.23738
Gh_A07G0058	AT5G55980	serine-rich protein-related	-1.78794	9.66e-08	4.02e-06	3.45322
Gh_A07G0108	AT5G56890	Protein kinase superfamily protein	-1.05756	0.000401734	0.00562233	2.08141
Gh_A07G0126	AT2G19385	zinc ion binding	1.06725	3.71e-06	0.0001045	0.477228
Gh_A07G0129	AT1G54160	nuclear factor Y, subunit A5	-1.82147	0.0158383	0.0937039	3.53441
Gh_A07G0140	AT1G22640	myb domain protein 3	-2.67112	3.3e-15	5.9e-13	6.36922
Gh_A07G0148	AT5G58010	LJRHL1-like 3	-1.72391	0.00496921	0.0406076	3.3033
Gh_A07G0154	AT3G13000	Protein of unknown function, DUF547	-2.54412	4.2e-12	4.41e-10	5.83252
Gh_A07G0188	AT2G41380	S-adenosyl-L-methionine-dependent methyltransferases superfamily protein	-1.59861	0.000354872	0.00509778	3.02851
Gh_A07G0189	AT2G41380	S-adenosyl-L-methionine-dependent methyltransferases superfamily protein	-1.9819	0.0115612	0.0750794	3.95013
Gh_A07G0208	AT5G58020	0	-3.07445	1.32e-05	0.000312517	8.42365
Gh_A07G0215	AT4G30610	alpha/beta-Hydrolases superfamily protein	-1.37055	0.0173064	0.0996359	2.5857
Gh_A07G0221	AT5G25390	Integrase-type DNA-binding superfamily protein	-1.54896	0.0405686	0.175439	2.92607
Gh_A07G0223	AT2G25490	EIN3-binding F box protein 1	-3.69564	1.54e-05	0.000356932	12.9568
Gh_A07G0245	AT5G25220	KNOTTED1-like homeobox gene 3	-1.8182	2.2e-05	0.000488947	3.52641
Gh_A07G0248	AT4G32030	0	-1.16183	0.000159259	0.00262701	2.23741
Gh_A07G0292	AT1G15410	aspartate-glutamate racemase family	-2.5876	7.51e-07	2.55e-05	6.01097
Gh_A07G0298	AT4G32400	Mitochondrial substrate carrier family protein	-2.36103	5.59e-19	1.8e-16	5.13736
Gh_A07G0303	AT2G26660	SPX domain gene 2	-1.32824	0.000374247	0.00532669	2.51096
Gh_A07G0308	AT2G26580	plant-specific transcription factor YABBY family protein	1.69969	0.0445289	0.185599	0.307852
Gh_A07G0354	AT3G47420	phosphate starvation-induced gene 3	-1.36381	0.00683276	0.0512593	2.57364
Gh_A07G0365	AT5G09380	RNA polymerase III RPC4	-2.24405	8.25e-06	0.000208709	4.73725
Gh_A07G0380	AT4G25140	oleosin 1	3.38016	0.00264728	0.0250154	0.0960443
Gh_A07G0385	AT1G69770	chromomethylase 3	1.41382	0.00290633	0.0269032	0.375318
Gh_A07G0391	AT5G51110	Transcriptional coactivator/pterin dehydratase	-1.99757	5.11e-05	0.00100668	3.99327
Gh_A07G0409	AT4G25080	magnesium-protoporphyrin IX methyltransferase	-2.16902	3.4e-06	9.72e-05	4.49716
Gh_A07G0431	AT1G69040	ACT domain repeat 4	-1.83524	0.000127874	0.00217993	3.5683
Gh_A07G0435	AT5G50770	hydroxysteroid dehydrogenase 6	5.47047	0.000265579	0.00401674	0.022554
Gh_A07G0438	AT5G50740	Heavy metal transport/detoxification superfamily protein	-2.53759	1.99e-13	2.67e-11	5.80616
Gh_A07G0449	AT3G48590	nuclear factor Y, subunit C1	-1.15928	0.00149504	0.0162224	2.23347
Gh_A07G0451	AT4G24910	Protein of unknown function (DUF579)	-3.76767	1.65e-14	2.61e-12	13.6202
Gh_A07G0514	AT4G26090	NB-ARC domain-containing disease resistance protein	-1.56294	0.00308798	0.0282355	2.95456
Gh_A07G0522	AT5G60850	OBF binding protein 4	-2.12032	1.03e-07	4.29e-06	4.34792
Gh_A07G0539	AT4G17695	Homeodomain-like superfamily protein	-2.64216	0.00020276	0.00322456	6.24265
Gh_A07G0573	AT5G08640	flavonol synthase 1	-2.01243	0.00110145	0.0126825	4.03462
Gh_A07G0576	AT1G74690	IQ-domain 31	-1.3973	0.000147399	0.00245889	2.63408
Gh_A07G0585	AT3G01470	homeobox 1	-1.23692	7.4e-09	4.06e-07	2.35694
Gh_A07G0590	AT2G47140	NAD(P)-binding Rossmann-fold superfamily protein	-2.151	4.23e-07	1.55e-05	4.44134
Gh_A07G0606	AT5G39040	transporter associated with antigen processing protein 2	-1.77647	2.92e-05	0.000621827	3.42587
Gh_A07G0623	AT1G53540	HSP20-like chaperones superfamily protein	1.52555	0.00152964	0.0165001	0.347348
Gh_A07G0625	AT5G15490	UDP-glucose 6-dehydrogenase family protein	-1.45445	0.0267718	0.133575	2.74053
Gh_A07G0665	AT5G37180	sucrose synthase 5	-3.80458	7.19e-07	2.45e-05	13.9731
Gh_A07G0672	AT1G66810	Zinc finger C-x8-C-x5-C-x3-H type family protein	-1.92772	0.0169846	0.0984491	3.80452
Gh_A07G0688	AT5G06740	Concanavalin A-like lectin protein kinase family protein	-2.68391	1.27e-05	0.000303715	6.42597
Gh_A07G0689	AT5G37840	0	-2.59691	1.15e-06	3.73e-05	6.0499
Gh_A07G0690	AT3G03440	ARM repeat superfamily protein	-1.04897	0.000222846	0.00348081	2.06905
Gh_A07G0714	AT4G37370	cytochrome P450, family 81, subfamily D, polypeptide 8	-2.43092	1.12e-30	2.01e-27	5.39237
Gh_A07G0721	AT5G15790	RING/U-box superfamily protein	-2.93161	0.00137972	0.0152348	7.6296
Gh_A07G0724	AT5G15650	reversibly glycosylated polypeptide 2	-2.8586	2.27e-05	0.000501311	7.2531
Gh_A07G0730	AT3G29780	ralf-like 27	-2.2435	0.000156013	0.00258024	4.73544
Gh_A07G0773	AT1G05010	ethylene-forming enzyme	-2.92878	1.13e-32	2.66e-29	7.61466
Gh_A07G0774	AT1G05010	ethylene-forming enzyme	-2.66706	1.27e-06	4.07e-05	6.35133
Gh_A07G0775	AT1G05010	ethylene-forming enzyme	-4.33318	1.26e-06	4.03e-05	20.1565
Gh_A07G0811	0	0	1.46717	4.9e-06	0.000132347	0.361691
Gh_A07G0824	AT3G07510	0	-1.06414	0.0268707	0.133822	2.09092
Gh_A07G0831	AT3G25290	Auxin-responsive family protein	-3.53054	0.000133194	0.00225532	11.5558
Gh_A07G0854	AT5G65560	Pentatricopeptide repeat (PPR) superfamily protein	-1.25524	0.00154301	0.0165992	2.38706
Gh_A07G0864	AT2G28630	3-ketoacyl-CoA synthase 12	-1.88665	0.0330129	0.153225	3.69775
Gh_A07G0884	AT2G28810	Dof-type zinc finger DNA-binding family protein	-2.80907	1.71e-06	5.28e-05	7.00835
Gh_A07G0885	AT5G37660	plasmodesmata-located protein 7	-3.38871	2.07e-08	1.01e-06	10.4738
Gh_A07G0928	AT5G59010	Protein kinase protein with tetratricopeptide repeat domain	-2.24779	0.0163592	0.0958375	4.74955
Gh_A07G0938	AT2G29670	Tetratricopeptide repeat (TPR)-like superfamily protein	-2.95004	0.0022784	0.0223739	7.72769
Gh_A07G0945	AT5G58620	zinc finger (CCCH-type) family protein	-1.77914	0.000337475	0.00487702	3.43221
Gh_A07G0946	AT2G29980	fatty acid desaturase 3	1.43962	1.72e-06	5.3e-05	0.368665
Gh_A07G0950	AT5G58600	Plant protein of unknown function (DUF828)	-1.04399	0.00760055	0.0553763	2.06193
Gh_A07G1001	AT1G08320	bZIP transcription factor family protein	-1.08728	0.00396374	0.0342038	2.12473
Gh_A07G1052	AT2G27130	Bifunctional inhibitor/lipid-transfer protein/seed storage 2S albumin superfamily protein	-1.42311	0.00196208	0.0200004	2.68163
Gh_A07G1057	AT2G28510	Dof-type zinc finger DNA-binding family protein	-3.8773	7.6e-05	0.00141216	14.6955
Gh_A07G1064	AT2G28490	RmlC-like cupins superfamily protein	2.19594	0.0348172	0.158614	0.218252
Gh_A07G1075	AT2G26980	CBL-interacting protein kinase 3	-1.15879	0.0328421	0.152738	2.2327
Gh_A07G1091	AT5G12330	Lateral root primordium (LRP) protein-related	-2.0499	0.0252315	0.128147	4.14078
Gh_A07G1121	AT1G51410	NAD(P)-binding Rossmann-fold superfamily protein	-1.36474	0.000499004	0.00669038	2.5753
Gh_A07G1126	AT5G12870	myb domain protein 46	-2.78499	0.000552767	0.00726968	6.89231
Gh_A07G1139	0	0	1.13967	0.0331808	0.153668	0.453864
Gh_A07G1205	AT2G46940	0	-3.08062	0.00850035	0.060089	8.45978
Gh_A07G1206	AT3G62040	Haloacid dehalogenase-like hydrolase (HAD) superfamily protein	-3.00539	7.66e-13	9.11e-11	8.02994
Gh_A07G1213	AT1G02290	0	-1.51116	0.0219239	0.117081	2.85039
Gh_A07G1218	AT4G35580	NAC transcription factor-like 9	-1.16443	4.29e-07	1.57e-05	2.24144
Gh_A07G1227	AT1G01120	3-ketoacyl-CoA synthase 1	1.42644	0.015171	0.0909706	0.372049
Gh_A07G1267	AT4G01010	cyclic nucleotide-gated channel 13	-1.57261	0.0118983	0.0765648	2.97443
Gh_A07G1280	AT2G46370	Auxin-responsive GH3 family protein	-3.50656	2.48e-18	7.08e-16	11.3652
Gh_A07G1285	AT1G01490	Heavy metal transport/detoxification superfamily protein	-2.56391	8.85e-24	5.46e-21	5.91306
Gh_A07G1286	AT1G01470	Late embryogenesis abundant protein	-1.81718	0.000914405	0.010902	3.52393
Gh_A07G1310	AT4G00370	Major facilitator superfamily protein	-1.03154	8.02e-05	0.00148039	2.04421
Gh_A07G1312	AT2G45910	U-box domain-containing protein kinase family protein	-2.16218	3.55e-10	2.49e-08	4.47591
Gh_A07G1329	AT4G00570	NAD-dependent malic enzyme 2	-1.10786	0.00974924	0.066432	2.15526
Gh_A07G1339	AT2G45650	AGAMOUS-like 6	-2.47801	1.26e-05	0.000300668	5.57127
Gh_A07G1351	AT2G45400	NAD(P)-binding Rossmann-fold superfamily protein	-2.86708	2.4e-24	1.66e-21	7.29585
Gh_A07G1375	AT1G02065	squamosa promoter binding protein-like 8	-1.02887	0.0129412	0.0813703	2.04042
Gh_A07G1383	AT2G31200	actin depolymerizing factor 6	-1.52543	0.000150983	0.00251249	2.87872
Gh_A07G1420	AT5G44010	0	-1.06963	0.011011	0.0725751	2.0989
Gh_A07G1449	AT1G34060	Pyridoxal phosphate (PLP)-dependent transferases superfamily protein	1.3086	0.0212158	0.114962	0.403713
Gh_A07G1489	AT3G07600	Heavy metal transport/detoxification superfamily protein	-2.73099	0.000115006	0.00199579	6.63911
Gh_A07G1518	ATCG00520	unfolded protein binding	-4.99118	0.00364045	0.0320828	31.8049
Gh_A07G1521	AT5G35740	Carbohydrate-binding X8 domain superfamily protein	-1.15651	0.00159431	0.0170447	2.22917
Gh_A07G1532	AT2G44310	Calcium-binding EF-hand family protein	4.43118	0.0242918	0.125141	0.0463535
Gh_A07G1542	AT5G13920	GRF zinc finger / Zinc knuckle protein	-1.74882	0.00685862	0.0514124	3.36084
Gh_A07G1543	AT2G32970	0	-1.3565	1.36e-05	0.000321444	2.56063
Gh_A07G1561	AT2G17550	0	-1.07047	0.014686	0.0890254	2.10012
Gh_A07G1563	AT4G35550	WUSCHEL related homeobox 13	-1.31811	1.45e-06	4.57e-05	2.49339
Gh_A07G1585	AT5G37600	glutamine synthase clone R1	-2.26787	4.14e-21	1.82e-18	4.8161
Gh_A07G1593	AT1G65820	microsomal glutathione s-transferase, putative	1.73764	2.15e-10	1.6e-08	0.299859
Gh_A07G1604	AT5G38770	glutamine dumper 7	1.00343	0.000187495	0.00302004	0.498812
Gh_A07G1605	AT5G16600	myb domain protein 43	-4.71998	0.00449251	0.0375372	26.3546
Gh_A07G1610	AT5G15780	Pollen Ole e 1 allergen and extensin family protein	-1.96316	2.89e-08	1.37e-06	3.89914
Gh_A07G1631	AT5G24910	cytochrome P450, family 714, subfamily A, polypeptide 1	-2.48922	1.17e-05	0.000281502	5.61476
Gh_A07G1646	AT2G30890	Cytochrome b561/ferric reductase transmembrane protein family	-4.99748	8.13e-14	1.19e-11	31.9442
Gh_A07G1653	AT1G14130	2-oxoglutarate (2OG) and Fe(II)-dependent oxygenase superfamily protein	-1.80753	4.41e-07	1.6e-05	3.50041
Gh_A07G1658	0	0	-1.12185	0.00919032	0.0635079	2.17627
Gh_A07G1659	0	0	-1.72367	0.000607098	0.00783571	3.30275
Gh_A07G1689	0	0	-1.20784	0.0418137	0.178731	2.30991
Gh_A07G1690	0	0	-1.77974	0.000463488	0.00627675	3.43365
Gh_A07G1692	0	0	-1.3463	0.0108464	0.0717789	2.5426
Gh_A07G1694	0	0	-1.14646	0.0172321	0.0994059	2.2137
Gh_A07G1695	0	0	-1.5417	0.017152	0.0990799	2.91137
Gh_A07G1696	0	0	-1.08756	0.0160949	0.094723	2.12514
Gh_A07G1697	0	0	-1.9005	0.000806848	0.00986628	3.73341
Gh_A07G1705	0	0	-3.17364	0.00178951	0.018681	9.02322
Gh_A07G1709	AT5G35700	fimbrin-like protein 2	-1.13927	0.000204796	0.00325419	2.2027
Gh_A07G1736	AT4G16360	5\'-AMP-activated protein kinase beta-2 subunit protein	-1.53229	0.0350178	0.159297	2.89245
Gh_A07G1741	AT4G12730	FASCICLIN-like arabinogalactan 2	-1.83044	0.000232781	0.00360166	3.55645
Gh_A07G1742	AT4G12730	FASCICLIN-like arabinogalactan 2	-2.21698	3.19e-12	3.46e-10	4.64918
Gh_A07G1759	AT5G48300	ADP glucose pyrophosphorylase 1	-1.28788	0.0015025	0.016271	2.44169
Gh_A07G1774	AT2G43820	UDP-glucosyltransferase 74F2	-2.1861	8.64e-07	2.9e-05	4.55073
Gh_A07G1775	AT5G07280	Leucine-rich repeat transmembrane protein kinase	-1.12069	5.56e-05	0.00108187	2.1745
Gh_A07G1809	AT3G07250	nuclear transport factor 2 (NTF2) family protein / RNA recognition motif (RRM)-containing protein	1.89605	0.021426	0.115665	0.268677
Gh_A07G1831	AT3G07120	RING/U-box superfamily protein	-1.10689	0.0248082	0.126852	2.15381
Gh_A07G1868	AT1G04530	Tetratricopeptide repeat (TPR)-like superfamily protein	-1.35393	0.0223875	0.118645	2.55608
Gh_A07G1877	AT3G28917	mini zinc finger 2	-1.34755	0.000510932	0.00682844	2.54479
Gh_A07G1894	AT1G55360	Protein of Unknown Function (DUF239)	-1.3118	0.000386496	0.00546566	2.48251
Gh_A07G1897	AT5G20030	Plant Tudor-like RNA-binding protein	-1.46875	7.55e-06	0.000193648	2.76781
Gh_A07G1900	AT3G54560	histone H2A 11	1.24052	0.0197641	0.109901	0.423221
Gh_A07G1912	AT2G30590	WRKY DNA-binding protein 21	-2.40135	1.94e-06	5.9e-05	5.28296
Gh_A07G1915	AT5G63450	cytochrome P450, family 94, subfamily B, polypeptide 1	1.77789	0.00375586	0.0328921	0.29161
Gh_A07G1963	AT3G28860	ATP binding cassette subfamily B19	-2.16876	6.5e-11	5.45e-09	4.49637
Gh_A07G1995	AT3G28210	zinc finger (AN1-like) family protein	1.35116	5.04e-05	0.000996149	0.391977
Gh_A07G1996	AT5G40140	RING/U-box superfamily protein with ARM repeat domain	-2.13585	4.93e-05	0.000976432	4.39497
Gh_A07G2007	AT5G40250	RING/U-box superfamily protein	-1.26425	0.000183016	0.00295928	2.40202
Gh_A07G2009	AT1G70280	NHL domain-containing protein	-1.66763	0.00207428	0.0208052	3.17693
Gh_A07G2011	AT1G23800	aldehyde dehydrogenase 2B7	-1.87096	5.61e-15	9.61e-13	3.65777
Gh_A07G2013	AT3G01490	Protein kinase superfamily protein	-1.50483	7.63e-08	3.26e-06	2.8379
Gh_A07G2027	AT3G27870	ATPase E1-E2 type family protein / haloacid dehalogenase-like hydrolase family protein	-1.23304	0.011324	0.0739906	2.35061
Gh_A07G2029	AT5G14680	Adenine nucleotide alpha hydrolases-like superfamily protein	-1.75989	0.0137971	0.085186	3.38673
Gh_A07G2036	0	0	-1.06375	0.0143725	0.0877606	2.09036
Gh_A07G2037	AT5G40380	cysteine-rich RLK (RECEPTOR-like protein kinase) 42	-2.57471	0.00192051	0.0196778	5.9575
Gh_A07G2038	0	0	-3.43041	7.04e-05	0.00132543	10.7809
Gh_A07G2039	AT2G46780	RNA-binding (RRM/RBD/RNP motifs) family protein	-1.93453	3.71e-06	0.0001045	3.82255
Gh_A07G2049	AT5G40450	0	-2.09377	9.24e-13	1.08e-10	4.26863
Gh_A07G2073	AT3G01710	TPX2 (targeting protein for Xklp2) protein family	-1.50405	0.00531773	0.0427176	2.83639
Gh_A07G2099	AT5G14150	Protein of unknown function, DUF642	-1.98631	2.83e-08	1.34e-06	3.96222
Gh_A07G2113	AT3G27030	0	-1.0012	0.00786951	0.0567216	2.00167
Gh_A07G2133	AT5G41080	PLC-like phosphodiesterases superfamily protein	-2.48136	0.00230535	0.0225538	5.58425
Gh_A08G0014	AT1G07820	Histone superfamily protein	1.80942	0.00698863	0.052138	0.285306
Gh_A08G0034	AT1G08190	vacuolar protein sorting 41	-1.68456	1.59e-07	6.44e-06	3.21441
Gh_A08G0036	AT5G22740	cellulose synthase-like A02	-1.44004	0.0368679	0.164906	2.71329
Gh_A08G0037	AT1G08250	arogenate dehydratase 6	-2.4312	6.4e-18	1.72e-15	5.39341
Gh_A08G0044	AT4G33790	Jojoba acyl CoA reductase-related male sterility protein	1.42963	0.00020628	0.00327363	0.371227
Gh_A08G0047	AT1G08280	Glycosyltransferase family 29 (sialyltransferase) family protein	-1.46797	0.0313486	0.148355	2.76633
Gh_A08G0057	AT3G44380	Late embryogenesis abundant (LEA) hydroxyproline-rich glycoprotein family	-1.49612	0.000269902	0.00407068	2.82082
Gh_A08G0081	AT2G28500	LOB domain-containing protein 11	-1.5674	3.19e-07	1.2e-05	2.9637
Gh_A08G0091	AT4G05030	Copper transport protein family	-1.17714	0.0311481	0.147703	2.26128
Gh_A08G0161	AT2G19170	subtilisin-like serine protease 3	-1.17962	3.7e-12	3.91e-10	2.26517
Gh_A08G0190	ATCG00520	unfolded protein binding	-2.2709	0.00341213	0.0305022	4.82625
Gh_A08G0193	AT4G15560	Deoxyxylulose-5-phosphate synthase	-1.40003	0.0114658	0.0746969	2.63908
Gh_A08G0197	AT5G57520	zinc finger protein 2	-2.14577	0.00962813	0.0658689	4.42528
Gh_A08G0286	AT4G00740	S-adenosyl-L-methionine-dependent methyltransferases superfamily protein	-1.36208	5.56e-14	8.27e-12	2.57055
Gh_A08G0299	AT1G22640	myb domain protein 3	-3.39981	0.000119209	0.00205829	10.5546
Gh_A08G0314	AT1G13280	allene oxide cyclase 4	-2.17007	6.05e-09	3.41e-07	4.50046
Gh_A08G0315	AT1G13280	allene oxide cyclase 4	-2.16088	9.61e-06	0.000238456	4.47189
Gh_A08G0316	AT1G13280	allene oxide cyclase 4	-1.25823	0.0225423	0.119217	2.39202
Gh_A08G0330	AT1G65820	microsomal glutathione s-transferase, putative	-1.60864	4.39e-05	0.000882119	3.04964
Gh_A08G0371	AT3G16770	ethylene-responsive element binding protein	1.70843	0.00531177	0.0426879	0.305992
Gh_A08G0386	AT3G62730	0	-2.73901	3.24e-28	4.22e-25	6.67613
Gh_A08G0425	AT2G20260	photosystem I subunit E-2	-1.29666	0.00624681	0.0479657	2.45659
Gh_A08G0436	AT3G25110	fatA acyl-ACP thioesterase	-1.79756	0.00204469	0.0206359	3.47631
Gh_A08G0508	AT3G14460	LRR and NB-ARC domains-containing disease resistance protein	-1.26597	2.84e-07	1.08e-05	2.40488
Gh_A08G0547	AT3G60410	Protein of unknown function (DUF1639)	-1.01548	0.0089906	0.0624716	2.02158
Gh_A08G0568	AT5G64560	magnesium transporter 9	-1.5922	0.0178753	0.10193	3.01508
Gh_A08G0608	AT3G04860	Plant protein of unknown function (DUF868)	-1.12428	0.036662	0.164297	2.17993
Gh_A08G0617	AT1G03160	FZO-like	-1.72463	5.21e-05	0.00102509	3.30496
Gh_A08G0630	AT1G03250	0	-1.47629	3.97e-06	0.00011023	2.78233
Gh_A08G0646	AT1G35710	Protein kinase family protein with leucine-rich repeat domain	1.13216	7.31e-06	0.000188465	0.456231
Gh_A08G0654	AT4G03140	NAD(P)-binding Rossmann-fold superfamily protein	-2.05601	1.38e-08	7.03e-07	4.15836
Gh_A08G0658	0	0	-2.66677	2.15e-08	1.04e-06	6.35008
Gh_A08G0663	AT5G23660	homolog of Medicago truncatula MTN3	1.53769	0.000141161	0.00236998	0.344436
Gh_A08G0687	AT3G62830	NAD(P)-binding Rossmann-fold superfamily protein	-1.63146	3.67e-05	0.00075553	3.09827
Gh_A08G0699	AT4G02340	alpha/beta-Hydrolases superfamily protein	-1.27439	0.00121523	0.0137159	2.41897
Gh_A08G0711	AT5G19890	Peroxidase superfamily protein	-2.93139	6.19e-07	2.15e-05	7.62844
Gh_A08G0722	AT3G13560	O-Glycosyl hydrolases family 17 protein	-1.41711	0.00436505	0.0367343	2.6705
Gh_A08G0738	AT5G58090	O-Glycosyl hydrolases family 17 protein	-1.44732	0.000410131	0.00572073	2.727
Gh_A08G0745	AT4G30110	heavy metal atpase 2	-3.1158	8.86e-09	4.79e-07	8.66861
Gh_A08G0772	AT4G25770	alpha/beta-Hydrolases superfamily protein	-1.07561	3.56e-06	0.00010078	2.10762
Gh_A08G0775	AT5G57660	CONSTANS-like 5	-1.83374	0.000272917	0.00411069	3.56461
Gh_A08G0778	AT4G25760	glutamine dumper 2	-1.83267	0.00202432	0.0204907	3.56195
Gh_A08G0786	AT2G24090	Ribosomal protein L35	-1.31013	0.000319861	0.00466723	2.47963
Gh_A08G0792	AT5G20250	Raffinose synthase family protein	-1.08876	7.55e-06	0.000193648	2.12692
Gh_A08G0830	0	0	-2.3376	0.00173594	0.0182482	5.05461
Gh_A08G0834	AT5G53420	CCT motif family protein	-2.26206	7.84e-08	3.34e-06	4.79677
Gh_A08G0854	AT1G73850	Protein of unknown function (DUF1666)	-1.51045	0.00352382	0.0312597	2.84899
Gh_A08G0869	AT1G64390	glycosyl hydrolase 9C2	-1.02157	0.0163889	0.0959618	2.03013
Gh_A08G0897	AT4G24060	Dof-type zinc finger DNA-binding family protein	-2.03281	0.000459509	0.00624465	4.09202
Gh_A08G0912	AT5G24430	Calcium-dependent protein kinase (CDPK) family protein	-1.10847	0.00337807	0.0302818	2.15617
Gh_A08G0921	AT2G46780	RNA-binding (RRM/RBD/RNP motifs) family protein	-2.08606	0.000216019	0.00340238	4.24586
Gh_A08G0924	AT5G24490	30S ribosomal protein, putative	-1.9912	3.96e-06	0.000110058	3.97568
Gh_A08G0940	AT4G10380	NOD26-like intrinsic protein 5;1	-1.83118	7.6e-06	0.000194443	3.55827
Gh_A08G0961	AT2G46770	NAC (No Apical Meristem) domain transcriptional regulator superfamily protein	-2.35216	0.000202758	0.00322456	5.10587
Gh_A08G0983	0	0	-1.41306	0.0122857	0.0782259	2.663
Gh_A08G0989	AT4G11280	1-aminocyclopropane-1-carboxylic acid (acc) synthase 6	-2.78058	0.000309868	0.00454253	6.87131
Gh_A08G1031	AT4G02280	sucrose synthase 3	-2.51736	2.22e-13	2.93e-11	5.72532
Gh_A08G1053	AT4G01960	0	-1.02211	0.0256505	0.129768	2.03089
Gh_A08G1070	AT4G01840	Ca2+ activated outward rectifying K+ channel 5	-1.83893	0.00263284	0.0249067	3.57745
Gh_A08G1116	AT2G46420	Plant protein 1589 of unknown function	-1.48348	0.00125822	0.0140872	2.79622
Gh_A08G1120	AT2G46370	Auxin-responsive GH3 family protein	-1.36739	0.000140382	0.002359	2.58004
Gh_A08G1148	AT2G45650	AGAMOUS-like 6	-2.40267	2.21e-05	0.000490817	5.28782
Gh_A08G1149	AT4G00230	xylem serine peptidase 1	1.51122	0.00632826	0.0483899	0.350816
Gh_A08G1176	AT1G01650	SIGNAL PEPTIDE PEPTIDASE-LIKE 4	-1.02397	1.34e-08	6.87e-07	2.03351
Gh_A08G1183	AT4G01370	MAP kinase 4	-2.08996	0.000503415	0.00674232	4.25736
Gh_A08G1199	AT5G02860	Pentatricopeptide repeat (PPR) superfamily protein	-1.27114	0.000451866	0.00616367	2.41351
Gh_A08G1204	AT4G12080	AT-hook motif nuclear-localized protein 1	-1.18274	0.00594255	0.0462341	2.27008
Gh_A08G1246	AT3G60320	Protein of unknown function (DUF630 and DUF632)	-2.16704	3.57e-09	2.09e-07	4.49102
Gh_A08G1253	AT3G07720	Galactose oxidase/kelch repeat superfamily protein	-1.81991	9.56e-12	9.36e-10	3.53058
Gh_A08G1258	AT2G44690	Arabidopsis RAC-like 9	-1.4392	0.00324452	0.0294051	2.7117
Gh_A08G1296	AT3G52070	0	-1.05459	0.0111554	0.0732833	2.07713
Gh_A08G1335	0	0	-1.78588	0.0177468	0.101445	3.4483
Gh_A08G1336	AT4G19410	Pectinacetylesterase family protein	-1.52009	1.32e-15	2.56e-13	2.86809
Gh_A08G1344	AT5G45340	cytochrome P450, family 707, subfamily A, polypeptide 3	-1.78255	8.35e-06	0.000210672	3.44034
Gh_A08G1350	AT1G31770	ATP-binding cassette 14	-2.57525	1.73e-10	1.31e-08	5.95976
Gh_A08G1361	AT5G17370	Transducin/WD40 repeat-like superfamily protein	-1.02552	0.041488	0.177782	2.0357
Gh_A08G1366	AT1G32100	pinoresinol reductase 1	-2.65592	0.00655384	0.0497513	6.3025
Gh_A08G1388	AT1G32200	phospholipid/glycerol acyltransferase family protein	-1.71574	0.00304514	0.0279614	3.28465
Gh_A08G1391	AT1G32240	Homeodomain-like superfamily protein	-1.09103	3.14e-07	1.18e-05	2.13026
Gh_A08G1399	AT4G17770	trehalose phosphatase/synthase 5	-1.93911	4.11e-06	0.000113696	3.83469
Gh_A08G1410	AT1G32690	0	-1.9555	2.04e-06	6.17e-05	3.87849
Gh_A08G1415	AT5G50370	Adenylate kinase family protein	-1.68353	0.000527961	0.00700139	3.21214
Gh_A08G1418	AT2G35260	0	-1.90665	0.000121575	0.00208957	3.74937
Gh_A08G1428	AT4G17980	NAC domain containing protein 71	-1.60161	4.55e-06	0.000124373	3.03482
Gh_A08G1442	AT2G29500	HSP20-like chaperones superfamily protein	1.39051	0.0118612	0.0764406	0.38143
Gh_A08G1504	AT5G47240	nudix hydrolase homolog 8	-1.9745	5.23e-10	3.56e-08	3.92992
Gh_A08G1509	AT4G16780	homeobox protein 2	-2.32552	4.03e-08	1.84e-06	5.01245
Gh_A08G1544	AT4G17260	Lactate/malate dehydrogenase family protein	-1.28419	0.00102046	0.0119472	2.43546
Gh_A08G1559	AT4G12350	myb domain protein 42	-2.66874	2.43e-08	1.16e-06	6.35874
Gh_A08G1562	AT4G12290	Copper amine oxidase family protein	-2.35593	1.57e-05	0.000363722	5.11925
Gh_A08G1576	AT4G12080	AT-hook motif nuclear-localized protein 1	-1.29827	0.000210928	0.00333336	2.45934
Gh_A08G1581	AT1G62960	ACC synthase 10	-1.20148	2.01e-05	0.000449396	2.29975
Gh_A08G1582	AT1G12480	C4-dicarboxylate transporter/malic acid transport protein	-2.11669	0.0138889	0.0855369	4.33698
Gh_A08G1593	AT4G22880	leucoanthocyanidin dioxygenase	-2.87822	5.72e-10	3.86e-08	7.35245
Gh_A08G1610	AT4G23020	0	-1.59087	2.19e-06	6.59e-05	3.01231
Gh_A08G1660	AT2G07706	0	-1.23598	0.00288688	0.026756	2.35541
Gh_A08G1678	AT4G02590	basic helix-loop-helix (bHLH) DNA-binding superfamily protein	-1.31289	0.000319281	0.00466057	2.48439
Gh_A08G1679	AT2G30570	photosystem II reaction center W	-1.4091	0.00170628	0.0180168	2.65571
Gh_A08G1702	AT4G28640	indole-3-acetic acid inducible 11	-1.85118	5.95e-08	2.61e-06	3.60794
Gh_A08G1758	AT3G45230	hydroxyproline-rich glycoprotein family protein	-2.01215	0.000442466	0.0060662	4.03382
Gh_A08G1773	AT2G28315	Nucleotide/sugar transporter family protein	-1.46153	8.88e-05	0.00161134	2.75401
Gh_A08G1774	AT5G60700	glycosyltransferase family protein 2	2.05612	0.0326049	0.152153	0.240461
Gh_A08G1780	AT5G60800	Heavy metal transport/detoxification superfamily protein	-1.58524	6.67e-05	0.00126429	3.00058
Gh_A08G1783	AT3G45010	serine carboxypeptidase-like 48	-1.49101	0.00594324	0.0462341	2.81086
Gh_A08G1787	AT2G28120	Major facilitator superfamily protein	-1.42084	0.0333058	0.154095	2.67741
Gh_A08G1803	AT5G58490	NAD(P)-binding Rossmann-fold superfamily protein	-1.7133	2.13e-09	1.28e-07	3.27909
Gh_A08G1834	AT5G57580	Calmodulin-binding protein	-1.43379	0.000246165	0.00375781	2.70155
Gh_A08G1911	AT5G28770	bZIP transcription factor family protein	-1.84803	1.96e-05	0.000441147	3.60008
Gh_A08G1930	AT5G48940	Leucine-rich repeat transmembrane protein kinase family protein	-5.66879	7.58e-05	0.0014081	50.8716
Gh_A08G1949	AT3G47500	cycling DOF factor 3	-2.14866	0.000841727	0.0102034	4.43414
Gh_A08G1987	AT3G12680	floral homeotic protein (HUA1)	-1.04616	0.01237	0.0786961	2.06502
Gh_A08G1993	AT5G24760	GroES-like zinc-binding dehydrogenase family protein	-1.06927	0.000227266	0.00353228	2.09838
Gh_A08G2003	AT4G12910	serine carboxypeptidase-like 20	-1.20009	0.0371159	0.165652	2.29755
Gh_A08G2015	AT1G65480	PEBP (phosphatidylethanolamine-binding protein) family protein	-1.44034	0.016096	0.094723	2.71384
Gh_A08G2028	AT5G06720	peroxidase 2	-3.76873	0.014604	0.0887431	13.6301
Gh_A08G2049	AT1G16490	myb domain protein 58	-4.62438	1.19e-12	1.37e-10	24.6648
Gh_A08G2052	AT1G79060	0	-2.03253	2.33e-17	5.55e-15	4.09121
Gh_A08G2070	AT3G14880	0	7.91528	0.000135778	0.00229392	0.00414251
Gh_A08G2073	AT2G42610	Protein of unknown function (DUF640)	-1.56428	8.16e-11	6.68e-09	2.9573
Gh_A08G2075	AT4G08685	Pollen Ole e 1 allergen and extensin family protein	1.38042	0.00416347	0.0354884	0.384107
Gh_A08G2089	AT4G30710	Family of unknown function (DUF566)	-1.66586	8.16e-13	9.64e-11	3.17303
Gh_A08G2096	AT5G25510	Protein phosphatase 2A regulatory B subunit family protein	-1.19499	0.00237414	0.0230708	2.28943
Gh_A08G2114	AT1G09200	Histone superfamily protein	2.41363	0.0457676	0.188863	0.187683
Gh_A08G2119	AT5G20120	0	-1.83995	0.00259673	0.0246676	3.57998
Gh_A08G2136	AT3G04730	indoleacetic acid-induced protein 16	-1.62202	0.000428701	0.00592709	3.07806
Gh_A08G2164	AT4G15450	Senescence/dehydration-associated protein-related	-3.4838	1.71e-08	8.53e-07	11.1874
Gh_A08G2190	AT1G64280	regulatory protein (NPR1)	-1.71257	0.00508011	0.041293	3.27745
Gh_A08G2192	AT5G57050	Protein phosphatase 2C family protein	-2.73357	1.72e-07	6.87e-06	6.65101
Gh_A08G2221	AT2G26040	PYR1-like 2	-3.08047	5.87e-07	2.05e-05	8.45889
Gh_A08G2230	AT2G19810	CCCH-type zinc finger family protein	-1.39543	1.13e-10	8.93e-09	2.63066
Gh_A08G2242	AT1G52190	Major facilitator superfamily protein	-3.1763	1.77e-12	1.98e-10	9.03987
Gh_A09G0083	AT3G02160	Bromodomain transcription factor	-1.08302	0.00248832	0.0239518	2.11846
Gh_A09G0111	AT5G15410	Cyclic nucleotide-regulated ion channel family protein	-1.50506	0.0134057	0.0833843	2.83837
Gh_A09G0123	AT2G16710	Iron-sulphur cluster biosynthesis family protein	1.01261	0.0384955	0.169529	0.49565
Gh_A09G0136	AT1G69560	myb domain protein 105	-2.65771	7.61e-05	0.00141289	6.3103
Gh_A09G0154	AT5G39760	homeobox protein 23	-1.37597	0.01735	0.0998566	2.59543
Gh_A09G0157	AT5G39785	Protein of unknown function (DUF1666)	-3.29639	1.44e-09	8.99e-08	9.82455
Gh_A09G0182	AT4G08850	Leucine-rich repeat receptor-like protein kinase family protein	2.25755	0.00395332	0.0341608	0.209126
Gh_A09G0191	AT3G28860	ATP binding cassette subfamily B19	-1.48955	0.000758598	0.00938285	2.80801
Gh_A09G0239	AT5G14940	Major facilitator superfamily protein	-2.56595	2.61e-06	7.66e-05	5.92143
Gh_A09G0262	AT5G14700	NAD(P)-binding Rossmann-fold superfamily protein	-1.08647	0.000938016	0.0111421	2.12354
Gh_A09G0276	AT5G23240	DNAJ heat shock N-terminal domain-containing protein	-1.59394	0.0245265	0.12589	3.01873
Gh_A09G0293	AT5G40540	Protein kinase superfamily protein	-1.11332	0.000226897	0.00352799	2.16343
Gh_A09G0320	AT3G27330	zinc finger (C3HC4-type RING finger) family protein	-1.61552	0.00263313	0.0249067	3.06421
Gh_A09G0329	AT5G40760	glucose-6-phosphate dehydrogenase 6	-1.16299	0.00089251	0.0106917	2.2392
Gh_A09G0364	AT1G66350	RGA-like 1	-7.51653	6.91e-11	5.79e-09	183.106
Gh_A09G0410	AT5G23950	Calcium-dependent lipid-binding (CaLB domain) family protein	-1.59865	0.0305545	0.145862	3.0286
Gh_A09G0414	AT5G52510	SCARECROW-like 8	-1.0519	0.0389155	0.170779	2.07325
Gh_A09G0430	AT5G51600	Microtubule associated protein (MAP65/ASE1) family protein	2.28319	0.00870725	0.0611455	0.205443
Gh_A09G0487	AT3G18260	Reticulon family protein	-1.31431	0.0381438	0.168551	2.48683
Gh_A09G0489	AT1G11300	protein serine/threonine kinases;protein kinases;ATP binding;sugar binding;kinases;carbohydrate binding	1.51524	1.82e-06	5.59e-05	0.349838
Gh_A09G0491	AT1G17970	RING/U-box superfamily protein	-2.17425	0.000693916	0.00872315	4.5135
Gh_A09G0502	AT3G18080	B-S glucosidase 44	-3.0892	5.26e-05	0.00103196	8.51025
Gh_A09G0504	AT3G18050	0	-1.54195	0.0100212	0.0677703	2.91189
Gh_A09G0534	AT5G19140	Aluminium induced protein with YGL and LRDR motifs	-1.56782	4.51e-21	1.95e-18	2.96457
Gh_A09G0571	AT4G26740	seed gene 1	5.2455	0.000634366	0.00812916	0.02636
Gh_A09G0589	AT5G18910	Protein kinase superfamily protein	-2.0504	9.57e-06	0.000237821	4.1422
Gh_A09G0627	AT4G24220	NAD(P)-binding Rossmann-fold superfamily protein	-1.94942	0.00784688	0.0566018	3.8622
Gh_A09G0638	AT3G17020	Adenine nucleotide alpha hydrolases-like superfamily protein	-2.34023	0.000114107	0.00198201	5.06383
Gh_A09G0666	AT1G11700	Protein of unknown function, DUF584	-2.49187	8.96e-05	0.00162173	5.62507
Gh_A09G0699	AT5G44210	erf domain protein 9	-1.70299	0.00111941	0.0128304	3.25574
Gh_A09G0701	0	0	-1.84922	1.13e-05	0.000274353	3.60305
Gh_A09G0731	AT3G24240	Leucine-rich repeat receptor-like protein kinase family protein	-2.04278	1.72e-13	2.34e-11	4.12039
Gh_A09G0736	AT5G45110	NPR1-like protein 3	-1.12573	0.000805519	0.00985642	2.18213
Gh_A09G0737	AT4G19700	SBP (S-ribonuclease binding protein) family protein	-1.50056	0.00128002	0.0142424	2.82953
Gh_A09G0755	AT1G29390	cold regulated 314 thylakoid membrane 2	-1.39364	5.56e-07	1.96e-05	2.62741
Gh_A09G0826	AT1G15690	Inorganic H pyrophosphatase family protein	-2.50838	1.19e-36	4.08e-33	5.68983
Gh_A09G0840	AT3G47340	glutamine-dependent asparagine synthase 1	-2.41825	0.0377594	0.167343	5.34521
Gh_A09G0842	AT5G58660	2-oxoglutarate (2OG) and Fe(II)-dependent oxygenase superfamily protein	-3.12233	2.86e-12	3.11e-10	8.70794
Gh_A09G0851	AT5G58700	phosphatidylinositol-speciwc phospholipase C4	-1.52757	0.000106977	0.00188071	2.88301
Gh_A09G0879	AT2G27830	0	-2.10104	7.65e-15	1.27e-12	4.29019
Gh_A09G0883	AT3G44735	PHYTOSULFOKINE 3 PRECURSOR	-1.44701	0.017432	0.100231	2.72643
Gh_A09G0884	AT1G08250	arogenate dehydratase 6	-1.28031	5.4e-07	1.91e-05	2.42892
Gh_A09G0886	AT3G44716	0	-2.11216	0.000517607	0.00690162	4.32338
Gh_A09G0888	AT2G38640	Protein of unknown function (DUF567)	-1.05729	0.0159462	0.0940916	2.08101
Gh_A09G0901	AT3G44460	Basic-leucine zipper (bZIP) transcription factor family protein	4.06301	0.000413947	0.00576756	0.059829
Gh_A09G0968	AT5G20950	Glycosyl hydrolase family protein	-2.24815	2.35e-05	0.000517023	4.75072
Gh_A09G1024	AT5G12330	Lateral root primordium (LRP) protein-related	-1.59743	0.00162137	0.0172948	3.02604
Gh_A09G1030	AT5G19380	CRT (chloroquine-resistance transporter)-like transporter 1	-1.98035	6.95e-05	0.00131227	3.94589
Gh_A09G1047	AT3G51950	Zinc finger (CCCH-type) family protein / RNA recognition motif (RRM)-containing protein	-1.3382	0.000954602	0.0112919	2.52836
Gh_A09G1052	AT5G54160	O-methyltransferase 1	-1.26884	0.0408685	0.176303	2.40968
Gh_A09G1053	AT5G54160	O-methyltransferase 1	-2.52833	2.39e-09	1.43e-07	5.76905
Gh_A09G1054	AT5G66680	dolichyl-diphosphooligosaccharide-protein glycosyltransferase 48kDa subunit family protein	1.49578	0.0141377	0.086679	0.35459
Gh_A09G1074	AT5G12870	myb domain protein 46	-2.96523	1.6e-05	0.000369388	7.80951
Gh_A09G1078	AT4G12070	0	-1.91249	1.66e-05	0.000381226	3.76459
Gh_A09G1089	AT1G71960	ATP-binding casette family G25	-3.03813	1.28e-07	5.25e-06	8.21425
Gh_A09G1101	AT1G71910	0	-4.03645	1.43e-14	2.28e-12	16.4094
Gh_A09G1120	AT5G04020	calmodulin binding	-1.21208	0.00548809	0.0436671	2.31672
Gh_A09G1138	AT3G57330	autoinhibited Ca2+-ATPase 11	-1.2802	0.000273083	0.00411069	2.42872
Gh_A09G1171	AT2G42320	nucleolar protein gar2-related	-2.2355	1.16e-14	1.89e-12	4.70926
Gh_A09G1183	AT5G06850	C2 calcium/lipid-binding plant phosphoribosyltransferase family protein	-5.61881	8.13e-05	0.00149723	49.1395
Gh_A09G1215	AT3G11980	Jojoba acyl CoA reductase-related male sterility protein	-1.47776	0.0176033	0.100898	2.78517
Gh_A09G1230	AT3G11945	homogentisate prenyltransferase	-1.03153	0.0018322	0.0189839	2.04419
Gh_A09G1284	AT3G09980	Family of unknown function (DUF662)	-1.22473	1.67e-07	6.7e-06	2.33711
Gh_A09G1294	AT2G36320	A20/AN1-like zinc finger family protein	-1.77102	0.00608179	0.047098	3.41295
Gh_A09G1296	AT3G52770	protein binding	-2.71009	0.0123679	0.078696	6.5436
Gh_A09G1312	AT2G36190	cell wall invertase 4	-3.11748	3.08e-05	0.000650154	8.67868
Gh_A09G1388	AT2G36990	RNApolymerase sigma-subunit F	-1.89444	0.00577541	0.045313	3.71777
Gh_A09G1397	AT2G37040	PHE ammonia lyase 1	-1.86331	5.19e-10	3.54e-08	3.63843
Gh_A09G1405	AT2G37170	plasma membrane intrinsic protein 2	-1.11952	0.0220193	0.117471	2.17274
Gh_A09G1414	AT2G42760	0	-3.02966	9.49e-07	3.15e-05	8.16615
Gh_A09G1415	AT2G37130	Peroxidase superfamily protein	-2.92197	2.16e-08	1.05e-06	7.57879
Gh_A09G1419	AT2G37080	ROP interactive partner 3	-2.5086	0.00024855	0.00378443	5.69067
Gh_A09G1423	AT2G37050	Leucine-rich repeat protein kinase family protein	-1.31266	1.47e-05	0.000344116	2.484
Gh_A09G1428	AT3G53950	glyoxal oxidase-related protein	-1.92669	2.88e-06	8.34e-05	3.80181
Gh_A09G1438	AT1G06150	basic helix-loop-helix (bHLH) DNA-binding superfamily protein	-1.33753	3.03e-09	1.79e-07	2.52718
Gh_A09G1467	AT2G37580	RING/U-box superfamily protein	-1.24963	0.029286	0.141965	2.3778
Gh_A09G1483	AT2G37460	nodulin MtN21 /EamA-like transporter family protein	-1.39382	0.000645321	0.00823314	2.62773
Gh_A09G1504	AT3G09600	Homeodomain-like superfamily protein	-1.16908	2.65e-05	0.000573218	2.24868
Gh_A09G1505	AT5G02020	0	-1.58728	0.000543891	0.00716973	3.00483
Gh_A09G1514	AT2G29500	HSP20-like chaperones superfamily protein	-3.62893	2.47e-08	1.18e-06	12.3714
Gh_A09G1523	AT3G54140	peptide transporter 1	-2.19585	3.6e-07	1.34e-05	4.58158
Gh_A09G1529	AT4G00430	plasma membrane intrinsic protein 1;4	-1.6239	0.000159017	0.00262531	3.08208
Gh_A09G1573	0	0	-1.30028	0.0021477	0.0213228	2.46277
Gh_A09G1593	AT1G13360	0	-1.36363	0.00247049	0.023826	2.57333
Gh_A09G1594	AT1G73885	0	-1.02853	0.000273342	0.00411269	2.03994
Gh_A09G1599	AT1G18440	Peptidyl-tRNA hydrolase family protein	1.04535	6.92e-05	0.00130724	0.484528
Gh_A09G1601	AT5G51810	gibberellin 20 oxidase 2	-4.31261	3.93e-05	0.000801992	19.8713
Gh_A09G1610	AT1G35710	Protein kinase family protein with leucine-rich repeat domain	-1.85633	0.00158768	0.0169932	3.62086
Gh_A09G1635	AT5G52650	RNA binding Plectin/S10 domain-containing protein	-2.16762	0.000105685	0.00186235	4.49281
Gh_A09G1658	AT5G53080	Tetratricopeptide repeat (TPR)-like superfamily protein	-1.73079	0.00708252	0.0526134	3.31909
Gh_A09G1664	AT4G10810	0	1.55876	0.00242264	0.0234635	0.339444
Gh_A09G1671	AT5G53550	YELLOW STRIPE like 3	-1.58211	0.00495187	0.0405129	2.99407
Gh_A09G1696	AT5G24270	Calcium-binding EF-hand family protein	-1.8892	0.00884125	0.0616955	3.70431
Gh_A09G1699	AT4G10960	UDP-D-glucose/UDP-D-galactose 4-epimerase 5	-2.07376	0.00116786	0.0132687	4.20983
Gh_A09G1705	AT5G41790	COP1-interactive protein 1	-1.5362	9.78e-10	6.24e-08	2.9003
Gh_A09G1719	AT1G19330	0	-1.71495	0.000273683	0.00411616	3.28284
Gh_A09G1760	AT4G17500	ethylene responsive element binding factor 1	-1.29393	0.00117484	0.013336	2.45195
Gh_A09G1776	AT4G17900	PLATZ transcription factor family protein	-2.03289	8.78e-12	8.68e-10	4.09225
Gh_A09G1791	AT4G13540	0	-2.71598	3.27e-13	4.19e-11	6.5704
Gh_A09G1801	0	0	-2.08062	2.15e-07	8.39e-06	4.2299
Gh_A09G1816	AT5G16340	AMP-dependent synthetase and ligase family protein	-1.17574	0.00255548	0.0244235	2.25908
Gh_A09G1856	AT4G14200	Pentatricopeptide repeat (PPR) superfamily protein	-1.1514	0.000863195	0.0104234	2.2213
Gh_A09G1878	AT5G07280	Leucine-rich repeat transmembrane protein kinase	-1.55153	3.01e-05	0.000638803	2.93127
Gh_A09G1881	0	0	-1.46871	0.00171515	0.0180902	2.76774
Gh_A09G1909	AT3G22640	cupin family protein	6.82563	4.1e-05	0.000831933	0.00881619
Gh_A09G1970	AT3G23160	Protein of unknown function (DUF668)	-1.2535	0.000331601	0.00480317	2.38419
Gh_A09G1990	AT5G43380	type one serine/threonine protein phosphatase 6	-2.10786	5.03e-05	0.000993453	4.31052
Gh_A09G2002	AT2G33360	Protein of unknown function (DUF3527)	-1.34074	2.21e-05	0.000490817	2.53282
Gh_A09G2004	AT2G05620	proton gradient regulation 5	-2.98464	0.000277263	0.00416046	7.91527
Gh_A09G2068	0	0	-2.14633	7.38e-18	1.93e-15	4.42701
Gh_A09G2092	AT5G49100	0	-2.78168	0.0314265	0.148597	6.87654
Gh_A09G2094	AT3G06880	Transducin/WD40 repeat-like superfamily protein	-1.79385	3.57e-12	3.8e-10	3.46738
Gh_A09G2121	AT5G18590	Galactose oxidase/kelch repeat superfamily protein	-1.30701	0.0468456	0.191301	2.47428
Gh_A09G2127	AT3G06580	Mevalonate/galactokinase family protein	-1.43068	1.37e-07	5.58e-06	2.69575
Gh_A09G2157	AT3G02310	K-box region and MADS-box transcription factor family protein	-2.45567	1.61e-09	9.95e-08	5.48568
Gh_A10G0001	0	0	-1.30645	0.0105407	0.0703024	2.47333
Gh_A10G0008	AT3G13040	myb-like HTH transcriptional regulator family protein	-1.35592	0.000250076	0.00380211	2.55959
Gh_A10G0050	AT5G36110	cytochrome P450, family 716, subfamily A, polypeptide 1	-2.78425	6.35e-09	3.56e-07	6.88879
Gh_A10G0070	AT3G51740	inflorescence meristem receptor-like kinase 2	-1.52338	2.08e-05	0.000463815	2.87463
Gh_A10G0073	AT2G22260	oxidoreductase, 2OG-Fe(II) oxygenase family protein	-1.21384	0.0105402	0.0703024	2.31954
Gh_A10G0093	AT4G22290	Ubiquitin-specific protease family C19-related protein	-2.18174	2.73e-05	0.000587752	4.53701
Gh_A10G0097	AT4G22270	Protein of unknown function (DUF3537)	-1.20179	2.65e-05	0.000573791	2.30025
Gh_A10G0105	AT4G22130	STRUBBELIG-receptor family 8	-1.80419	8.9e-11	7.22e-09	3.49232
Gh_A10G0111	AT4G22080	root hair specific 14	-1.90401	0.0136198	0.0844373	3.74251
Gh_A10G0120	AT1G11720	starch synthase 3	-2.07743	1.36e-25	1.19e-22	4.22054
Gh_A10G0157	AT1G11300	protein serine/threonine kinases;protein kinases;ATP binding;sugar binding;kinases;carbohydrate binding	-2.07146	0.00449648	0.0375537	4.20312
Gh_A10G0208	AT4G27360	Dynein light chain type 1 family protein	-1.05153	0.0210086	0.114296	2.07272
Gh_A10G0209	AT1G61350	ARM repeat superfamily protein	-2.1242	3.63e-09	2.12e-07	4.3596
Gh_A10G0211	AT4G21450	PapD-like superfamily protein	-1.11015	0.00845767	0.0598615	2.15868
Gh_A10G0212	AT4G05070	Wound-responsive family protein	2.74766	0.0304286	0.145445	0.148892
Gh_A10G0219	AT1G61215	bromodomain 4	-1.13843	0.0340119	0.155951	2.20141
Gh_A10G0248	AT4G36990	heat shock factor 4	-1.9225	0.00539552	0.0431401	3.79078
Gh_A10G0249	AT4G03510	RING membrane-anchor 1	-1.38317	6.74e-09	3.74e-07	2.60841
Gh_A10G0251	AT5G22620	phosphoglycerate/bisphosphoglycerate mutase family protein	-1.75833	0.000295148	0.00436237	3.38307
Gh_A10G0266	AT2G33860	Transcriptional factor B3 family protein / auxin-responsive factor AUX/IAA-related	-1.61878	5.18e-05	0.00101873	3.07115
Gh_A10G0270	AT2G33880	homeobox-3	-2.05601	0.000210719	0.00333145	4.15834
Gh_A10G0279	AT2G42360	RING/U-box superfamily protein	1.39756	0.0209478	0.11411	0.379572
Gh_A10G0290	AT1G29050	TRICHOME BIREFRINGENCE-LIKE 38	-2.31752	8.94e-05	0.00161927	4.98474
Gh_A10G0292	AT1G68810	basic helix-loop-helix (bHLH) DNA-binding superfamily protein	-2.01072	0.000736255	0.00914465	4.02982
Gh_A10G0315	AT4G18820	AAA-type ATPase family protein	-1.24075	0.0091071	0.0630717	2.36321
Gh_A10G0333	AT1G29200	O-fucosyltransferase family protein	-3.08161	2.93e-07	1.11e-05	8.46558
Gh_A10G0352	AT5G46420	16S rRNA processing protein RimM family	-1.3244	0.000892022	0.0106917	2.50428
Gh_A10G0354	AT4G18130	phytochrome E	-1.58565	0.00514926	0.041738	3.00142
Gh_A10G0355	AT5G46410	SCP1-like small phosphatase 4	-1.40774	0.000233782	0.00360973	2.65322
Gh_A10G0356	AT1G29350	Kinase-related protein of unknown function (DUF1296)	-1.42411	1.71e-06	5.28e-05	2.6835
Gh_A10G0361	AT2G34430	light-harvesting chlorophyll-protein complex II subunit B1	1.65275	0.0053149	0.0427039	0.318034
Gh_A10G0376	AT2G34510	Protein of unknown function, DUF642	-3.05495	8.27e-19	2.58e-16	8.31058
Gh_A10G0378	AT5G46240	potassium channel in Arabidopsis thaliana 1	-1.95922	0.0206551	0.113077	3.88851
Gh_A10G0383	AT1G78955	camelliol C synthase 1	-1.27907	0.00111412	0.0127854	2.42683
Gh_A10G0423	AT4G19700	SBP (S-ribonuclease binding protein) family protein	-1.53922	3.29e-10	2.33e-08	2.90638
Gh_A10G0426	AT3G06880	Transducin/WD40 repeat-like superfamily protein	-2.55185	5.11e-05	0.00100753	5.86385
Gh_A10G0444	AT5G07280	Leucine-rich repeat transmembrane protein kinase	-1.62702	0.0372998	0.166206	3.08875
Gh_A10G0448	AT1G16500	0	-1.18291	0.000108873	0.00190693	2.27035
Gh_A10G0455	AT5G43150	0	-1.38947	0.00159068	0.0170156	2.61982
Gh_A10G0456	AT3G21240	4-coumarate:CoA ligase 2	-2.41464	5.99e-12	6.12e-10	5.33185
Gh_A10G0481	AT5G20510	alfin-like 5	-1.23917	0.00650241	0.0494605	2.36063
Gh_A10G0500	AT5G07990	Cytochrome P450 superfamily protein	-1.32454	0.000130044	0.00220793	2.50452
Gh_A10G0501	AT5G07990	Cytochrome P450 superfamily protein	-2.54774	1.15e-08	6.03e-07	5.84718
Gh_A10G0516	AT3G13890	myb domain protein 26	-3.21427	7.04e-15	1.18e-12	9.28091
Gh_A10G0519	AT1G55110	indeterminate(ID)-domain 7	-1.80341	7.15e-09	3.94e-07	3.49045
Gh_A10G0522	AT3G13772	transmembrane nine 7	-2.2523	0.00038357	0.00543066	4.76441
Gh_A10G0549	AT1G19715	Mannose-binding lectin superfamily protein	-4.2684	6.89e-09	3.81e-07	19.2716
Gh_A10G0556	AT5G40850	urophorphyrin methylase 1	-1.06477	0.00704881	0.05245	2.09184
Gh_A10G0562	AT1G14520	myo-inositol oxygenase 1	-2.78132	0.000153615	0.00255067	6.8748
Gh_A10G0575	AT3G16500	phytochrome-associated protein 1	-2.25168	1.23e-06	3.97e-05	4.76236
Gh_A10G0599	AT2G03200	Eukaryotic aspartyl protease family protein	-2.47931	5.06e-09	2.89e-07	5.57629
Gh_A10G0618	AT1G12900	glyceraldehyde 3-phosphate dehydrogenase A subunit 2	1.89299	0.000995982	0.0116932	0.269249
Gh_A10G0626	AT3G02040	senescence-related gene 3	-1.33804	3.1e-07	1.18e-05	2.52808
Gh_A10G0673	AT1G80180	0	-1.23252	0.0241708	0.124711	2.34977
Gh_A10G0675	AT1G15410	aspartate-glutamate racemase family	-1.4387	0.00184993	0.0191158	2.71076
Gh_A10G0765	AT5G10180	slufate transporter 2;1	-1.52313	0.0222689	0.11835	2.87414
Gh_A10G0774	AT2G22430	homeobox protein 6	-2.37054	6.7e-19	2.14e-16	5.17136
Gh_A10G0787	AT4G38060	0	-1.0157	0.00235897	0.0229531	2.02189
Gh_A10G0849	AT4G36710	GRAS family transcription factor	-2.42916	0.00316229	0.0287707	5.38581
Gh_A10G0857	AT2G18280	tubby like protein 2	-1.08732	0.000435392	0.00600267	2.12479
Gh_A10G0858	AT5G03260	laccase 11	-3.74872	6.12e-08	2.67e-06	13.4424
Gh_A10G0861	AT5G66470	RNA binding;GTP binding	-1.22714	0.017394	0.100049	2.34103
Gh_A10G0863	AT4G36470	S-adenosyl-L-methionine-dependent methyltransferases superfamily protein	-3.53859	8.7e-08	3.65e-06	11.6204
Gh_A10G0904	AT5G62740	SPFH/Band 7/PHB domain-containing membrane-associated protein family	-1.06801	0.000592215	0.00768573	2.09653
Gh_A10G0943	0	0	-1.15562	3.24e-05	0.000681288	2.2278
Gh_A10G0961	AT1G04530	Tetratricopeptide repeat (TPR)-like superfamily protein	-1.39927	0.00535699	0.0429688	2.63767
Gh_A10G0990	AT3G25400	0	-2.33439	0.00708309	0.0526134	5.04338
Gh_A10G1034	AT3G51895	sulfate transporter 3;1	-2.74175	3.8e-06	0.000106534	6.68879
Gh_A10G1040	AT5G43810	Stabilizer of iron transporter SufD / Polynucleotidyl transferase	-1.38962	0.00256306	0.0244559	2.62009
Gh_A10G1052	AT4G14723	0	-1.60722	0.000764303	0.00943793	3.04663
Gh_A10G1073	0	0	11.2957	4.22e-07	1.55e-05	0.000397804
Gh_A10G1074	AT5G44700	Leucine-rich repeat transmembrane protein kinase	-2.18222	0.000519928	0.00692411	4.53851
Gh_A10G1078	AT3G23940	dehydratase family	-1.50942	0.00580176	0.0454605	2.84695
Gh_A10G1103	AT2G32800	protein kinase family protein	-3.1917	8.12e-12	8.09e-10	9.13689
Gh_A10G1134	AT3G23820	UDP-D-glucuronate 4-epimerase 6	-1.83828	0.000470235	0.0063567	3.57584
Gh_A10G1148	0	0	-1.77147	3.87e-08	1.77e-06	3.41401
Gh_A10G1157	AT4G14200	Pentatricopeptide repeat (PPR) superfamily protein	-2.12612	0.00505332	0.0411374	4.36541
Gh_A10G1210	AT1G05805	basic helix-loop-helix (bHLH) DNA-binding superfamily protein	-2.15465	7.97e-08	3.38e-06	4.45261
Gh_A10G1219	AT3G24240	Leucine-rich repeat receptor-like protein kinase family protein	-1.80353	0.000762141	0.00941432	3.49074
Gh_A10G1242	AT5G48485	Bifunctional inhibitor/lipid-transfer protein/seed storage 2S albumin superfamily protein	-3.5898	3.35e-07	1.26e-05	12.0403
Gh_A10G1314	AT3G08860	PYRIMIDINE 4	-1.17581	0.000308146	0.00452079	2.2592
Gh_A10G1317	AT5G05340	Peroxidase superfamily protein	-1.6089	0.0133022	0.083001	3.0502
Gh_A10G1325	AT2G30400	ovate family protein 2	1.43304	0.0147879	0.089442	0.37035
Gh_A10G1334	AT3G08760	Protein kinase superfamily protein	-1.03484	0.000247583	0.00377639	2.04888
Gh_A10G1359	AT3G51550	Malectin/receptor-like protein kinase family protein	-2.76883	3.42e-12	3.68e-10	6.81554
Gh_A10G1360	AT5G01930	Glycosyl hydrolase superfamily protein	-1.47154	0.019316	0.1081	2.77317
Gh_A10G1361	AT3G08720	serine/threonine protein kinase 2	1.28552	0.00808267	0.0579198	0.410224
Gh_A10G1375	AT5G15310	myb domain protein 16	-1.1999	0.000235664	0.00362854	2.29724
Gh_A10G1392	AT5G63980	Inositol monophosphatase family protein	-1.75261	0.000117182	0.00203074	3.36968
Gh_A10G1400	AT2G02540	homeobox protein 21	-1.67008	0.0101169	0.0682579	3.18232
Gh_A10G1416	AT3G27250	0	1.06252	0.00341305	0.0305022	0.478795
Gh_A10G1443	AT3G21420	2-oxoglutarate (2OG) and Fe(II)-dependent oxygenase superfamily protein	-2.62107	1.27e-10	9.96e-09	6.15207
Gh_A10G1458	AT3G16630	P-loop containing nucleoside triphosphate hydrolases superfamily protein	-1.40285	2.61e-06	7.66e-05	2.64424
Gh_A10G1461	AT3G06890	0	-1.23893	0.0314948	0.148767	2.36024
Gh_A10G1466	AT5G49100	0	-2.17872	0.000188582	0.00303107	4.5275
Gh_A10G1471	AT5G49120	Protein of unknown function (DUF581)	-2.88779	1.55e-05	0.000360485	7.40134
Gh_A10G1483	AT3G16770	ethylene-responsive element binding protein	-1.29468	0.00214784	0.0213228	2.45323
Gh_A10G1502	0	0	-3.33314	1.19e-10	9.35e-09	10.078
Gh_A10G1517	AT3G16910	acyl-activating enzyme 7	-2.07013	1.19e-18	3.57e-16	4.19925
Gh_A10G1519	AT4G16150	calmodulin binding;transcription regulators	-1.56072	8.46e-09	4.59e-07	2.95001
Gh_A10G1535	AT2G18790	phytochrome B	-1.02024	0.00303832	0.0279056	2.02825
Gh_A10G1562	AT3G06500	Plant neutral invertase family protein	-1.16592	6.1e-07	2.12e-05	2.24377
Gh_A10G1567	AT1G48130	1-cysteine peroxiredoxin 1	4.45619	0.00264131	0.0249652	0.0455569
Gh_A10G1608	AT3G10910	RING/U-box superfamily protein	-2.39194	9.55e-09	5.09e-07	5.24863
Gh_A10G1627	AT5G05340	Peroxidase superfamily protein	-2.04317	3.8e-05	0.00077674	4.12149
Gh_A10G1635	AT5G06700	Plant protein of unknown function (DUF828)	-1.38837	0.021268	0.115156	2.61784
Gh_A10G1636	AT5G04080	0	-3.01071	3.86e-06	0.00010787	8.05964
Gh_A10G1661	AT3G54450	Major facilitator superfamily protein	-1.43253	2.47e-05	0.000540106	2.69919
Gh_A10G1672	AT3G54390	sequence-specific DNA binding transcription factors	-1.18754	4.38e-09	2.53e-07	2.27764
Gh_A10G1678	AT3G12250	TGACG motif-binding factor 6	-1.32219	0.00933088	0.0642671	2.50046
Gh_A10G1711	AT5G54160	O-methyltransferase 1	-3.20979	1.54e-09	9.55e-08	9.25215
Gh_A10G1761	AT1G01800	NAD(P)-binding Rossmann-fold superfamily protein	1.17752	0.0129222	0.0813241	0.442111
Gh_A10G1791	AT1G22060	0	-1.13006	2.9e-07	1.1e-05	2.18868
Gh_A10G1806	AT2G36840	ACT-like superfamily protein	-1.56985	2.35e-06	7.02e-05	2.96874
Gh_A10G1835	AT3G53260	phenylalanine ammonia-lyase 2	-2.71983	1.06e-13	1.49e-11	6.58796
Gh_A10G1843	AT3G54820	plasma membrane intrinsic protein 2;5	-2.13797	2.42e-24	1.66e-21	4.40142
Gh_A10G1859	AT2G37060	nuclear factor Y, subunit B8	-1.15505	3.99e-05	0.000812044	2.22692
Gh_A10G1866	AT3G55060	0	-1.72869	3.52e-07	1.31e-05	3.31426
Gh_A10G1870	0	0	-1.92153	0.0335043	0.154646	3.78824
Gh_A10G1872	0	0	-2.47219	0.00158293	0.0169616	5.54886
Gh_A10G1880	AT2G39370	0	-1.63028	0.00586921	0.0458	3.09574
Gh_A10G1905	AT5G04530	3-ketoacyl-CoA synthase 19	-1.18646	0.0482221	0.195163	2.27594
Gh_A10G1908	AT1G14480	Ankyrin repeat family protein	-2.51709	0.000257859	0.00390467	5.72426
Gh_A10G1940	AT5G02500	heat shock cognate protein 70-1	1.92005	3.03e-05	0.000642256	0.264245
Gh_A10G1947	AT3G55370	OBF-binding protein 3	-2.29651	4.74e-06	0.000128678	4.91267
Gh_A10G1952	AT4G16920	Disease resistance protein (TIR-NBS-LRR class) family	7.56576	1.04e-10	8.31e-09	0.00527813
Gh_A10G1970	AT3G23890	topoisomerase II	2.1717	0.0231839	0.12128	0.221948
Gh_A10G1973	AT1G07570	Protein kinase superfamily protein	-1.11115	0.0144142	0.0879154	2.16018
Gh_A10G1979	AT1G07530	SCARECROW-like 14	-2.05421	9.11e-12	8.98e-10	4.15317
Gh_A10G1987	AT3G11430	glycerol-3-phosphate acyltransferase 5	-1.32262	0.0201555	0.111343	2.5012
Gh_A10G1988	AT3G21420	2-oxoglutarate (2OG) and Fe(II)-dependent oxygenase superfamily protein	-1.34094	0.00485933	0.0398683	2.53317
Gh_A10G1998	AT3G11410	protein phosphatase 2CA	-1.0664	2.06e-05	0.000458932	2.0942
Gh_A10G2001	AT2G39760	BTB/POZ/MATH-domains containing protein	-1.10681	0.000255457	0.00387453	2.15368
Gh_A10G2004	AT5G02070	Protein kinase family protein	-2.05246	0.000770644	0.00950066	4.14812
Gh_A10G2015	AT2G39830	DA1-related protein 2	-1.27781	0.0185237	0.104614	2.42471
Gh_A10G2029	AT3G55646	0	-1.18116	0.0387984	0.170484	2.26759
Gh_A10G2038	AT2G39870	0	-1.14208	0.0204148	0.112265	2.20699
Gh_A10G2059	AT2G39920	HAD superfamily, subfamily IIIB acid phosphatase	-2.06498	4.75e-07	1.71e-05	4.18427
Gh_A10G2062	AT2G39950	0	-1.12251	1.24e-08	6.46e-07	2.17725
Gh_A10G2067	AT4G16920	Disease resistance protein (TIR-NBS-LRR class) family	-1.9442	0.0240722	0.124355	3.84826
Gh_A10G2086	AT2G39980	HXXXD-type acyl-transferase family protein	-1.95681	3.8e-05	0.00077674	3.88202
Gh_A10G2089	AT4G00430	plasma membrane intrinsic protein 1;4	-1.19586	0.0182647	0.103493	2.29081
Gh_A10G2099	AT4G20140	Leucine-rich repeat transmembrane protein kinase	-2.27695	9.49e-08	3.96e-06	4.84654
Gh_A10G2106	AT2G40070	0	-1.1549	0.000140593	0.00236149	2.2267
Gh_A10G2109	AT5G05690	Cytochrome P450 superfamily protein	-1.00203	0.0499452	0.199619	2.00282
Gh_A10G2124	AT3G26300	cytochrome P450, family 71, subfamily B, polypeptide 34	-1.23294	0.00172346	0.0181626	2.35045
Gh_A10G2131	AT1G07200	Double Clp-N motif-containing P-loop nucleoside triphosphate hydrolases superfamily protein	-2.2828	2.79e-11	2.54e-09	4.86622
Gh_A10G2140	AT2G40370	laccase 5	2.05204	4.37e-11	3.79e-09	0.241143
Gh_A10G2147	AT2G40300	ferritin 4	-1.4695	3.18e-06	9.13e-05	2.76926
Gh_A10G2153	AT3G11090	LOB domain-containing protein 21	-3.03334	1.03e-05	0.000253203	8.18704
Gh_A10G2169	0	0	1.926	0.0359246	0.162028	0.263157
Gh_A10G2174	AT4G27190	NB-ARC domain-containing disease resistance protein	-1.34959	1.94e-07	7.69e-06	2.5484
Gh_A11G0006	AT3G05250	RING/U-box superfamily protein	-1.16389	0.0131315	0.0822311	2.2406
Gh_A11G0011	AT5G62790	1-deoxy-D-xylulose 5-phosphate reductoisomerase	-1.18568	0.00100968	0.0118393	2.27471
Gh_A11G0012	AT5G40330	myb domain protein 23	-4.0858	8.82e-13	1.04e-10	16.9804
Gh_A11G0013	AT5G62840	Phosphoglycerate mutase family protein	-1.04785	0.0208404	0.113759	2.06745
Gh_A11G0014	AT3G17700	cyclic nucleotide-binding transporter 1	-1.30158	0.00951297	0.065235	2.465
Gh_A11G0026	AT3G17880	tetraticopeptide domain-containing thioredoxin	-1.27818	1.78e-10	1.34e-08	2.42532
Gh_A11G0048	AT2G28105	0	-1.53983	0.00561832	0.0444312	2.90761
Gh_A11G0064	AT5G51550	EXORDIUM like 3	-1.10537	0.0238521	0.123727	2.15153
Gh_A11G0077	AT5G62165	AGAMOUS-like 42	-2.72779	9.45e-05	0.00169705	6.6244
Gh_A11G0085	AT5G62090	SEUSS-like 2	-1.03244	0.00125297	0.0140451	2.04548
Gh_A11G0124	AT5G53420	CCT motif family protein	-2.9165	4.26e-08	1.93e-06	7.5501
Gh_A11G0125	AT3G49220	Plant invertase/pectin methylesterase inhibitor superfamily	-1.21334	0.000764587	0.00943834	2.31874
Gh_A11G0126	AT5G24270	Calcium-binding EF-hand family protein	2.3768	0.000327191	0.00474842	0.192536
Gh_A11G0129	AT5G24280	gamma-irradiation and mitomycin c induced 1	-3.09165	1.01e-05	0.000249737	8.52472
Gh_A11G0132	AT4G27740	Yippee family putative zinc-binding protein	1.24341	0.00014831	0.00247129	0.422374
Gh_A11G0143	AT5G53730	Late embryogenesis abundant (LEA) hydroxyproline-rich glycoprotein family	-1.90018	0.00013081	0.00221895	3.7326
Gh_A11G0157	AT1G32860	Glycosyl hydrolase superfamily protein	-1.32433	0.00341553	0.0305022	2.50416
Gh_A11G0177	AT1G62750	Translation elongation factor EFG/EF2 protein	-1.31206	7.93e-10	5.16e-08	2.48296
Gh_A11G0219	0	0	-2.42679	6.2e-12	6.31e-10	5.37696
Gh_A11G0231	AT4G23980	auxin response factor 9	-1.50255	0.000377138	0.00536379	2.83342
Gh_A11G0232	AT2G45180	Bifunctional inhibitor/lipid-transfer protein/seed storage 2S albumin superfamily protein	-4.75784	3.03e-05	0.000642256	27.0554
Gh_A11G0269	AT5G46800	Mitochondrial substrate carrier family protein	-1.12502	5.86e-05	0.0011289	2.18104
Gh_A11G0273	0	0	-3.17137	8.33e-17	1.86e-14	9.00903
Gh_A11G0279	AT3G47620	TEOSINTE BRANCHED, cycloidea and PCF (TCP) 14	-1.23382	0.0266555	0.133136	2.3519
Gh_A11G0294	AT5G61340	0	1.10005	0.00149703	0.0162351	0.466499
Gh_A11G0311	AT5G08100	N-terminal nucleophile aminohydrolases (Ntn hydrolases) superfamily protein	1.58599	4.93e-13	6.01e-11	0.333096
Gh_A11G0312	AT5G08100	N-terminal nucleophile aminohydrolases (Ntn hydrolases) superfamily protein	1.45585	3.84e-05	0.000784177	0.364541
Gh_A11G0318	AT5G08130	basic helix-loop-helix (bHLH) DNA-binding superfamily protein	-1.10089	0.000368176	0.00525696	2.14488
Gh_A11G0349	AT3G48770	DNA binding;ATP binding	-1.96676	7.22e-09	3.97e-07	3.90889
Gh_A11G0364	AT5G43470	Disease resistance protein (CC-NBS-LRR class) family	-1.34507	0.00509059	0.0413692	2.54043
Gh_A11G0379	AT1G60010	0	-2.34389	3.13e-16	6.54e-14	5.07668
Gh_A11G0393	AT4G38660	Pathogenesis-related thaumatin superfamily protein	-3.66595	2.53e-06	7.47e-05	12.6929
Gh_A11G0394	AT2G17850	Rhodanese/Cell cycle control phosphatase superfamily protein	-1.02713	4.67e-07	1.68e-05	2.03797
Gh_A11G0395	AT4G10770	oligopeptide transporter 7	-2.41337	2.31e-12	2.55e-10	5.32717
Gh_A11G0402	AT2G18245	alpha/beta-Hydrolases superfamily protein	-1.05048	0.015774	0.0934338	2.07122
Gh_A11G0409	AT4G36670	Major facilitator superfamily protein	-1.90561	0.0192759	0.107972	3.74666
Gh_A11G0421	AT3G50440	methyl esterase 10	-1.04165	0.0294966	0.142582	2.05858
Gh_A11G0422	AT3G50440	methyl esterase 10	-1.66487	0.0102203	0.0687469	3.17085
Gh_A11G0432	AT5G42930	alpha/beta-Hydrolases superfamily protein	-2.82588	2.95e-08	1.39e-06	7.09044
Gh_A11G0434	AT5G67210	Protein of unknown function (DUF579)	-2.40236	1.5e-11	1.41e-09	5.28667
Gh_A11G0443	AT2G14960	Auxin-responsive GH3 family protein	-1.53385	0.000720997	0.00900351	2.89557
Gh_A11G0454	AT4G37790	Homeobox-leucine zipper protein family	-3.27222	2.96e-11	2.67e-09	9.66132
Gh_A11G0472	0	0	-1.28322	0.00378076	0.0330474	2.43382
Gh_A11G0474	AT4G33950	Protein kinase superfamily protein	-1.85895	9.86e-12	9.57e-10	3.62744
Gh_A11G0478	AT4G39955	alpha/beta-Hydrolases superfamily protein	-1.11438	0.0155789	0.0926873	2.16502
Gh_A11G0486	AT4G39860	0	-1.97367	1.29e-15	2.52e-13	3.92765
Gh_A11G0495	AT4G39640	gamma-glutamyl transpeptidase 1	-3.86623	4.47e-08	2.01e-06	14.5831
Gh_A11G0505	AT4G39390	nucleotide sugar transporter-KT 1	-1.39251	0.0470512	0.191783	2.62536
Gh_A11G0531	AT5G64030	S-adenosyl-L-methionine-dependent methyltransferases superfamily protein	1.16048	0.00611694	0.0472826	0.447363
Gh_A11G0572	0	0	-1.37277	5.92e-07	2.06e-05	2.58967
Gh_A11G0573	AT4G19645	TRAM, LAG1 and CLN8 (TLC) lipid-sensing domain containing protein	-1.24561	0.0201051	0.111193	2.37118
Gh_A11G0593	AT5G44700	Leucine-rich repeat transmembrane protein kinase	-1.25601	0.0230025	0.12075	2.38834
Gh_A11G0608	AT3G01710	TPX2 (targeting protein for Xklp2) protein family	-3.13035	8.33e-09	4.53e-07	8.75649
Gh_A11G0609	AT5G40690	0	2.44815	9.34e-09	5e-07	0.183245
Gh_A11G0628	AT5G39660	cycling DOF factor 2	-1.55682	1.56e-10	1.19e-08	2.94205
Gh_A11G0637	AT3G29200	chorismate mutase 1	-1.92854	3.19e-18	8.83e-16	3.8067
Gh_A11G0638	AT3G29180	Protein of unknown function (DUF1336)	-1.91851	0.000905336	0.0108123	3.78031
Gh_A11G0645	AT3G29270	RING/U-box superfamily protein	-1.22732	0.00248425	0.023931	2.34131
Gh_A11G0653	AT3G02100	UDP-Glycosyltransferase superfamily protein	-1.75872	0.000872162	0.010498	3.38399
Gh_A11G0660	AT5G39050	HXXXD-type acyl-transferase family protein	-7.12839	1.83e-09	1.12e-07	139.913
Gh_A11G0663	AT5G19440	NAD(P)-binding Rossmann-fold superfamily protein	-1.44914	0.00023864	0.00366073	2.73046
Gh_A11G0666	AT2G44600	0	1.31324	0.0113665	0.0742171	0.402417
Gh_A11G0672	AT2G44670	Protein of unknown function (DUF581)	-1.00248	0.00196461	0.0200208	2.00344
Gh_A11G0673	AT5G47070	Protein kinase superfamily protein	-1.73925	2.41e-06	7.17e-05	3.33862
Gh_A11G0687	AT4G33355	Bifunctional inhibitor/lipid-transfer protein/seed storage 2S albumin superfamily protein	1.66764	0.00557248	0.0441781	0.314768
Gh_A11G0691	AT3G60380	0	1.10966	5.69e-08	2.5e-06	0.463403
Gh_A11G0714	AT2G45130	SPX domain gene 3	-1.02695	0.0355081	0.160736	2.03771
Gh_A11G0724	AT2G45200	golgi snare 12	1.09003	0.00267459	0.0251787	0.469752
Gh_A11G0759	AT2G45680	TCP family transcription factor	-1.03388	0.0282826	0.138401	2.04752
Gh_A11G0768	AT4G28850	xyloglucan endotransglucosylase/hydrolase 26	-1.98845	1.82e-06	5.59e-05	3.9681
Gh_A11G0777	AT4G00730	Homeobox-leucine zipper family protein / lipid-binding START domain-containing protein	-1.24069	0.0178438	0.101812	2.36312
Gh_A11G0780	AT4G11680	Zinc finger, C3HC4 type (RING finger) family protein	-1.37747	0.00330296	0.0298058	2.59812
Gh_A11G0799	AT2G45910	U-box domain-containing protein kinase family protein	-1.94659	7.37e-16	1.49e-13	3.85462
Gh_A11G0815	AT2G46060	transmembrane protein-related	-1.05297	0.000741472	0.0091982	2.07479
Gh_A11G0848	AT4G01130	GDSL-like Lipase/Acylhydrolase superfamily protein	-2.76679	6.96e-05	0.00131227	6.80593
Gh_A11G0850	AT3G61610	Galactose mutarotase-like superfamily protein	-1.91119	2.81e-06	8.16e-05	3.76118
Gh_A11G0861	AT2G46340	SPA (suppressor of phyA-105) protein family	-2.70167	2.38e-06	7.1e-05	6.50553
Gh_A11G0866	AT4G01070	UDP-Glycosyltransferase superfamily protein	-2.39189	2.05e-23	1.19e-20	5.24844
Gh_A11G0870	AT1G01360	regulatory component of ABA receptor 1	-2.35841	0.000615869	0.00792747	5.12804
Gh_A11G0879	AT1G01300	Eukaryotic aspartyl protease family protein	-1.86209	7.62e-09	4.16e-07	3.63534
Gh_A11G0889	AT2G46550	0	-1.38554	0.0212584	0.115123	2.6127
Gh_A11G0905	AT2G46660	cytochrome P450, family 78, subfamily A, polypeptide 6	-3.62834	1.57e-05	0.000363041	12.3663
Gh_A11G0915	AT2G46770	NAC (No Apical Meristem) domain transcriptional regulator superfamily protein	-1.32232	4.77e-05	0.000949471	2.50068
Gh_A11G0922	AT3G61950	basic helix-loop-helix (bHLH) DNA-binding superfamily protein	-1.67658	9.13e-06	0.000228776	3.1967
Gh_A11G0953	AT4G01790	Ribosomal protein L7Ae/L30e/S12e/Gadd45 family protein	1.43772	0.0196328	0.109337	0.369149
Gh_A11G0983	AT4G01960	0	-1.63421	0.0043039	0.036389	3.10417
Gh_A11G0984	AT2G47260	WRKY DNA-binding protein 23	-1.66959	0.00388854	0.0337404	3.18125
Gh_A11G1008	AT3G62630	Protein of unknown function (DUF1645)	-1.58397	6.71e-07	2.31e-05	2.99793
Gh_A11G1017	AT2G47485	0	-3.168	8.14e-21	3.41e-18	8.98797
Gh_A11G1023	AT5G49220	Protein of unknown function (DUF789)	-1.21576	0.017939	0.102201	2.32263
Gh_A11G1031	AT4G02320	Plant invertase/pectin methylesterase inhibitor superfamily	-2.39708	6.4e-13	7.7e-11	5.26734
Gh_A11G1042	AT3G05560	Ribosomal L22e protein family	1.16487	0.000128079	0.00218183	0.446003
Gh_A11G1068	AT5G16540	zinc finger nuclease 3	-1.37429	0.0104242	0.0697473	2.5924
Gh_A11G1082	AT5G62000	auxin response factor 2	-1.52459	0.00174128	0.018289	2.87705
Gh_A11G1101	AT1G63900	E3 Ubiquitin ligase family protein	-1.05304	0.0452793	0.187482	2.0749
Gh_A11G1124	AT2G44740	cyclin p4;1	-1.29014	0.00858193	0.0605449	2.44551
Gh_A11G1131	AT4G02780	Terpenoid cyclases/Protein prenyltransferases superfamily protein	-2.84265	3.05e-05	0.000645668	7.17338
Gh_A11G1156	AT3G54560	histone H2A 11	1.38927	0.0435489	0.183176	0.381759
Gh_A11G1163	AT4G02590	basic helix-loop-helix (bHLH) DNA-binding superfamily protein	-1.0151	0.000234478	0.00361751	2.02105
Gh_A11G1216	AT5G44060	0	-1.91257	0.00749016	0.0548584	3.76479
Gh_A11G1217	AT4G28600	no pollen germination related 2	-1.23754	1.13e-07	4.65e-06	2.35797
Gh_A11G1231	AT4G28640	indole-3-acetic acid inducible 11	-1.00573	0.00267724	0.0251973	2.00795
Gh_A11G1242	AT5G07990	Cytochrome P450 superfamily protein	-1.32808	1.12e-05	0.000271582	2.51069
Gh_A11G1248	AT2G20180	phytochrome interacting factor 3-like 5	-2.81686	7.84e-07	2.65e-05	7.04625
Gh_A11G1250	AT5G37670	HSP20-like chaperones superfamily protein	1.00595	0.00302734	0.0278115	0.497941
Gh_A11G1277	AT1G06980	0	-4.91367	0.00311229	0.0284191	30.1414
Gh_A11G1278	AT5G48800	Phototropic-responsive NPH3 family protein	-1.5597	1.67e-06	5.18e-05	2.94792
Gh_A11G1281	AT3G25030	RING/U-box superfamily protein	-1.07436	2.06e-06	6.23e-05	2.10578
Gh_A11G1298	AT3G07310	Protein of unknown function (DUF760)	-1.141	0.00103776	0.0121064	2.20534
Gh_A11G1314	AT3G25400	0	-2.17324	1.46e-06	4.6e-05	4.51036
Gh_A11G1320	AT5G48480	Lactoylglutathione lyase / glyoxalase I family protein	-1.17324	0.023192	0.12128	2.25518
Gh_A11G1372	AT2G04240	RING/U-box superfamily protein	-2.25154	8.92e-05	0.00161563	4.76189
Gh_A11G1418	AT2G05760	Xanthine/uracil permease family protein	-1.34851	0.000273101	0.00411069	2.54648
Gh_A11G1441	AT1G05300	zinc transporter 5 precursor	-1.49012	0.0133497	0.083201	2.80912
Gh_A11G1443	0	0	-1.39366	0.0343557	0.157043	2.62745
Gh_A11G1445	AT3G22200	Pyridoxal phosphate (PLP)-dependent transferases superfamily protein	-1.09891	1.02e-10	8.14e-09	2.14193
Gh_A11G1459	AT2G30860	glutathione S-transferase PHI 9	-1.71092	1.05e-11	1.02e-09	3.27369
Gh_A11G1461	AT3G51550	Malectin/receptor-like protein kinase family protein	-1.1467	3.26e-05	0.000685914	2.21407
Gh_A11G1463	AT3G51550	Malectin/receptor-like protein kinase family protein	-1.19791	5.79e-07	2.02e-05	2.29406
Gh_A11G1471	AT3G02230	reversibly glycosylated polypeptide 1	-4.00456	0.0485065	0.195835	16.0506
Gh_A11G1474	AT5G15780	Pollen Ole e 1 allergen and extensin family protein	-3.51255	9.75e-06	0.000241304	11.4125
Gh_A11G1492	AT4G09460	myb domain protein 6	-1.31946	0.00442816	0.0371396	2.49572
Gh_A11G1509	AT5G38430	Ribulose bisphosphate carboxylase (small chain) family protein	1.75706	0.00856313	0.0604489	0.295851
Gh_A11G1530	AT5G16200	50S ribosomal protein-related	-1.46442	5.35e-06	0.000143046	2.75952
Gh_A11G1533	AT1G66840	Plant protein of unknown function (DUF827)	1.72888	0.000324022	0.00471151	0.301686
Gh_A11G1548	AT4G20140	Leucine-rich repeat transmembrane protein kinase	-1.4768	8.43e-06	0.000212687	2.7833
Gh_A11G1551	AT5G38710	Methylenetetrahydrofolate reductase family protein	-3.13635	5.9e-32	1.24e-28	8.79296
Gh_A11G1604	0	0	-1.9003	0.00528831	0.042572	3.73292
Gh_A11G1623	AT3G50940	P-loop containing nucleoside triphosphate hydrolases superfamily protein	-1.25147	0.0456937	0.188638	2.38083
Gh_A11G1648	AT4G36220	ferulic acid 5-hydroxylase 1	-2.78354	5.91e-06	0.000156316	6.88541
Gh_A11G1672	AT1G43910	P-loop containing nucleoside triphosphate hydrolases superfamily protein	-2.05376	6.83e-07	2.34e-05	4.15187
Gh_A11G1681	AT5G66440	0	-3.59145	2.15e-06	6.47e-05	12.0541
Gh_A11G1689	AT4G36550	ARM repeat superfamily protein	-1.26494	0.000896168	0.0107313	2.40317
Gh_A11G1694	AT1G75220	Major facilitator superfamily protein	-1.04551	1.28e-08	6.63e-07	2.06409
Gh_A11G1705	AT3G50660	Cytochrome P450 superfamily protein	-1.74244	0.0259454	0.130803	3.34601
Gh_A11G1718	AT2G18540	RmlC-like cupins superfamily protein	1.53545	0.0169051	0.0981659	0.344972
Gh_A11G1721	AT4G36740	homeobox protein 40	-3.04893	0.0141621	0.0867793	8.27595
Gh_A11G1728	AT3G50760	galacturonosyltransferase-like 2	-2.43159	3.3e-05	0.000692731	5.39489
Gh_A11G1757	AT4G33950	Protein kinase superfamily protein	-1.33918	0.00109195	0.0126001	2.53008
Gh_A11G1761	AT3G50520	Phosphoglycerate mutase family protein	-1.02349	0.00733422	0.0539681	2.03283
Gh_A11G1764	AT3G50560	NAD(P)-binding Rossmann-fold superfamily protein	-1.08973	0.0248885	0.127108	2.12835
Gh_A11G1776	AT5G42930	alpha/beta-Hydrolases superfamily protein	-1.60929	0.0407105	0.175851	3.05102
Gh_A11G1795	AT4G36920	Integrase-type DNA-binding superfamily protein	-1.4963	1.38e-06	4.36e-05	2.82117
Gh_A11G1800	AT5G67210	Protein of unknown function (DUF579)	-1.99577	2.38e-07	9.26e-06	3.98829
Gh_A11G1803	AT5G43060	Granulin repeat cysteine protease family protein	-1.38863	0.0243828	0.125478	2.6183
Gh_A11G1807	AT3G62290	ADP-ribosylation factor A1E	-1.98009	0.00573506	0.0450894	3.94517
Gh_A11G1809	AT1G13680	PLC-like phosphodiesterases superfamily protein	-2.36012	0.000872068	0.010498	5.13411
Gh_A11G1828	AT2G22250	aspartate aminotransferase	-1.09343	3.57e-05	0.000737767	2.13381
Gh_A11G1855	AT5G65310	homeobox protein 5	-1.76337	1.51e-10	1.16e-08	3.39491
Gh_A11G1858	AT4G33950	Protein kinase superfamily protein	-2.0268	5.16e-11	4.44e-09	4.075
Gh_A11G1870	AT5G65530	Protein kinase superfamily protein	-1.25238	0.0235698	0.122693	2.38235
Gh_A11G1873	AT4G37970	cinnamyl alcohol dehydrogenase 6	-3.57584	1.56e-16	3.42e-14	11.9244
Gh_A11G1879	AT4G37930	serine transhydroxymethyltransferase 1	1.0569	0.00681609	0.0511656	0.480663
Gh_A11G1891	AT4G37890	Zinc finger (C3HC4-type RING finger) family protein	-1.1905	0.00659441	0.0499788	2.28232
Gh_A11G1961	AT4G37560	Acetamidase/Formamidase family protein	-2.27859	3.24e-21	1.49e-18	4.85203
Gh_A11G1962	AT4G37560	Acetamidase/Formamidase family protein	-2.51266	7.47e-09	4.1e-07	5.7067
Gh_A11G1963	AT5G67420	LOB domain-containing protein 37	-1.72071	3.34e-06	9.57e-05	3.29598
Gh_A11G1968	AT5G67385	Phototropic-responsive NPH3 family protein	-1.07712	0.0236455	0.12296	2.10981
Gh_A11G1975	AT4G33920	Protein phosphatase 2C family protein	-2.09562	0.00292099	0.0270124	4.27411
Gh_A11G1986	AT2G14900	Gibberellin-regulated family protein	-2.66855	2.74e-10	1.98e-08	6.35788
Gh_A11G2009	AT3G42170	BED zinc finger ;hAT family dimerisation domain	-1.10955	0.0040151	0.0345213	2.15778
Gh_A11G2010	AT5G67290	FAD-dependent oxidoreductase family protein	-2.17067	0.00113204	0.012947	4.50233
Gh_A11G2024	AT5G35970	P-loop containing nucleoside triphosphate hydrolases superfamily protein	-1.41703	0.00588949	0.0459107	2.67036
Gh_A11G2041	AT1G69560	myb domain protein 105	-1.87052	0.013852	0.085399	3.65664
Gh_A11G2087	AT5G20950	Glycosyl hydrolase family protein	-2.1904	6.78e-05	0.00128301	4.56433
Gh_A11G2106	AT1G55850	cellulose synthase like E1	-2.13675	0.00471534	0.0389072	4.39769
Gh_A11G2107	AT1G55850	cellulose synthase like E1	-1.91385	0.0156296	0.0929072	3.76813
Gh_A11G2119	AT5G27230	Frigida-like protein	1.08377	0.0217063	0.116461	0.471795
Gh_A11G2137	0	0	-2.4592	5.66e-08	2.5e-06	5.49911
Gh_A11G2160	AT1G08570	atypical CYS HIS rich thioredoxin 4	-2.21024	1.66e-06	5.18e-05	4.62751
Gh_A11G2239	AT5G28490	Protein of unknown function (DUF640)	-3.58782	1.37e-06	4.34e-05	12.0238
Gh_A11G2241	AT3G04730	indoleacetic acid-induced protein 16	-1.86066	0.000977342	0.0115119	3.63174
Gh_A11G2242	AT5G43700	AUX/IAA transcriptional regulator family protein	-3.34858	6.96e-06	0.00018152	10.1865
Gh_A11G2243	AT4G02590	basic helix-loop-helix (bHLH) DNA-binding superfamily protein	-1.43235	0.0211698	0.114808	2.69886
Gh_A11G2248	AT3G63380	ATPase E1-E2 type family protein / haloacid dehalogenase-like hydrolase family protein	-2.17932	8.35e-06	0.000210672	4.52939
Gh_A11G2249	0	0	-1.60528	0.0119136	0.0766339	3.04254
Gh_A11G2311	AT3G04910	with no lysine (K) kinase 1	-1.12192	0.00102305	0.0119737	2.17637
Gh_A11G2336	AT1G64760	O-Glycosyl hydrolases family 17 protein	-1.83719	1.4e-09	8.75e-08	3.57314
Gh_A11G2355	AT5G18150	Methyltransferase-related protein	-1.7561	0.00553617	0.0439753	3.37785
Gh_A11G2361	AT5G27320	alpha/beta-Hydrolases superfamily protein	-1.489	0.0011504	0.0131099	2.80694
Gh_A11G2364	AT1G03430	histidine-containing phosphotransfer factor 5	-2.18841	2.29e-08	1.1e-06	4.55802
Gh_A11G2387	AT3G05200	RING/U-box superfamily protein	-2.69167	1.36e-06	4.33e-05	6.4606
Gh_A11G2389	AT1G54820	Protein kinase superfamily protein	-2.44827	2.45e-06	7.29e-05	5.45762
Gh_A11G2395	AT1G08980	amidase 1	-2.29375	8.54e-05	0.00155871	4.9033
Gh_A11G2403	AT5G27550	P-loop containing nucleoside triphosphate hydrolases superfamily protein	1.03476	0.0274812	0.135695	0.488098
Gh_A11G2433	AT5G27730	Protein of unknown function (DUF1624)	-1.34669	0.00892406	0.0621123	2.54328
Gh_A11G2439	AT1G56220	Dormancy/auxin associated family protein	-1.70629	0.000495299	0.0066478	3.26321
Gh_A11G2472	AT3G62550	Adenine nucleotide alpha hydrolases-like superfamily protein	-1.3945	0.0135235	0.0839927	2.62897
Gh_A11G2498	AT5G26742	DEAD box RNA helicase (RH3)	-1.18161	0.000675029	0.008537	2.2683
Gh_A11G2522	AT5G55020	myb domain protein 120	-3.23668	6.25e-05	0.0011951	9.42625
Gh_A11G2571	AT3G15350	Core-2/I-branching beta-1,6-N-acetylglucosaminyltransferase family protein	-2.70985	1.68e-12	1.89e-10	6.54255
Gh_A11G2606	AT2G30900	TRICHOME BIREFRINGENCE-LIKE 43	-1.15003	0.00220047	0.0217364	2.21918
Gh_A11G2633	AT3G05500	Rubber elongation factor protein (REF)	-2.18037	2.48e-06	7.34e-05	4.53271
Gh_A11G2655	AT5G53190	Nodulin MtN3 family protein	-1.4758	0.038666	0.17005	2.78137
Gh_A11G2660	AT1G54520	0	-1.51657	0.0258424	0.13044	2.8611
Gh_A11G2668	AT1G08630	threonine aldolase 1	-1.16075	0.000702487	0.00881	2.23574
Gh_A11G2688	AT1G08540	RNApolymerase sigma subunit 2	-1.13883	0.0384028	0.169262	2.20202
Gh_A11G2690	AT5G17640	Protein of unknown function (DUF1005)	-2.27368	7.31e-10	4.8e-08	4.83556
Gh_A11G2746	AT2G41130	basic helix-loop-helix (bHLH) DNA-binding superfamily protein	-2.79838	3.96e-06	0.000110058	6.95661
Gh_A11G2748	AT2G32560	F-box family protein	-1.91558	0.000235675	0.00362854	3.77266
Gh_A11G2754	AT2G41250	Haloacid dehalogenase-like hydrolase (HAD) superfamily protein	-1.85821	0.000104307	0.00183892	3.62558
Gh_A11G2772	AT4G27220	NB-ARC domain-containing disease resistance protein	-1.44433	0.000118049	0.00204389	2.72137
Gh_A11G2801	AT3G57410	villin 3	2.70393	0.0176534	0.101109	0.153474
Gh_A11G2804	0	0	-1.44347	0.0116876	0.0756843	2.71974
Gh_A11G2842	AT3G11600	0	1.23114	1.19e-08	6.25e-07	0.425981
Gh_A11G2875	AT1G70000	myb-like transcription factor family protein	-4.23068	1.96e-10	1.46e-08	18.7742
Gh_A11G2876	AT4G35550	WUSCHEL related homeobox 13	-1.6605	0.0225384	0.119217	3.16127
Gh_A11G2881	AT5G03530	RAB GTPase homolog C2A	-1.51033	0.00615488	0.0475175	2.84875
Gh_A11G2882	AT2G36830	gamma tonoplast intrinsic protein	-3.03816	1.17e-17	2.98e-15	8.21442
Gh_A11G2891	AT3G53260	phenylalanine ammonia-lyase 2	-4.79981	1.02e-11	9.88e-10	27.854
Gh_A11G2909	AT2G37560	origin recognition complex second largest subunit 2	1.06883	0.0166948	0.0972896	0.476705
Gh_A11G2914	0	0	-2.45351	5.44e-22	2.7e-19	5.47749
Gh_A11G2917	AT2G39700	expansin A4	-1.99446	0.00239088	0.0231976	3.98466
Gh_A11G2922	AT5G60020	laccase 17	2.27686	1.27e-05	0.000303715	0.206346
Gh_A11G2928	AT3G54000	0	-1.82251	1.25e-05	0.000299273	3.53695
Gh_A11G2931	AT3G54040	PAR1 protein	-4.53836	8.37e-11	6.84e-09	23.2372
Gh_A11G2938	AT4G00430	plasma membrane intrinsic protein 1;4	2.13401	7.71e-16	1.55e-13	0.227824
Gh_A12G0008	AT5G49890	chloride channel C	-2.02057	1.79e-06	5.5e-05	4.05743
Gh_A12G0014	AT3G62390	TRICHOME BIREFRINGENCE-LIKE 6	-2.76238	0.00431949	0.0364635	6.78513
Gh_A12G0021	AT3G63280	NIMA-related kinase 4	-1.4029	0.000307657	0.00451538	2.64432
Gh_A12G0023	AT1G03080	kinase interacting (KIP1-like) family protein	-1.84923	2.21e-14	3.49e-12	3.60308
Gh_A12G0024	AT3G22750	Protein kinase superfamily protein	-1.09609	5.31e-05	0.00104016	2.13774
Gh_A12G0037	AT2G48110	reduced epidermal fluorescence 4	-1.65282	0.00171452	0.0180902	3.14447
Gh_A12G0052	AT3G63010	alpha/beta-Hydrolases superfamily protein	-1.04528	0.00210942	0.0210588	2.06377
Gh_A12G0073	AT3G50700	indeterminate(ID)-domain 2	-1.45673	0.00739074	0.0543047	2.74486
Gh_A12G0090	AT5G08560	transducin family protein / WD-40 repeat family protein	-1.18146	0.0050388	0.0410458	2.26806
Gh_A12G0093	AT5G08390	Transducin/WD40 repeat-like superfamily protein	-1.01822	0.0245404	0.125928	2.02542
Gh_A12G0111	AT4G35290	glutamate receptor 2	-2.31167	1.62e-05	0.00037333	4.96458
Gh_A12G0113	AT1G20670	DNA-binding bromodomain-containing protein	-1.31906	2.6e-05	0.000565249	2.49503
Gh_A12G0114	AT2G17220	Protein kinase superfamily protein	-2.92518	7.23e-06	0.000187052	7.59567
Gh_A12G0163	AT1G49975	0	-1.77	0.00618164	0.0475983	3.41055
Gh_A12G0173	AT1G27730	salt tolerance zinc finger	-3.06969	0.000102894	0.00181968	8.39593
Gh_A12G0180	AT3G19540	Protein of unknown function (DUF620)	-1.17632	0.0093417	0.0643181	2.25999
Gh_A12G0190	AT1G49820	S-methyl-5-thioribose kinase	2.33308	2.15e-08	1.04e-06	0.19846
Gh_A12G0217	ATCG00830	ribosomal protein L2	-1.96767	0.0462299	0.189929	3.91135
Gh_A12G0219	ATCG00780	ribosomal protein L14	-2.8576	0.00667902	0.0505083	7.2481
Gh_A12G0259	AT4G34530	cryptochrome-interacting basic-helix-loop-helix 1	-1.54423	0.0389981	0.171042	2.91648
Gh_A12G0301	AT4G38370	Phosphoglycerate mutase family protein	-1.00659	0.0227287	0.119914	2.00915
Gh_A12G0304	AT4G35240	Protein of unknown function (DUF630 and DUF632)	-1.32129	0.000618723	0.00795848	2.49889
Gh_A12G0331	AT2G16980	Major facilitator superfamily protein	-1.74973	2.91e-10	2.07e-08	3.36295
Gh_A12G0363	0	0	-1.47276	0.0483684	0.195524	2.77552
Gh_A12G0364	AT2G21180	0	-1.45588	4.86e-07	1.74e-05	2.74323
Gh_A12G0369	AT4G00430	plasma membrane intrinsic protein 1;4	-3.34606	0.00164795	0.0175188	10.1687
Gh_A12G0385	AT2G21385	0	-1.12008	0.0492938	0.197948	2.17359
Gh_A12G0390	AT4G34610	BEL1-like homeodomain 6	-1.87939	8.93e-14	1.29e-11	3.6792
Gh_A12G0410	AT4G20140	Leucine-rich repeat transmembrane protein kinase	-1.8839	0.00308615	0.0282279	3.69072
Gh_A12G0426	AT2G34650	Protein kinase superfamily protein	-1.37287	0.00779681	0.0563053	2.58985
Gh_A12G0470	AT1G30820	CTP synthase family protein	-1.04787	0.0402498	0.174725	2.06747
Gh_A12G0478	AT1G65900	0	-2.73905	1.05e-12	1.22e-10	6.6763
Gh_A12G0499	AT5G38200	Class I glutamine amidotransferase-like superfamily protein	-1.63126	0.0335018	0.154646	3.09783
Gh_A12G0501	AT1G19020	0	-1.15214	0.0393318	0.171922	2.22243
Gh_A12G0504	AT3G18280	Bifunctional inhibitor/lipid-transfer protein/seed storage 2S albumin superfamily protein	3.29902	0.00267336	0.0251734	0.101601
Gh_A12G0546	AT4G38660	Pathogenesis-related thaumatin superfamily protein	-1.90088	9.86e-06	0.000243708	3.7344
Gh_A12G0548	AT5G66200	armadillo repeat only 2	-1.18805	0.0256432	0.129766	2.27845
Gh_A12G0549	AT3G51240	flavanone 3-hydroxylase	-2.81439	2.38e-16	5.11e-14	7.03422
Gh_A12G0560	AT1G80160	Lactoylglutathione lyase / glyoxalase I family protein	2.31087	9.08e-07	3.03e-05	0.201539
Gh_A12G0562	AT4G38970	fructose-bisphosphate aldolase 2	2.10391	0.00298131	0.0274623	0.232627
Gh_A12G0572	AT1G75440	ubiquitin-conjugating enzyme 16	-1.0489	0.0138228	0.0853029	2.06896
Gh_A12G0579	AT3G50950	HOPZ-ACTIVATED RESISTANCE 1	-2.59392	0.000673938	0.00852606	6.03736
Gh_A12G0601	AT5G66770	GRAS family transcription factor	-1.48867	5.57e-07	1.96e-05	2.80631
Gh_A12G0603	AT5G66750	chromatin remodeling 1	1.2841	0.0482728	0.195263	0.410627
Gh_A12G0626	AT2G23690	0	-1.44396	0.0108615	0.0718286	2.72067
Gh_A12G0638	AT5G60200	TARGET OF MONOPTEROS 6	-2.37858	3.05e-09	1.8e-07	5.20025
Gh_A12G0641	AT5G66880	sucrose nonfermenting 1(SNF1)-related protein kinase 2.3	-1.0326	0.00105369	0.012226	2.04571
Gh_A12G0642	AT4G37180	Homeodomain-like superfamily protein	-1.28674	0.00416077	0.0354814	2.43976
Gh_A12G0649	AT4G37080	Protein of unknown function, DUF547	-1.72574	0.00425393	0.0360961	3.30749
Gh_A12G0657	AT4G36970	Remorin family protein	-2.37615	1.27e-08	6.58e-07	5.19148
Gh_A12G0675	AT5G67210	Protein of unknown function (DUF579)	-1.27862	0.00126894	0.0141609	2.42606
Gh_A12G0685	AT4G37310	cytochrome P450, family 81, subfamily H, polypeptide 1	-2.68768	5.2e-06	0.000139641	6.44276
Gh_A12G0692	AT5G67380	casein kinase alpha 1	-1.86209	4.52e-06	0.000123618	3.63534
Gh_A12G0696	AT4G37540	LOB domain-containing protein 39	-1.72672	2.66e-06	7.79e-05	3.30975
Gh_A12G0700	AT5G67460	O-Glycosyl hydrolases family 17 protein	3.9391	0.00123815	0.0139038	0.0651949
Gh_A12G0711	AT5G67540	Arabinanase/levansucrase/invertase	-2.5445	6.22e-08	2.71e-06	5.83407
Gh_A12G0726	AT4G37790	Homeobox-leucine zipper protein family	-2.23253	9.07e-09	4.88e-07	4.69957
Gh_A12G0771	AT4G40060	homeobox protein 16	-1.21966	0.024426	0.125614	2.32893
Gh_A12G0784	AT4G15560	Deoxyxylulose-5-phosphate synthase	-2.51472	0.000141267	0.00237071	5.71487
Gh_A12G0793	AT5G65280	GCR2-like 1	-2.30578	1.95e-05	0.000438152	4.94434
Gh_A12G0808	AT2G40980	Protein kinase superfamily protein	-1.05752	0.0358175	0.161627	2.08135
Gh_A12G0829	AT1G54610	Protein kinase superfamily protein	-2.68377	4.52e-13	5.6e-11	6.42533
Gh_A12G0834	AT5G09960	0	-2.90209	6.64e-06	0.000173962	7.4751
Gh_A12G0854	AT4G00150	GRAS family transcription factor	-1.00535	1.75e-05	0.000398508	2.00743
Gh_A12G0870	AT2G44940	Integrase-type DNA-binding superfamily protein	-3.1107	0.000119921	0.00206774	8.63801
Gh_A12G0912	AT5G44510	target of AVRB operation1	-1.59435	0.0051558	0.0417641	3.01957
Gh_A12G0933	AT2G45470	FASCICLIN-like arabinogalactan protein 8	-2.37232	4.58e-06	0.00012502	5.17774
Gh_A12G0938	AT2G45670	calcineurin B subunit-related	-1.63208	0.00616803	0.0475605	3.0996
Gh_A12G0939	AT1G01900	subtilase family protein	-2.53396	5.09e-19	1.67e-16	5.7916
Gh_A12G0960	AT1G01490	Heavy metal transport/detoxification superfamily protein	-1.46367	4.47e-07	1.62e-05	2.75809
Gh_A12G0976	AT4G00460	RHO guanyl-nucleotide exchange factor 3	-1.90547	0.00235846	0.0229531	3.7463
Gh_A12G1000	AT4G01070	UDP-Glycosyltransferase superfamily protein	2.13811	3.94e-11	3.45e-09	0.227178
Gh_A12G1005	AT4G01000	Ubiquitin-like superfamily protein	-1.44626	0.000105992	0.001866	2.72501
Gh_A12G1020	AT3G13540	myb domain protein 5	-2.21555	0.0110818	0.0729269	4.6446
Gh_A12G1021	AT3G61850	Dof-type zinc finger DNA-binding family protein	-2.41231	0.00142363	0.0155962	5.32326
Gh_A12G1039	AT5G24090	chitinase A	-1.14623	0.0129994	0.0816661	2.21335
Gh_A12G1047	AT2G46760	D-arabinono-1,4-lactone oxidase family protein	-3.53734	0.00012466	0.00213189	11.6103
Gh_A12G1090	AT4G01820	P-glycoprotein 3	1.21938	4.4e-07	1.6e-05	0.429466
Gh_A12G1091	AT1G02530	P-glycoprotein 12	-1.42847	0.00186309	0.0192201	2.69161
Gh_A12G1109	AT2G47160	HCO3- transporter family	-2.01518	2.39e-09	1.43e-07	4.04231
Gh_A12G1137	AT3G62420	basic region/leucine zipper motif 53	-1.1693	1.53e-06	4.79e-05	2.24902
Gh_A12G1170	AT1G56300	Chaperone DnaJ-domain superfamily protein	1.5789	5.64e-07	1.98e-05	0.334738
Gh_A12G1196	AT3G62700	multidrug resistance-associated protein 10	-3.07274	3.13e-20	1.18e-17	8.41368
Gh_A12G1208	AT5G08350	GRAM domain-containing protein / ABA-responsive protein-related	-2.83037	7.36e-07	2.5e-05	7.11256
Gh_A12G1244	AT4G21440	MYB-like 102	2.22868	5.67e-08	2.5e-06	0.213353
Gh_A12G1245	AT4G10790	UBX domain-containing protein	-2.02547	4.02e-07	1.48e-05	4.07124
Gh_A12G1265	0	0	-1.92184	0.000306273	0.00450208	3.78906
Gh_A12G1274	AT4G32480	Protein of unknown function (DUF506)	-2.74437	6.81e-20	2.52e-17	6.70098
Gh_A12G1302	AT3G27010	TEOSINTE BRANCHED 1, cycloidea, PCF (TCP)-domain family protein 20	-1.55393	0.00208935	0.0208926	2.93615
Gh_A12G1318	AT1G23550	similar to RCD one 2	2.04285	5.67e-11	4.81e-09	0.242685
Gh_A12G1325	AT5G55490	gamete expressed protein 1	1.74609	0.000123353	0.00211435	0.29811
Gh_A12G1336	AT1G70640	octicosapeptide/Phox/Bem1p (PB1) domain-containing protein	-1.03946	0.0441673	0.184828	2.05546
Gh_A12G1342	AT3G26320	cytochrome P450, family 71, subfamily B, polypeptide 36	-1.6782	7.6e-10	4.97e-08	3.20029
Gh_A12G1379	0	0	-3.56075	6.56e-07	2.26e-05	11.8003
Gh_A12G1396	AT1G14900	high mobility group A	1.19585	0.0146541	0.0888738	0.436528
Gh_A12G1403	AT2G01690	ARM repeat superfamily protein	1.54738	3.11e-13	4e-11	0.34213
Gh_A12G1411	AT2G02080	indeterminate(ID)-domain 4	-1.96793	7.91e-08	3.36e-06	3.91206
Gh_A12G1412	AT2G02070	indeterminate(ID)-domain 5	-1.83192	0.00629273	0.0482123	3.5601
Gh_A12G1445	AT3G21710	0	5.97347	4.17e-66	3.92e-62	0.015915
Gh_A12G1457	AT1G69010	BES1-interacting Myc-like protein 2	-1.56762	0.00556091	0.0441421	2.96415
Gh_A12G1482	AT1G18650	plasmodesmata callose-binding protein 3	-2.39452	8.43e-12	8.38e-10	5.25801
Gh_A12G1505	AT1G69490	NAC-like, activated by AP3/PI	-3.62398	0.00260248	0.0247098	12.329
Gh_A12G1509	AT3G47500	cycling DOF factor 3	-1.42145	0.0122013	0.077834	2.67855
Gh_A12G1531	AT3G01280	voltage dependent anion channel 1	-1.22347	1.28e-08	6.63e-07	2.33508
Gh_A12G1554	AT1G13260	related to ABI3/VP1 1	-2.07388	0.000159619	0.0026318	4.21018
Gh_A12G1558	AT1G75290	NAD(P)-binding Rossmann-fold superfamily protein	-1.98557	0.000106741	0.00187821	3.9602
Gh_A12G1560	AT1G68810	basic helix-loop-helix (bHLH) DNA-binding superfamily protein	-1.64995	0.00203121	0.0205438	3.13823
Gh_A12G1565	0	0	-2.11218	0.000282548	0.00421821	4.32345
Gh_A12G1574	0	0	-2.38052	2.39e-16	5.11e-14	5.20726
Gh_A12G1577	AT1G68710	ATPase E1-E2 type family protein / haloacid dehalogenase-like hydrolase family protein	-1.83641	1.77e-08	8.84e-07	3.5712
Gh_A12G1612	AT3G14470	NB-ARC domain-containing disease resistance protein	-1.5138	0.0026669	0.0251503	2.85562
Gh_A12G1613	AT4G19840	phloem protein 2-A1	-1.25105	0.039986	0.173827	2.38014
Gh_A12G1614	AT3G47500	cycling DOF factor 3	-1.83531	8.51e-11	6.94e-09	3.56849
Gh_A12G1619	AT2G03090	expansin A15	-2.11287	1.81e-08	9.01e-07	4.32551
Gh_A12G1620	AT5G61430	NAC domain containing protein 100	-1.16157	0.00120691	0.0136425	2.23701
Gh_A12G1645	AT2G17440	plant intracellular ras group-related LRR 5	1.96215	0.00365419	0.0321737	0.256645
Gh_A12G1651	AT2G39640	glycosyl hydrolase family 17 protein	-1.93678	5.39e-05	0.00105303	3.8285
Gh_A12G1652	AT5G61110	zinc ion binding	-1.07819	0.00030536	0.00449392	2.11138
Gh_A12G1654	AT3G29575	ABI five binding protein 3	-1.55574	0.00675122	0.0508196	2.93984
Gh_A12G1671	0	0	-1.91029	0.000144113	0.00241095	3.75885
Gh_A12G1684	AT5G14420	RING domain ligase2	-1.12314	1.23e-08	6.42e-07	2.17821
Gh_A12G1687	AT3G57520	seed imbibition 2	-1.53209	0.00238335	0.0231424	2.89205
Gh_A12G1694	AT5G50260	Cysteine proteinases superfamily protein	1.08727	0.000386233	0.00546566	0.470652
Gh_A12G1728	AT5G50740	Heavy metal transport/detoxification superfamily protein	-2.00214	5.39e-15	9.27e-13	4.00594
Gh_A12G1747	AT5G50790	Nodulin MtN3 family protein	-1.31157	0.0300355	0.14428	2.48211
Gh_A12G1763	AT1G57820	Zinc finger (C3HC4-type RING finger) family protein	-2.11153	0.00836809	0.0593724	4.32149
Gh_A12G1766	AT5G61820	0	-1.27207	8.39e-05	0.00153507	2.41509
Gh_A12G1774	AT5G51060	NADPH/respiratory burst oxidase protein D	-2.69737	2.29e-20	8.81e-18	6.48618
Gh_A12G1797	AT5G07670	RNI-like superfamily protein	-1.10841	0.000307195	0.00451168	2.15608
Gh_A12G1816	AT3G48080	alpha/beta-Hydrolases superfamily protein	-1.93673	0.00429511	0.0363391	3.82836
Gh_A12G1817	AT3G45900	Ribonuclease P protein subunit P38-related	-1.02981	0.000364836	0.00521838	2.04176
Gh_A12G1836	AT1G31770	ATP-binding cassette 14	-2.64229	6.92e-10	4.6e-08	6.24323
Gh_A12G1841	0	0	-1.96725	1.7e-08	8.51e-07	3.91023
Gh_A12G1842	AT3G52300	ATP synthase D chain, mitochondrial	1.29549	0.00270862	0.0254418	0.407398
Gh_A12G1852	AT5G45490	P-loop containing nucleoside triphosphate hydrolases superfamily protein	-1.9625	0.000990795	0.0116469	3.89736
Gh_A12G1853	AT5G45520	Leucine-rich repeat (LRR) family protein	-1.37176	0.023546	0.122646	2.58785
Gh_A12G1854	AT5G45530	Protein of unknown function (DUF594)	-1.22807	0.00106511	0.0123282	2.34253
Gh_A12G1861	AT2G35550	basic pentacysteine 7	-2.31765	2.8e-07	1.07e-05	4.98519
Gh_A12G1869	AT1G31930	extra-large GTP-binding protein 3	-1.54363	3.64e-05	0.000751213	2.91528
Gh_A12G1890	AT3G03550	RING/U-box superfamily protein	-1.98955	0.000899924	0.0107702	3.97114
Gh_A12G1916	AT4G18010	myo-inositol polyphosphate 5-phosphatase 2	-1.93343	1.08e-06	3.53e-05	3.81963
Gh_A12G1931	AT4G17090	chloroplast beta-amylase	-2.32514	0.000288114	0.00427688	5.01113
Gh_A12G1937	AT3G10600	cationic amino acid transporter 7	-1.63929	0.0162997	0.0955781	3.11513
Gh_A12G1940	AT4G17600	Chlorophyll A-B binding family protein	-1.41847	0.0110516	0.0727534	2.67302
Gh_A12G1948	AT4G17550	Major facilitator superfamily protein	-3.34738	0.00162247	0.0173016	10.178
Gh_A12G1959	AT4G16790	hydroxyproline-rich glycoprotein family protein	-2.24733	0.000243522	0.00372501	4.74802
Gh_A12G1960	AT4G16780	homeobox protein 2	-1.21312	0.0065031	0.0494605	2.31839
Gh_A12G1961	AT1G48770	Protein of unknown function (DUF1639)	-2.74649	0.0103009	0.0691776	6.71084
Gh_A12G1970	AT4G17370	Oxidoreductase family protein	-1.39761	0.0349354	0.159018	2.63465
Gh_A12G1974	AT4G16650	O-fucosyltransferase family protein	-1.91836	3.9e-07	1.44e-05	3.77993
Gh_A12G1987	AT5G47580	0	-1.65182	0.00377145	0.0329945	3.1423
Gh_A12G2002	AT1G62510	Bifunctional inhibitor/lipid-transfer protein/seed storage 2S albumin superfamily protein	-1.92013	0.0195201	0.108951	3.78458
Gh_A12G2016	AT4G12320	cytochrome P450, family 706, subfamily A, polypeptide 6	-1.4302	0.0120661	0.0773638	2.69485
Gh_A12G2076	AT1G63300	Myosin heavy chain-related protein	-1.06525	0.00229284	0.022478	2.09254
Gh_A12G2081	AT5G23850	Arabidopsis thaliana protein of unknown function (DUF821)	2.12792	0.0481821	0.195064	0.228788
Gh_A12G2087	AT1G63470	AT hook motif DNA-binding family protein	-1.30793	0.0137622	0.085069	2.47586
Gh_A12G2124	AT2G19170	subtilisin-like serine protease 3	-3.75755	3.89e-07	1.44e-05	13.5249
Gh_A12G2151	AT5G24310	ABL interactor-like protein 3	-1.28367	0.0233591	0.121959	2.43457
Gh_A12G2154	AT3G61850	Dof-type zinc finger DNA-binding family protein	-2.95358	6.49e-08	2.82e-06	7.74668
Gh_A12G2183	AT1G32900	UDP-Glycosyltransferase superfamily protein	-2.74782	0.000136571	0.00230628	6.71702
Gh_A12G2193	0	0	-1.53859	3.51e-05	0.000727704	2.9051
Gh_A12G2219	AT5G24580	Heavy metal transport/detoxification superfamily protein	-2.87765	1.12e-23	6.81e-21	7.34951
Gh_A12G2221	AT3G09040	Pentatricopeptide repeat (PPR) superfamily protein	-1.46488	3.3e-10	2.34e-08	2.7604
Gh_A12G2227	AT5G54160	O-methyltransferase 1	-3.13724	2.21e-09	1.32e-07	8.79841
Gh_A12G2230	AT1G64720	Polyketide cyclase/dehydrase and lipid transport superfamily protein	-2.24005	0.00909408	0.0630162	4.72413
Gh_A12G2235	AT5G53650	0	-2.00759	0.000987836	0.0116157	4.02111
Gh_A12G2258	AT4G27810	0	-3.81063	4.48e-05	0.000898662	14.0319
Gh_A12G2259	AT5G53020	Ribonuclease P protein subunit P38-related	-1.33855	0.00722083	0.0533155	2.52897
Gh_A12G2265	AT5G53370	pectin methylesterase PCR fragment F	-2.6645	1.27e-12	1.44e-10	6.34006
Gh_A12G2267	AT5G24230	Lipase class 3-related protein	-1.20445	0.00874497	0.0612961	2.30449
Gh_A12G2269	AT5G53420	CCT motif family protein	-3.10853	3.91e-25	3.27e-22	8.62506
Gh_A12G2298	AT1G01490	Heavy metal transport/detoxification superfamily protein	-2.22789	0.0202183	0.111602	4.68447
Gh_A12G2302	AT4G25700	beta-hydroxylase 1	-2.28561	3.4e-06	9.72e-05	4.87569
Gh_A12G2331	AT5G52280	Myosin heavy chain-related protein	-1.37139	0.00251809	0.0241643	2.58721
Gh_A12G2374	AT5G51820	phosphoglucomutase	-1.01522	3.42e-05	0.000713413	2.02121
Gh_A12G2406	AT1G75290	NAD(P)-binding Rossmann-fold superfamily protein	-1.68266	1.57e-06	4.89e-05	3.21019
Gh_A12G2425	AT1G73805	Calmodulin binding protein-like	-2.07256	8.42e-05	0.00153989	4.20633
Gh_A12G2430	AT3G18000	S-adenosyl-L-methionine-dependent methyltransferases superfamily protein	-1.52432	0.00641894	0.0489443	2.87652
Gh_A12G2431	AT1G73590	Auxin efflux carrier family protein	-1.28954	0.0478914	0.194304	2.4445
Gh_A12G2459	AT2G01940	C2H2-like zinc finger protein	-1.92115	0.00358477	0.031681	3.78724
Gh_A12G2460	AT1G17950	myb domain protein 52	1.45987	8.89e-05	0.0016128	0.363526
Gh_A12G2476	AT5G62820	Uncharacterised protein family (UPF0497)	-1.33706	0.0164093	0.0959852	2.52636
Gh_A12G2477	AT5G14740	carbonic anhydrase 2	-1.53733	0.014328	0.0875316	2.90258
Gh_A13G0039	AT5G05340	Peroxidase superfamily protein	-1.29307	6.26e-13	7.55e-11	2.45048
Gh_A13G0044	AT1G60500	Dynamin related protein 4C	-1.04359	0.00490522	0.0402098	2.06135
Gh_A13G0069	AT3G10840	alpha/beta-Hydrolases superfamily protein	-1.0364	2.54e-06	7.49e-05	2.0511
Gh_A13G0104	AT1G32460	0	-1.19361	0.0077144	0.0559353	2.28724
Gh_A13G0110	AT3G51950	Zinc finger (CCCH-type) family protein / RNA recognition motif (RRM)-containing protein	-1.39404	0.00088009	0.0105805	2.62814
Gh_A13G0120	AT1G52340	NAD(P)-binding Rossmann-fold superfamily protein	-2.49063	3.8e-21	1.73e-18	5.62023
Gh_A13G0121	AT2G41430	dehydration-induced protein (ERD15)	-1.26487	4.51e-14	6.83e-12	2.40305
Gh_A13G0123	AT3G10985	senescence associated gene 20	-3.2037	7.19e-19	2.28e-16	9.21318
Gh_A13G0140	AT3G55960	Haloacid dehalogenase-like hydrolase (HAD) superfamily protein	-1.8319	0.00111504	0.0127921	3.56005
Gh_A13G0181	AT2G39705	ROTUNDIFOLIA like 8	-1.83549	0.00193725	0.0198224	3.56893
Gh_A13G0192	AT1G31050	basic helix-loop-helix (bHLH) DNA-binding superfamily protein	-3.36649	1.27e-09	8e-08	10.3137
Gh_A13G0197	AT3G55120	Chalcone-flavanone isomerase family protein	-2.13252	2.6e-15	4.78e-13	4.38481
Gh_A13G0203	AT3G55040	glutathione transferase lambda 2	-2.12976	1.01e-05	0.00024965	4.37645
Gh_A13G0213	AT2G38970	Zinc finger (C3HC4-type RING finger) family protein	-1.46986	0.0110611	0.0728037	2.76994
Gh_A13G0236	AT5G03250	Phototropic-responsive NPH3 family protein	1.60341	0.0213835	0.115501	0.329098
Gh_A13G0242	AT3G11920	glutaredoxin-related	-1.13781	0.00805021	0.0577589	2.20047
Gh_A13G0253	AT2G01770	vacuolar iron transporter 1	-1.79006	0.00138825	0.015302	3.4583
Gh_A13G0258	AT2G22250	aspartate aminotransferase	-1.46107	3.3e-06	9.46e-05	2.75313
Gh_A13G0267	AT2G01830	CHASE domain containing histidine kinase protein	-1.02784	0.00066343	0.0084129	2.03897
Gh_A13G0275	AT4G38970	fructose-bisphosphate aldolase 2	1.74791	0.00113162	0.0129467	0.297733
Gh_A13G0276	AT4G38970	fructose-bisphosphate aldolase 2	1.67723	0.00328323	0.0296647	0.312682
Gh_A13G0286	AT2G16440	Minichromosome maintenance (MCM2/3/5) family protein	2.30126	0.0214903	0.115829	0.202885
Gh_A13G0288	AT4G39090	Papain family cysteine protease	-1.19682	4.26e-15	7.5e-13	2.29234
Gh_A13G0291	AT4G34530	cryptochrome-interacting basic-helix-loop-helix 1	-2.19601	0.0116065	0.0752885	4.58211
Gh_A13G0301	AT4G34460	GTP binding protein beta 1	-1.16891	8.31e-05	0.00152499	2.24842
Gh_A13G0327	AT4G20140	Leucine-rich repeat transmembrane protein kinase	-3.81321	1.46e-08	7.4e-07	14.0569
Gh_A13G0330	AT1G68670	myb-like transcription factor family protein	-1.10702	3.52e-06	9.99e-05	2.154
Gh_A13G0334	AT4G33940	RING/U-box superfamily protein	1.10687	0.0167037	0.0973112	0.464299
Gh_A13G0352	AT2G15620	nitrite reductase 1	-1.8648	4.35e-07	1.59e-05	3.64218
Gh_A13G0360	AT1G49780	plant U-box 26	-1.1067	0.0108576	0.0718286	2.15352
Gh_A13G0363	AT4G34050	S-adenosyl-L-methionine-dependent methyltransferases superfamily protein	-2.66575	2.1e-09	1.27e-07	6.34557
Gh_A13G0366	AT5G53390	O-acyltransferase (WSD1-like) family protein	-2.85911	0.000449742	0.0061436	7.25569
Gh_A13G0378	AT5G07280	Leucine-rich repeat transmembrane protein kinase	-1.55199	0.00200312	0.0203362	2.93222
Gh_A13G0384	AT1G49820	S-methyl-5-thioribose kinase	-1.27324	0.000699384	0.00878017	2.41705
Gh_A13G0487	AT4G21450	PapD-like superfamily protein	1.36805	4.39e-07	1.6e-05	0.387415
Gh_A13G0530	AT5G23310	Fe superoxide dismutase 3	-2.20501	0.000603408	0.00779877	4.61077
Gh_A13G0536	AT5G23370	GRAM domain-containing protein / ABA-responsive protein-related	-1.60863	0.00206162	0.0207357	3.04962
Gh_A13G0537	AT5G08350	GRAM domain-containing protein / ABA-responsive protein-related	-1.6598	0.00408166	0.0349664	3.15972
Gh_A13G0544	AT3G19990	0	-1.90892	1.56e-07	6.33e-06	3.75529
Gh_A13G0575	AT5G64530	xylem NAC domain 1	-2.24908	0.00336072	0.0301752	4.7538
Gh_A13G0608	AT2G36690	2-oxoglutarate (2OG) and Fe(II)-dependent oxygenase superfamily protein	-2.78528	3.91e-11	3.42e-09	6.8937
Gh_A13G0637	AT2G02820	myb domain protein 88	-1.38908	0.000181402	0.00293807	2.61911
Gh_A13G0639	AT1G69780	Homeobox-leucine zipper protein family	-1.73969	7.18e-11	6e-09	3.33963
Gh_A13G0647	AT3G47620	TEOSINTE BRANCHED, cycloidea and PCF (TCP) 14	-2.80695	3.73e-06	0.000105038	6.99805
Gh_A13G0648	AT1G69690	TCP family transcription factor	-2.02806	6.81e-05	0.00128793	4.07855
Gh_A13G0658	AT1G69610	Protein of unknown function (DUF1666)	-2.23381	8.55e-05	0.00156006	4.70373
Gh_A13G0665	AT2G02980	Pentatricopeptide repeat (PPR) superfamily protein	-1.47902	0.00854221	0.0603352	2.78759
Gh_A13G0691	AT1G69440	Argonaute family protein	-2.44964	6.28e-05	0.00119993	5.46281
Gh_A13G0700	AT2G03350	Protein of unknown function, DUF538	-1.00298	0.0013822	0.0152532	2.00414
Gh_A13G0716	AT1G26610	C2H2-like zinc finger protein	-1.15718	0.000382508	0.00542175	2.23021
Gh_A13G0728	AT1G15670	Galactose oxidase/kelch repeat superfamily protein	-1.94935	0.000155354	0.00257047	3.86201
Gh_A13G0749	AT1G69170	Squamosa promoter-binding protein-like (SBP domain) transcription factor family protein	-1.3095	0.0272069	0.134893	2.47856
Gh_A13G0766	AT2G04030	Chaperone protein htpG family protein	-1.94975	0.00244312	0.0236132	3.86308
Gh_A13G0777	AT1G05230	homeodomain GLABROUS 2	-1.39216	7.25e-05	0.00135822	2.62472
Gh_A13G0781	AT2G32400	glutamate receptor 5	-2.30523	1.92e-18	5.64e-16	4.94245
Gh_A13G0813	AT1G08860	Calcium-dependent phospholipid-binding Copine family protein	-1.03432	0.0192677	0.107948	2.04815
Gh_A13G0818	AT1G54630	acyl carrier protein 3	-1.04136	0.00150212	0.016271	2.05816
Gh_A13G0881	AT1G54860	Glycoprotein membrane precursor GPI-anchored	2.85923	0.0234949	0.122464	0.137811
Gh_A13G0910	AT5G27930	Protein phosphatase 2C family protein	-4.54649	0.0144558	0.0881153	23.3685
Gh_A13G0921	AT1G56310	Polynucleotidyl transferase, ribonuclease H-like superfamily protein	-1.27604	0.000526381	0.00699145	2.42174
Gh_A13G0927	AT5G26850	Uncharacterized protein	-1.41328	0.0175672	0.100743	2.66342
Gh_A13G0928	AT1G56500	haloacid dehalogenase-like hydrolase family protein	-1.63573	1.24e-09	7.84e-08	3.10744
Gh_A13G0947	AT3G02730	thioredoxin F-type 1	-1.24916	5.22e-06	0.000139909	2.37703
Gh_A13G1013	AT3G56640	exocyst complex component sec15A	-1.17928	4.51e-05	0.000903515	2.26463
Gh_A13G1029	AT1G79160	0	-1.7759	0.000529219	0.0070156	3.42452
Gh_A13G1084	AT5G23810	amino acid permease 7	-1.47118	3.11e-06	8.95e-05	2.77249
Gh_A13G1120	AT5G55730	FASCICLIN-like arabinogalactan 1	-2.24988	4.67e-07	1.68e-05	4.75644
Gh_A13G1121	AT5G55710	0	-1.35788	0.00462679	0.0383783	2.56308
Gh_A13G1152	AT5G55230	microtubule-associated proteins 65-1	-1.46607	6.3e-07	2.18e-05	2.76268
Gh_A13G1183	0	0	-1.44289	0.00557342	0.0441781	2.71864
Gh_A13G1186	AT4G32520	serine hydroxymethyltransferase 3	2.88754	3.99e-08	1.82e-06	0.135134
Gh_A13G1199	AT5G54690	galacturonosyltransferase 12	-2.61933	4.49e-08	2.01e-06	6.14465
Gh_A13G1205	AT5G54590	Protein kinase superfamily protein	-1.282	5.3e-05	0.00103804	2.43176
Gh_A13G1247	AT5G53870	early nodulin-like protein 1	-1.12529	0.00573072	0.0450894	2.18145
Gh_A13G1248	AT3G23560	MATE efflux family protein	-1.20219	0.02247	0.118965	2.30089
Gh_A13G1277	AT2G45300	RNA 3\'-terminal phosphate cyclase/enolpyruvate transferase, alpha/beta	-1.92137	0.00947798	0.0650305	3.78783
Gh_A13G1290	AT1G61600	Protein of unknown function (DUF1262)	-3.07731	1.9e-10	1.43e-08	8.44038
Gh_A13G1301	AT1G78510	solanesyl diphosphate synthase 1	-1.37663	0.0115337	0.0749581	2.59661
Gh_A13G1315	AT3G12900	2-oxoglutarate (2OG) and Fe(II)-dependent oxygenase superfamily protein	3.65239	3.99e-13	5.03e-11	0.0795281
Gh_A13G1325	AT1G79030	Chaperone DnaJ-domain superfamily protein	-1.70713	0.00528277	0.0425365	3.2651
Gh_A13G1327	AT5G49220	Protein of unknown function (DUF789)	-1.24938	0.00111817	0.0128202	2.3774
Gh_A13G1331	AT3G02790	zinc finger (C2H2 type) family protein	-1.08638	0.0100117	0.0677182	2.1234
Gh_A13G1375	AT5G17540	HXXXD-type acyl-transferase family protein	-2.1827	6.52e-08	2.82e-06	4.54004
Gh_A13G1382	AT3G03570	Protein of unknown function (DUF3550/UPF0682)	-1.75063	0.00186242	0.0192184	3.36506
Gh_A13G1448	AT1G51270	structural molecules;transmembrane receptors;structural molecules	-1.98767	6.99e-10	4.63e-08	3.96597
Gh_A13G1461	AT5G12380	annexin 8	-3.57876	2.36e-10	1.73e-08	11.9486
Gh_A13G1490	AT5G43700	AUX/IAA transcriptional regulator family protein	-1.16829	0.000583285	0.00759864	2.24745
Gh_A13G1504	0	0	-1.77188	4.43e-06	0.00012137	3.41499
Gh_A13G1525	AT1G22490	basic helix-loop-helix (bHLH) DNA-binding superfamily protein	-3.39673	1.83e-05	0.000415253	10.5321
Gh_A13G1526	AT3G05200	RING/U-box superfamily protein	-1.39767	0.0308672	0.146854	2.63476
Gh_A13G1539	AT1G56220	Dormancy/auxin associated family protein	-1.72695	0.0135943	0.0843335	3.31026
Gh_A13G1548	AT3G62630	Protein of unknown function (DUF1645)	-1.27969	0.0034112	0.0305022	2.42787
Gh_A13G1573	AT2G24520	H(+)-ATPase 5	-1.66668	3.54e-11	3.13e-09	3.17484
Gh_A13G1581	AT5G10750	Protein of unknown function (DUF1336)	-1.48835	3.69e-05	0.000759103	2.80568
Gh_A13G1601	AT5G11100	Calcium-dependent lipid-binding (CaLB domain) family protein	-5.68253	2.64e-05	0.000571136	51.3584
Gh_A13G1619	AT4G30950	fatty acid desaturase 6	-1.94582	0.000101015	0.00179262	3.85257
Gh_A13G1623	AT4G30960	SOS3-interacting protein 3	-1.43874	0.00847157	0.0599486	2.71084
Gh_A13G1644	AT2G25770	Polyketide cyclase/dehydrase and lipid transport superfamily protein	-3.30108	6.29e-05	0.00120125	9.85653
Gh_A13G1655	AT2G26150	heat shock transcription factor A2	1.22171	4.2e-05	0.000849674	0.428774
Gh_A13G1656	AT2G26180	IQ-domain 6	2.03283	1.39e-07	5.69e-06	0.244375
Gh_A13G1666	AT4G33160	F-box family protein	-1.22072	0.0259925	0.130918	2.33063
Gh_A13G1674	AT5G20820	SAUR-like auxin-responsive protein family	-4.71262	4.69e-10	3.22e-08	26.2205
Gh_A13G1685	AT2G05940	Protein kinase superfamily protein	-1.44863	0.00582646	0.0455989	2.72949
Gh_A13G1690	AT2G06025	Acyl-CoA N-acyltransferases (NAT) superfamily protein	1.42751	1.44e-05	0.000338474	0.371772
Gh_A13G1701	AT1G54160	nuclear factor Y, subunit A5	-1.13729	0.00582763	0.0455989	2.19968
Gh_A13G1708	0	0	-2.15764	4.6e-15	7.99e-13	4.46185
Gh_A13G1719	AT2G19570	cytidine deaminase 1	-1.79988	3.77e-06	0.00010591	3.4819
Gh_A13G1747	AT3G24530	AAA-type ATPase family protein / ankyrin repeat family protein	-1.97278	1.96e-07	7.73e-06	3.92524
Gh_A13G1762	AT2G26650	K+ transporter 1	-3.45541	0.000335533	0.00485268	10.9694
Gh_A13G1825	AT4G31850	proton gradient regulation 3	-1.04191	0.00175666	0.0184096	2.05895
Gh_A13G1843	AT3G25590	0	-1.4418	0.0218058	0.116712	2.7166
Gh_A13G1845	AT1G58170	Disease resistance-responsive (dirigent-like protein) family protein	-1.16886	0.0014305	0.0156626	2.24834
Gh_A13G1846	AT5G19875	0	-1.05834	0.049974	0.199658	2.08254
Gh_A13G1850	AT3G12120	fatty acid desaturase 2	3.21409	0.00464561	0.0384751	0.107762
Gh_A13G1862	AT5G12970	Calcium-dependent lipid-binding (CaLB domain) plant phosphoribosyltransferase family protein	-1.25834	0.00377087	0.0329945	2.3922
Gh_A13G1897	AT3G05600	alpha/beta-Hydrolases superfamily protein	-1.99338	0.000516754	0.00689401	3.98168
Gh_A13G1904	AT4G15960	alpha/beta-Hydrolases superfamily protein	-2.05828	3.63e-05	0.000750189	4.1649
Gh_A13G1945	AT3G47340	glutamine-dependent asparagine synthase 1	-1.94515	1.58e-09	9.75e-08	3.85078
Gh_A13G1953	AT5G58760	damaged DNA binding 2	-1.31106	0.000822117	0.010014	2.48125
Gh_A13G1981	AT2G45910	U-box domain-containing protein kinase family protein	-1.58317	0.000333337	0.00482462	2.99627
Gh_A13G1994	AT3G46130	myb domain protein 48	-3.70218	4.33e-05	0.000871474	13.0157
Gh_A13G2000	AT1G07820	Histone superfamily protein	1.32557	0.0341605	0.156393	0.398991
Gh_A13G2001	AT1G07870	Protein kinase superfamily protein	-1.23914	0.00141779	0.0155638	2.36058
Gh_A13G2013	AT4G30080	auxin response factor 16	-3.40759	3.44e-06	9.82e-05	10.6118
Gh_A13G2017	AT5G60720	Protein of unknown function, DUF547	-1.51213	3.68e-06	0.000103876	2.8523
Gh_A13G2047	AT1G07090	Protein of unknown function (DUF640)	-3.21927	1.01e-13	1.43e-11	9.31315
Gh_A13G2057	AT2G30490	cinnamate-4-hydroxylase	-2.9846	9.92e-27	1.04e-23	7.91506
Gh_D01G0002	AT1G60870	maternal effect embryo arrest 9	-1.13756	0.0030694	0.0281293	2.20009
Gh_D01G0074	AT5G46330	Leucine-rich receptor-like protein kinase family protein	-1.93348	0.0243972	0.125501	3.81976
Gh_D01G0101	AT5G64360	Chaperone DnaJ-domain superfamily protein	-1.30041	6.41e-05	0.00122184	2.46299
Gh_D01G0109	AT5G64240	metacaspase 3	-1.85815	0.000959351	0.0113303	3.62542
Gh_D01G0150	AT1G11300	protein serine/threonine kinases;protein kinases;ATP binding;sugar binding;kinases;carbohydrate binding	-1.36832	8.29e-05	0.00152278	2.5817
Gh_D01G0157	AT4G28240	Wound-responsive family protein	-1.52943	1.1e-07	4.53e-06	2.88672
Gh_D01G0200	AT1G28050	B-box type zinc finger protein with CCT domain	-1.0876	0.00104249	0.0121409	2.1252
Gh_D01G0207	AT1G69040	ACT domain repeat 4	-1.06196	5.18e-07	1.84e-05	2.08776
Gh_D01G0209	0	0	-1.87494	0.00684225	0.0513203	3.66786
Gh_D01G0248	AT1G79050	recA DNA recombination family protein	-1.22883	0.00540725	0.0431935	2.34377
Gh_D01G0275	AT3G12920	SBP (S-ribonuclease binding protein) family protein	-1.5554	4.04e-06	0.000111891	2.93915
Gh_D01G0314	0	0	-2.99919	2.77e-10	1.99e-08	7.99551
Gh_D01G0316	0	0	-1.90232	0.00374799	0.0328614	3.73814
Gh_D01G0335	AT4G27190	NB-ARC domain-containing disease resistance protein	-1.27946	0.00592316	0.0461159	2.42748
Gh_D01G0352	AT3G52300	ATP synthase D chain, mitochondrial	1.17618	0.0143317	0.0875402	0.442521
Gh_D01G0369	AT1G17230	Leucine-rich receptor-like protein kinase family protein	-2.44611	0.0281119	0.137799	5.44944
Gh_D01G0370	AT1G53440	Leucine-rich repeat transmembrane protein kinase	-1.62839	0.00283898	0.0264226	3.09167
Gh_D01G0397	AT5G07010	sulfotransferase 2A	-1.19324	0.0374091	0.166457	2.28666
Gh_D01G0421	0	0	-1.0016	0.000469089	0.00634347	2.00222
Gh_D01G0430	AT4G27560	UDP-Glycosyltransferase superfamily protein	2.36311	0.0346877	0.15812	0.194372
Gh_D01G0436	AT3G15095	0	-1.16515	0.00411643	0.035183	2.24257
Gh_D01G0450	AT3G15210	ethylene responsive element binding factor 4	-1.08426	0.00984561	0.0669434	2.12028
Gh_D01G0454	AT5G53900	Serine/threonine-protein kinase WNK (With No Lysine)-related	-1.47537	0.0273337	0.135256	2.78055
Gh_D01G0459	AT5G53890	phytosylfokine-alpha receptor 2	-1.21573	0.0442527	0.185062	2.32258
Gh_D01G0460	AT3G15290	3-hydroxyacyl-CoA dehydrogenase family protein	-1.38241	2.71e-07	1.04e-05	2.60704
Gh_D01G0466	AT5G53850	haloacid dehalogenase-like hydrolase family protein	-1.06146	7.22e-06	0.000186944	2.08704
Gh_D01G0474	AT3G15353	metallothionein 3	-3.37097	5.19e-18	1.41e-15	10.3458
Gh_D01G0502	AT5G53750	CBS domain-containing protein	-1.75291	0.0122369	0.0779941	3.37037
Gh_D01G0514	AT4G27410	NAC (No Apical Meristem) domain transcriptional regulator superfamily protein	-1.36817	0.0112956	0.0738696	2.58143
Gh_D01G0547	AT1G11300	protein serine/threonine kinases;protein kinases;ATP binding;sugar binding;kinases;carbohydrate binding	-1.30779	0.0166366	0.0970553	2.47563
Gh_D01G0552	AT1G11300	protein serine/threonine kinases;protein kinases;ATP binding;sugar binding;kinases;carbohydrate binding	-1.44616	9.53e-05	0.00170779	2.72482
Gh_D01G0554	AT3G20640	basic helix-loop-helix (bHLH) DNA-binding superfamily protein	-2.61815	0.000187384	0.00301989	6.13964
Gh_D01G0577	AT5G54690	galacturonosyltransferase 12	-2.5042	6.6e-10	4.41e-08	5.67335
Gh_D01G0581	AT4G03480	Ankyrin repeat family protein	1.14462	3.39e-05	0.000710065	0.452308
Gh_D01G0587	AT4G27160	seed storage albumin 3	2.49482	0.0131351	0.0822311	0.177413
Gh_D01G0591	AT1G54290	Translation initiation factor SUI1 family protein	-1.82339	0.00146202	0.0159565	3.53912
Gh_D01G0592	AT5G54770	thiazole biosynthetic enzyme, chloroplast (ARA6) (THI1) (THI4)	-2.84413	7.58e-14	1.11e-11	7.18071
Gh_D01G0641	AT4G04630	Protein of unknown function, DUF584	-2.58909	4.54e-09	2.61e-07	6.0172
Gh_D01G0647	AT3G20480	tetraacyldisaccharide 4\'-kinase family protein	-1.9299	0.0033314	0.0299733	3.81029
Gh_D01G0648	AT5G55050	GDSL-like Lipase/Acylhydrolase superfamily protein	2.12261	9.34e-12	9.19e-10	0.229631
Gh_D01G0664	0	0	-2.5268	1.6e-06	4.99e-05	5.7629
Gh_D01G0668	AT2G05790	O-Glycosyl hydrolases family 17 protein	-5.48278	1.3e-13	1.79e-11	44.7178
Gh_D01G0675	AT5G55210	0	-1.1463	0.00151621	0.0163912	2.21346
Gh_D01G0690	AT1G50590	RmlC-like cupins superfamily protein	-2.31872	0.00110529	0.0127166	4.98889
Gh_D01G0696	AT5G55530	Calcium-dependent lipid-binding (CaLB domain) family protein	-1.76249	4.35e-15	7.63e-13	3.39282
Gh_D01G0711	0	0	-1.73251	0.000234329	0.00361669	3.32306
Gh_D01G0712	AT5G25180	cytochrome P450, family 71, subfamily B, polypeptide 14	-3.01666	0.000831746	0.0101051	8.09294
Gh_D01G0726	AT5G55630	Outward rectifying potassium channel protein	-1.37115	1.93e-06	5.9e-05	2.58677
Gh_D01G0728	AT3G13175	0	-1.5634	9.6e-06	0.000238456	2.95549
Gh_D01G0733	AT5G55730	FASCICLIN-like arabinogalactan 1	-3.7127	6.4e-12	6.48e-10	13.1109
[truncated: 2,007 more rows]
