# Supplementary material for: Comparative fiber property and transcriptome analyses reveal key genes potentially related to high fiber strength in cotton (Gossypium hirsutum L.) line MD52ne
Source: BMC Plant Biol. 2016 Feb 1;16:36. doi: 10.1186/s12870-016-0727-2 (PMC4736178; doi:10.1186/s12870-016-0727-2)
Supplement: Additional file 3: — Differentially expressed genes at 20 DPA between MD52ne and MD90ne. This table contains 1080 allotetraploid cotton genes that differentially significantly express between MD52ne and MD90ne in 20 DPA developing fibers. The threshold absolute value of log2 ratio was ≥ 1 and p value ≤ 0.05. Comparison of expression level between MD52ne and MD90ne is also included as fold change. First column have G. hirsutum (TM-1) gene name followed by Arabidopsis gene name, TAIR 10 gene description, log2 ratio of reads per kilo-base per million reads (RPKM) between MD52ne and MD90ne, corresponded p value, adjusted p value and fold change (MD52ne over MD90ne). (XLSX 127 kb) [file 12870_2016_727_MOESM3_ESM.xlsx]

## Sheet: Sheet1
Additional file 3. Differentially expressed genes at 20 DPA between MD52ne and MD90ne.
Gene_ID	Tair 10 ID	Description	20DPA log2Ratio	20DPA_p Value	20DPA_p adjusted Value	Fold change (MD52/MD90)
Gh_A01G0095	AT3G19640	magnesium transporter 4	-3.34879	5.44144e-72	1.02503e-67	10.1879
Gh_A01G0251	AT1G79060	0	-1.27386	0.00945917	0.253762	2.41808
Gh_A01G0265	AT3G12920	SBP (S-ribonuclease binding protein) family protein	-1.20731	0.00553206	0.187806	2.30907
Gh_A01G0280	AT3G14440	nine-cis-epoxycarotenoid dioxygenase 3	-3.5313	1.45873e-05	0.0023999	11.5618
Gh_A01G0282	AT1G17100	SOUL heme-binding family protein	-1.88585	0.000742258	0.0487188	3.69571
Gh_A01G0322	0	0	-2.35726	4.71659e-05	0.0062132	5.12395
Gh_A01G0353	0	0	-1.20212	0.00533201	0.18435	2.30078
Gh_A01G0361	AT1G29800	RING/FYVE/PHD-type zinc finger family protein	-2.31325	3.43357e-16	4.7911e-13	4.97
Gh_A01G0383	AT5G46330	Leucine-rich receptor-like protein kinase family protein	-2.7132	0.00616082	0.199922	6.55773
Gh_A01G0396	AT1G12740	cytochrome P450, family 87, subfamily A, polypeptide 2	-1.18226	1.22384e-13	1.28078e-10	2.26933
Gh_A01G0397	AT1G53270	ABC-2 type transporter family protein	-1.41589	7.79473e-13	6.38405e-10	2.66824
Gh_A01G0483	AT3G15390	silencing defective 5	-2.62481	8.8142e-09	4.09969e-06	6.16802
Gh_A01G0486	AT5G53750	CBS domain-containing protein	-1.51817	0.0344418	0.474796	2.86428
Gh_A01G0524	AT4G10270	Wound-responsive family protein	-2.60741	3.54634e-06	0.000749249	6.09409
Gh_A01G0742	AT4G26555	FKBP-like peptidyl-prolyl cis-trans isomerase family protein	-3.40163	9.13321e-09	4.14571e-06	10.568
Gh_A01G0898	AT2G17880	Chaperone DnaJ-domain superfamily protein	-2.11276	2.55492e-13	2.34772e-10	4.32517
Gh_A01G0975	AT2G26570	Plant protein of unknown function (DUF827)	-1.31024	0.022913	0.399652	2.47983
Gh_A01G1018	AT1G58440	FAD/NAD(P)-binding oxidoreductase family protein	-1.52068	0.0122508	0.292186	2.86927
Gh_A01G1225	AT3G17860	jasmonate-zim-domain protein 3	-1.24091	0.00077592	0.0504014	2.36348
Gh_A01G1257	0	0	-1.29238	0.00941356	0.253326	2.44933
Gh_A01G1274	AT5G50570	Squamosa promoter-binding protein-like (SBP domain) transcription factor family protein	-1.60864	0.0116978	0.2836	3.04964
Gh_A01G1400	AT4G35070	SBP (S-ribonuclease binding protein) family protein	-1.88414	0.0120773	0.289633	3.69133
Gh_A01G1439	AT4G38400	expansin-like A2	-1.23396	0.00602587	0.197273	2.35212
Gh_A01G1459	AT4G38360	Protein of unknown function (DUF300)	-3.19959	6.8552e-17	1.07612e-13	9.18699
Gh_A01G1490	AT2G02850	plantacyanin	-1.00293	0.0154413	0.327009	2.00406
Gh_A01G1555	AT3G02550	LOB domain-containing protein 41	-1.68778	0.0338298	0.471877	3.2216
Gh_A01G1602	AT1G21750	PDI-like 1-1	-1.52974	0.011285	0.27904	2.88734
Gh_A01G1652	AT2G31750	UDP-glucosyl transferase 74D1	-1.14609	0.0256342	0.4201	2.21314
Gh_A01G1726	AT5G06320	NDR1/HIN1-like 3	-1.76517	0.0041162	0.155544	3.39914
Gh_A01G1752	AT2G36200	P-loop containing nucleoside triphosphate hydrolases superfamily protein	-1.13337	0.00446505	0.164761	2.1937
Gh_A02G0104	AT3G42170	BED zinc finger ;hAT family dimerisation domain	-2.89636	0.000147101	0.014546	7.44543
Gh_A02G0105	AT3G42170	BED zinc finger ;hAT family dimerisation domain	-1.0479	0.0130742	0.30151	2.06752
Gh_A02G0198	0	0	-1.72103	0.0195937	0.36921	3.29672
Gh_A02G0199	0	0	-1.57801	0.0403444	0.51377	2.98558
Gh_A02G0324	AT4G14770	TESMIN/TSO1-like CXC 2	-1.36179	0.00107967	0.0630643	2.57005
Gh_A02G0380	0	0	-1.51602	0.012345	0.293807	2.86001
Gh_A02G0382	0	0	-2.03457	0.0149442	0.32191	4.097
Gh_A02G0397	AT4G14310	Transducin/WD40 repeat-like superfamily protein	-1.32809	0.0144893	0.316928	2.5107
Gh_A02G0509	AT1G24020	MLP-like protein 423	-1.6982	0.0311983	0.456464	3.24497
Gh_A02G0682	AT1G77120	alcohol dehydrogenase 1	-1.12681	0.0277962	0.435247	2.18376
Gh_A02G0769	AT1G77760	nitrate reductase 1	-1.74079	0.0200532	0.374198	3.34217
Gh_A02G0783	AT1G78080	related to AP2 4	-1.38667	0.00264113	0.116789	2.61475
Gh_A02G0972	AT4G02290	glycosyl hydrolase 9B13	-1.52558	0.0415534	0.521493	2.87902
Gh_A02G1028	AT2G02800	protein kinase 2B	-1.1567	0.0418476	0.523095	2.22946
Gh_A02G1074	AT1G31130	0	-1.10179	0.0354914	0.480985	2.14621
Gh_A02G1119	AT3G13790	Glycosyl hydrolases family 32 protein	-2.22068	0.00104036	0.0614349	4.66112
Gh_A02G1145	AT2G20000	CDC27 family protein	-1.03701	0.0107708	0.274059	2.05196
Gh_A02G1198	AT3G15550	0	-2.37379	4.11159e-05	0.00559221	5.183
Gh_A02G1199	AT3G09040	Pentatricopeptide repeat (PPR) superfamily protein	-1.10563	0.01818	0.355085	2.15192
Gh_A02G1268	AT2G22240	myo-inositol-1-phosphate synthase 2	-1.10999	0.00352302	0.140603	2.15844
Gh_A02G1392	AT5G10510	AINTEGUMENTA-like 6	-1.93169	0.0216029	0.38673	3.81501
Gh_A02G1397	AT5G65590	Dof-type zinc finger DNA-binding family protein	-1.49236	0.0220033	0.390658	2.81348
Gh_A02G1419	AT5G07280	Leucine-rich repeat transmembrane protein kinase	-1.34382	0.0237838	0.406189	2.53822
Gh_A02G1693	AT2G17650	AMP-dependent synthetase and ligase family protein	-2.44091	3.84835e-16	5.17809e-13	5.42984
Gh_A02G1701	AT2G17220	Protein kinase superfamily protein	-1.0395	0.0050315	0.177631	2.05552
Gh_A03G0049	AT3G01680	0	-1.61192	0.000643627	0.0445832	3.05659
Gh_A03G0090	AT4G16570	protein arginine methyltransferase 7	-1.23644	0.00098004	0.0589824	2.35616
Gh_A03G0091	AT4G16563	Eukaryotic aspartyl protease family protein	-1.3291	2.24315e-09	1.15768e-06	2.51246
Gh_A03G0162	AT4G23500	Pectin lyase-like superfamily protein	-2.28422	2.02119e-05	0.00313619	4.87102
Gh_A03G0171	AT5G57240	OSBP(oxysterol binding protein)-related protein 4C	-1.48646	5.91152e-05	0.0074737	2.802
Gh_A03G0230	AT1G22500	RING/U-box superfamily protein	-1.26659	7.32985e-14	8.36825e-11	2.40592
Gh_A03G0238	AT5G22920	CHY-type/CTCHY-type/RING-type Zinc finger protein	-1.56213	4.89155e-06	0.000975076	2.95289
Gh_A03G0248	AT1G08110	lactoylglutathione lyase family protein / glyoxalase I family protein	-1.87406	0.00265029	0.11692	3.66562
Gh_A03G0311	AT1G07810	ER-type Ca2+-ATPase 1	-1.10914	7.76131e-05	0.00917525	2.15717
Gh_A03G0342	AT1G07820	Histone superfamily protein	-5.38468	9.26049e-05	0.0103742	41.7784
Gh_A03G0370	AT5G59480	Haloacid dehalogenase-like hydrolase (HAD) superfamily protein	-2.0307	1.68245e-05	0.00268586	4.08603
Gh_A03G0393	AT5G59010	Protein kinase protein with tetratricopeptide repeat domain	-1.43591	0.00366879	0.144432	2.70552
Gh_A03G0636	AT5G23680	Sterile alpha motif (SAM) domain-containing protein	-2.10225	0.000168494	0.0158305	4.29379
Gh_A03G0673	AT1G19000	Homeodomain-like superfamily protein	-1.10858	0.0115215	0.281317	2.15633
Gh_A03G0889	AT1G14040	EXS (ERD1/XPR1/SYG1) family protein	-1.08944	0.00148108	0.0771782	2.12791
Gh_A03G0997	AT2G02010	glutamate decarboxylase 4	-2.19902	0.000541091	0.0391278	4.59167
Gh_A03G1005	AT1G14860	nudix hydrolase homolog 18	-1.4837	0.000271933	0.0231265	2.79665
Gh_A03G1036	AT1G14870	PLANT CADMIUM RESISTANCE 2	-1.17702	0.000902075	0.0552997	2.2611
Gh_A03G1177	0	0	-1.27178	0.00191854	0.0930256	2.4146
Gh_A03G1268	AT1G27210	ARM repeat superfamily protein	-2.01398	0.0229977	0.400388	4.03894
Gh_A03G1352	AT1G11680	CYTOCHROME P450 51G1	-1.10853	0.0476327	0.552946	2.15625
Gh_A03G1381	AT4G27520	early nodulin-like protein 2	-1.51127	0.00185465	0.0907453	2.85061
Gh_A03G1387	AT4G28310	0	-1.12035	0.0329633	0.466702	2.17399
Gh_A03G1407	AT4G10265	Wound-responsive family protein	-1.92305	0.0182292	0.355663	3.79223
Gh_A03G1408	AT4G10265	Wound-responsive family protein	-2.23718	1.22037e-05	0.00210474	4.71476
Gh_A03G1409	AT4G10265	Wound-responsive family protein	-1.34702	0.0122216	0.291978	2.54386
Gh_A03G1411	AT4G10265	Wound-responsive family protein	-2.40739	1.99652e-05	0.00312111	5.30515
Gh_A03G1446	AT1G05280	Protein of unknown function (DUF604)	-1.26333	0.0464403	0.546738	2.40048
Gh_A03G1467	AT5G08350	GRAM domain-containing protein / ABA-responsive protein-related	-1.4945	0.0158931	0.332897	2.81766
Gh_A03G1516	AT5G64570	beta-D-xylosidase 4	-2.68463	1.6575e-40	1.04077e-36	6.42915
Gh_A03G1600	AT4G33820	Glycosyl hydrolase superfamily protein	-1.48632	0.0430931	0.530424	2.80173
Gh_A03G1740	AT4G36360	beta-galactosidase 3	-1.81505	0.0185338	0.357899	3.51871
Gh_A03G1858	AT5G09810	actin 7	-1.14427	0.0427745	0.529423	2.21035
Gh_A03G1883	0	0	-1.09465	0.0379592	0.498749	2.13561
Gh_A03G1896	0	0	-2.48202	0.000448619	0.034076	5.58678
Gh_A04G0184	0	0	-1.02794	0.0398227	0.51014	2.03912
Gh_A04G0196	AT1G50600	scarecrow-like 5	-1.07829	0.00294242	0.125119	2.11154
Gh_A04G0264	AT4G21700	Protein of unknown function (DUF2921)	-1.56095	0.0208264	0.381631	2.95048
Gh_A04G0376	0	0	-5.46807	7.48637e-23	1.48447e-19	44.2643
Gh_A04G0455	AT2G44130	Galactose oxidase/kelch repeat superfamily protein	-1.10825	0.015916	0.332945	2.15584
Gh_A04G0707	AT2G39700	expansin A4	-2.07473	0.0235292	0.404475	4.21267
Gh_A04G0735	AT5G02010	RHO guanyl-nucleotide exchange factor 7	-1.70731	0.017433	0.346408	3.26552
Gh_A04G0738	AT3G54000	0	-1.1797	0.0269972	0.430618	2.2653
Gh_A04G0781	AT2G38250	Homeodomain-like superfamily protein	-1.19282	0.0168505	0.340764	2.28599
Gh_A04G0881	AT4G28400	Protein phosphatase 2C family protein	-1.20457	0.0176366	0.349348	2.30468
Gh_A04G0886	AT3G49190	O-acyltransferase (WSD1-like) family protein	-1.68562	0.0319673	0.46162	3.21678
Gh_A04G0960	AT5G64080	Bifunctional inhibitor/lipid-transfer protein/seed storage 2S albumin superfamily protein	-1.65795	0.00327195	0.135017	3.15567
Gh_A04G0984	0	0	-1.11361	9.01207e-05	0.0102268	2.16386
Gh_A04G1076	AT1G43670	Inositol monophosphatase family protein	-2.68627	2.89272e-13	2.59484e-10	6.43649
Gh_A04G1283	AT1G14270	CAAX amino terminal protease family protein	-2.60883	7.64839e-10	4.43312e-07	6.10007
Gh_A05G0073	AT2G10940	Bifunctional inhibitor/lipid-transfer protein/seed storage 2S albumin superfamily protein	-2.11199	0.00293854	0.125119	4.32288
Gh_A05G0080	AT5G20230	blue-copper-binding protein	-1.03163	0.0171047	0.342807	2.04434
Gh_A05G0085	AT2G25490	EIN3-binding F box protein 1	-1.1864	0.0221749	0.392361	2.27584
Gh_A05G0098	AT1G09200	Histone superfamily protein	-5.36051	7.12717e-05	0.00865774	41.0841
Gh_A05G0302	AT1G72820	Mitochondrial substrate carrier family protein	-1.24604	0.0377944	0.498326	2.37189
Gh_A05G0393	AT5G25590	Protein of unknown function (DUF630 and DUF632)	-1.18865	0.012115	0.289982	2.2794
Gh_A05G0491	AT4G31840	early nodulin-like protein 15	-1.41195	0.00700821	0.217491	2.66096
Gh_A05G0876	AT3G43790	zinc induced facilitator-like 2	-1.16477	0.02113	0.383573	2.24198
Gh_A05G0917	AT3G45090	P-loop containing nucleoside triphosphate hydrolases superfamily protein	-1.22033	0.000888231	0.0547622	2.33
Gh_A05G1059	AT1G80130	Tetratricopeptide repeat (TPR)-like superfamily protein	-1.13575	4.67021e-05	0.00619543	2.19733
Gh_A05G1180	AT3G14310	pectin methylesterase 3	-2.74197	0.00108768	0.0633357	6.68982
Gh_A05G1241	AT1G30135	jasmonate-zim-domain protein 8	-2.90739	0.0068608	0.215631	7.50257
Gh_A05G1292	AT2G34190	Xanthine/uracil permease family protein	-1.4232	0.0480455	0.554039	2.6818
Gh_A05G1317	AT5G54960	pyruvate decarboxylase-2	-1.18294	1.28414e-05	0.0021695	2.2704
Gh_A05G1361	AT1G28300	AP2/B3-like transcriptional factor family protein	-2.0191	0.0202657	0.375929	4.05332
Gh_A05G1363	AT2G32700	LEUNIG_homolog	-1.45378	0.0275391	0.433788	2.73924
Gh_A05G1628	AT1G45130	beta-galactosidase 5	-1.21685	0.000146931	0.014546	2.32439
Gh_A05G1848	AT2G22840	growth-regulating factor 1	-1.85713	0.0430851	0.530424	3.62287
Gh_A05G1850	AT1G58440	FAD/NAD(P)-binding oxidoreductase family protein	-1.12226	0.0124809	0.296145	2.17688
Gh_A05G1874	AT5G60930	P-loop containing nucleoside triphosphate hydrolases superfamily protein	-1.60709	0.0165071	0.338005	3.04638
Gh_A05G1884	AT1G09750	Eukaryotic aspartyl protease family protein	-1.82696	0.000279686	0.0236229	3.5479
Gh_A05G2005	AT5G12480	calmodulin-domain protein kinase 7	-3.97754	5.44659e-38	2.565e-34	15.7528
Gh_A05G2057	AT1G21340	Dof-type zinc finger DNA-binding family protein	-2.46844	0.0171407	0.342807	5.53446
Gh_A05G2176	AT4G35070	SBP (S-ribonuclease binding protein) family protein	-1.42826	0.00515983	0.180498	2.69122
Gh_A05G2224	AT5G42650	allene oxide synthase	-1.92753	0.00899362	0.246964	3.80403
Gh_A05G2328	AT5G09360	laccase 14	-1.6751	0.0197298	0.370549	3.19342
Gh_A05G2519	AT4G23440	Disease resistance protein (TIR-NBS class)	-1.63078	0.0127267	0.298059	3.09679
Gh_A05G2724	AT5G57560	Xyloglucan endotransglucosylase/hydrolase family protein	-1.80972	0.0048209	0.173011	3.50575
Gh_A05G2805	AT1G59820	aminophospholipid ATPase 3	-1.0216	0.0170454	0.342682	2.03017
Gh_A05G2973	AT5G40780	lysine histidine transporter 1	-1.63279	0.000234814	0.0206654	3.10112
Gh_A05G3019	AT4G23890	0	-1.44433	0.00896673	0.246905	2.72136
Gh_A05G3142	AT2G04690	Pyridoxamine 5\'-phosphate oxidase family protein	-1.54166	0.0128661	0.299772	2.9113
Gh_A05G3147	AT3G28340	galacturonosyltransferase-like 10	-1.29784	0.00675486	0.214397	2.45861
Gh_A05G3221	AT5G15580	longifolia1	-4.01781	0.038507	0.501298	16.1987
Gh_A05G3308	AT5G63800	Glycosyl hydrolase family 35 protein	-1.37893	0.011614	0.282807	2.60076
Gh_A05G3310	AT5G08790	NAC (No Apical Meristem) domain transcriptional regulator superfamily protein	-2.19344	0.000481063	0.0357402	4.57396
Gh_A05G3423	AT5G04895	DEA(D/H)-box RNA helicase family protein	-1.0052	0.00218491	0.102099	2.00722
Gh_A05G3492	0	0	-4.37507	3.20382e-11	2.15543e-08	20.7505
Gh_A05G3493	AT2G40610	expansin A8	-1.75007	0.0450626	0.540786	3.36375
Gh_A05G3499	AT3G56400	WRKY DNA-binding protein 70	-1.20641	0.0276494	0.434245	2.30763
Gh_A05G3508	AT5G24910	cytochrome P450, family 714, subfamily A, polypeptide 1	-1.16803	0.000224321	0.0199788	2.24704
Gh_A05G3533	AT4G20140	Leucine-rich repeat transmembrane protein kinase	-1.58964	0.0307379	0.453839	3.00974
Gh_A06G0073	AT1G47270	tubby like protein 6	-1.03761	0.0400286	0.511781	2.05283
Gh_A06G0083	AT1G75170	Sec14p-like phosphatidylinositol transfer family protein	-1.16851	0.0113913	0.279952	2.24779
Gh_A06G0183	AT3G16150	N-terminal nucleophile aminohydrolases (Ntn hydrolases) superfamily protein	-1.27651	0.0134431	0.30501	2.42253
Gh_A06G0203	AT1G10200	GATA type zinc finger transcription factor family protein	-1.22431	1.12764e-06	0.000290985	2.33643
Gh_A06G0439	AT3G12500	basic chitinase	-4.05548	0.000827353	0.0525641	16.6273
Gh_A06G0620	AT4G26220	S-adenosyl-L-methionine-dependent methyltransferases superfamily protein	-1.42414	0.000247243	0.0214628	2.68355
Gh_A06G0783	AT1G68400	leucine-rich repeat transmembrane protein kinase family protein	-1.03769	0.00318406	0.132114	2.05293
Gh_A06G0833	AT4G32880	homeobox gene 8	-1.08699	0.00753244	0.225076	2.1243
Gh_A06G1089	AT4G21445	0	-1.50133	0.013565	0.305958	2.83103
Gh_A06G1214	AT1G72280	endoplasmic reticulum oxidoreductins 1	-1.33209	3.4871e-05	0.00490838	2.51767
Gh_A06G1330	AT4G22130	STRUBBELIG-receptor family 8	-1.05332	0.00155402	0.0794407	2.07529
Gh_A06G1585	AT3G56400	WRKY DNA-binding protein 70	-1.93047	0.000848761	0.053118	3.81181
Gh_A06G1594	AT3G17510	CBL-interacting protein kinase 1	-1.64571	0.0362807	0.487234	3.12902
Gh_A06G1640	AT5G25460	Protein of unknown function, DUF642	-1.37101	0.0397288	0.509109	2.58652
Gh_A07G0078	AT5G64460	Phosphoglycerate mutase family protein	-1.43148	0.0176485	0.349399	2.69723
Gh_A07G0166	AT4G32770	tocopherol cyclase, chloroplast / vitamin E deficient 1 (VTE1) / sucrose export defective 1 (SXD1)	-1.15826	0.0137943	0.308427	2.23188
Gh_A07G0244	AT5G11070	0	-1.38509	8.88734e-05	0.0101531	2.61188
Gh_A07G0267	AT2G25060	early nodulin-like protein 14	-1.93562	0.0100937	0.263717	3.82543
Gh_A07G0350	AT4G25240	SKU5 similar 1	-1.32754	0.00808452	0.232638	2.50974
Gh_A07G0414	AT5G50915	basic helix-loop-helix (bHLH) DNA-binding superfamily protein	-2.12547	0.00543295	0.186701	4.36346
Gh_A07G0431	AT1G69040	ACT domain repeat 4	-1.04897	0.00183908	0.0902756	2.06905
Gh_A07G0625	AT5G15490	UDP-glucose 6-dehydrogenase family protein	-1.17349	0.0343508	0.474659	2.25556
Gh_A07G0697	AT3G22930	calmodulin-like 11	-1.74005	8.8089e-05	0.0101491	3.34047
Gh_A07G0745	AT5G50890	alpha/beta-Hydrolases superfamily protein	-1.47593	0.038138	0.499774	2.78163
Gh_A07G0769	AT2G32990	glycosyl hydrolase 9B8	-1.61201	0.0160226	0.334232	3.05678
Gh_A07G0774	AT1G05010	ethylene-forming enzyme	-2.09676	0.000131488	0.0132102	4.27747
Gh_A07G0831	AT3G25290	Auxin-responsive family protein	-1.64381	0.0497755	0.563828	3.12491
Gh_A07G0928	AT5G59010	Protein kinase protein with tetratricopeptide repeat domain	-1.30797	0.02933	0.443529	2.47592
Gh_A07G0932	AT5G58940	calmodulin-binding receptor-like cytoplasmic kinase 1	-1.08829	0.0171169	0.342807	2.12621
Gh_A07G1018	AT3G44260	Polynucleotidyl transferase, ribonuclease H-like superfamily protein	-1.43215	0.00126943	0.0702286	2.69848
Gh_A07G1106	AT4G33550	Bifunctional inhibitor/lipid-transfer protein/seed storage 2S albumin superfamily protein	-1.55727	0.0171426	0.342807	2.94296
Gh_A07G1254	AT2G46530	auxin response factor 11	-1.39367	0.0347872	0.477105	2.62745
Gh_A07G1258	AT1G01300	Eukaryotic aspartyl protease family protein	-1.92848	0.00160868	0.0816804	3.80653
Gh_A07G1328	AT3G61220	NAD(P)-binding Rossmann-fold superfamily protein	-1.59786	0.00712457	0.219497	3.02695
Gh_A07G1331	0	0	-1.06933	0.012681	0.297853	2.09846
Gh_A07G1347	AT1G08500	early nodulin-like protein 18	-1.92722	0.000682434	0.0463256	3.80322
Gh_A07G1418	AT1G04040	HAD superfamily, subfamily IIIB acid phosphatase	-1.42423	0.0450858	0.540786	2.68371
Gh_A07G1545	AT3G02230	reversibly glycosylated polypeptide 1	-1.56437	0.0201793	0.375462	2.95747
Gh_A07G1705	0	0	-4.05027	0.000160869	0.0154217	16.5673
Gh_A07G1765	AT5G48310	0	-1.20215	0.00805216	0.232638	2.30083
Gh_A07G1808	AT3G25160	ER lumen protein retaining receptor family protein	-1.82232	0.0383868	0.501187	3.53648
Gh_A07G1845	AT5G26594	response regulator 24	-1.75725	0.0258415	0.421366	3.38053
Gh_A07G1961	AT4G14960	Tubulin/FtsZ family protein	-1.44289	0.000123468	0.012572	2.71865
Gh_A07G2035	AT3G27785	myb domain protein 118	-1.65839	0.0340117	0.472839	3.15665
Gh_A07G2045	AT3G01570	Oleosin family protein	-2.31535	0.000852235	0.0531633	4.97725
Gh_A07G2126	AT5G13200	GRAM domain family protein	-2.19703	0.0379259	0.498749	4.58536
Gh_A08G0091	AT4G05030	Copper transport protein family	-1.32585	0.000756956	0.0495083	2.5068
Gh_A08G0123	AT4G12620	origin of replication complex 1B	-1.14066	0.0194374	0.367868	2.20481
Gh_A08G0315	AT1G13280	allene oxide cyclase 4	-1.07278	0.014597	0.31807	2.10349
Gh_A08G0371	AT3G16770	ethylene-responsive element binding protein	-1.23535	0.0327695	0.465574	2.35439
Gh_A08G0518	AT2G44670	Protein of unknown function (DUF581)	-1.16903	1.36567e-06	0.000340739	2.2486
Gh_A08G0649	AT1G54690	gamma histone variant H2AX	-3.32335	0.00514953	0.180305	10.0099
Gh_A08G0658	0	0	-1.27943	0.00248204	0.111832	2.42743
Gh_A08G0764	AT5G57500	Galactosyltransferase family protein	-1.59764	0.00556204	0.188106	3.02647
Gh_A08G0870	AT5G24030	SLAC1 homologue 3	-1.77485	0.00549617	0.187699	3.42201
Gh_A08G0924	AT5G24490	30S ribosomal protein, putative	-1.27185	0.0015453	0.0793108	2.41472
Gh_A08G0989	AT4G11280	1-aminocyclopropane-1-carboxylic acid (acc) synthase 6	-1.26211	0.0415001	0.521172	2.39846
Gh_A08G1032	AT2G47520	Integrase-type DNA-binding superfamily protein	-1.31663	0.00846401	0.239401	2.49083
Gh_A08G1069	AT1G75250	RAD-like 6	-1.33801	0.0263417	0.425635	2.52802
Gh_A08G1126	AT1G01460	Phosphatidylinositol-4-phosphate 5-kinase, core	-1.21593	0.00939573	0.253027	2.3229
Gh_A08G1167	AT2G45830	downstream target of AGL15 2	-1.52583	0.0491136	0.55995	2.87952
Gh_A08G1258	AT2G44690	Arabidopsis RAC-like 9	-1.07679	0.00934116	0.252278	2.10934
Gh_A08G1458	AT5G47060	Protein of unknown function (DUF581)	-1.43698	0.00717381	0.219913	2.70753
Gh_A08G1509	AT4G16780	homeobox protein 2	-1.2615	0.00233737	0.10687	2.39745
Gh_A08G1780	AT5G60800	Heavy metal transport/detoxification superfamily protein	-1.10215	0.00379252	0.147454	2.14675
Gh_A08G1834	AT5G57580	Calmodulin-binding protein	-1.20662	0.00137035	0.0732312	2.30796
Gh_A08G1868	AT3G05330	cyclin family	-1.8882	0.00131743	0.0717257	3.70173
Gh_A08G1907	AT1G60690	NAD(P)-linked oxidoreductase superfamily protein	-1.07588	0.00743086	0.224325	2.10801
Gh_A08G2060	AT3G14440	nine-cis-epoxycarotenoid dioxygenase 3	-1.19691	0.0499184	0.563921	2.29248
Gh_A08G2114	AT1G09200	Histone superfamily protein	-3.93274	0.00443464	0.164121	15.2712
Gh_A08G2123	AT2G26710	Cytochrome P450 superfamily protein	-1.75233	0.0385204	0.501298	3.36903
Gh_A08G2271	AT4G31750	HOPW1-1-interacting 2	-1.02703	0.0291668	0.442409	2.03782
Gh_A09G0025	AT1G44900	minichromosome maintenance (MCM2/3/5) family protein	-1.51623	0.0107732	0.274059	2.86043
Gh_A09G0098	AT3G01015	TPX2 (targeting protein for Xklp2) protein family	-1.12599	0.0395164	0.50777	2.18251
Gh_A09G0111	AT5G15410	Cyclic nucleotide-regulated ion channel family protein	-1.53709	0.00655263	0.210102	2.90209
Gh_A09G0414	AT5G52510	SCARECROW-like 8	-1.15007	0.0175362	0.34802	2.21925
Gh_A09G0469	AT1G68510	LOB domain-containing protein 42	-2.30658	3.71658e-08	1.4288e-05	4.94709
Gh_A09G0502	AT3G18080	B-S glucosidase 44	-2.11749	0.0117704	0.284262	4.33939
Gh_A09G0683	AT1G61210	Transducin/WD40 repeat-like superfamily protein	-1.52862	0.0154688	0.327409	2.88509
Gh_A09G0836	AT3G53650	Histone superfamily protein	-3.55054	0.00329072	0.135347	11.7171
Gh_A09G0848	AT2G29980	fatty acid desaturase 3	-1.6798	0.00410305	0.155515	3.20383
Gh_A09G0923	AT3G44260	Polynucleotidyl transferase, ribonuclease H-like superfamily protein	-1.30394	0.00789679	0.230679	2.46902
Gh_A09G1020	AT3G13610	2-oxoglutarate (2OG) and Fe(II)-dependent oxygenase superfamily protein	-1.18229	0.00163912	0.0827537	2.26937
Gh_A09G1052	AT5G54160	O-methyltransferase 1	-1.6574	0.00615547	0.199922	3.15448
Gh_A09G1148	AT2G41810	Protein of unknown function, DUF642	-3.51911	0.000164352	0.0155512	11.4645
Gh_A09G1182	AT5G07280	Leucine-rich repeat transmembrane protein kinase	-1.32392	0.00818323	0.233386	2.50345
Gh_A09G1336	AT3G10040	sequence-specific DNA binding transcription factors	-1.38468	2.02281e-05	0.00313619	2.61114
Gh_A09G1414	AT2G42760	0	-1.41767	0.00392585	0.150925	2.67153
Gh_A09G1428	AT3G53950	glyoxal oxidase-related protein	-1.46819	9.32748e-05	0.0103742	2.76674
Gh_A09G1505	AT5G02020	0	-1.11722	0.00902924	0.247229	2.16929
Gh_A09G1760	AT4G17500	ethylene responsive element binding factor 1	-1.38026	3.30489e-05	0.00472119	2.60315
Gh_A09G1777	AT1G72210	basic helix-loop-helix (bHLH) DNA-binding superfamily protein	-2.14014	0.03029	0.450949	4.40803
Gh_A09G1881	0	0	-1.56297	0.001385	0.0735963	2.95461
Gh_A09G1908	AT3G22640	cupin family protein	-3.43831	4.6481e-06	0.00094149	10.8401
Gh_A09G1909	AT3G22640	cupin family protein	-3.29809	0.000417187	0.0322742	9.83614
Gh_A10G0068	AT1G73090	0	-1.14032	0.0159398	0.333258	2.2043
Gh_A10G0212	AT4G05070	Wound-responsive family protein	-1.42476	0.0462427	0.546142	2.6847
Gh_A10G0245	AT4G27450	Aluminium induced protein with YGL and LRDR motifs	-1.62444	0.0389604	0.503986	3.08323
Gh_A10G0257	0	0	-3.33514	1.18337e-05	0.00205453	10.092
Gh_A10G0378	AT5G46240	potassium channel in Arabidopsis thaliana 1	-1.98463	0.01282	0.299437	3.95761
Gh_A10G0478	AT1G72430	SAUR-like auxin-responsive protein family	-2.34118	0.0347709	0.477105	5.06718
Gh_A10G0504	AT1G17420	lipoxygenase 3	-2.08976	0.00243115	0.110088	4.25679
Gh_A10G0518	AT1G17665	0	-1.13774	0.00299277	0.126404	2.20035
Gh_A10G0804	AT2G22840	growth-regulating factor 1	-2.08475	0.00101249	0.060072	4.24201
Gh_A10G1006	0	0	-2.75732	0.0248313	0.413738	6.76137
Gh_A10G1073	0	0	-5.89575	0.000953641	0.05767	59.5387
Gh_A10G1185	AT1G60710	NAD(P)-linked oxidoreductase superfamily protein	-1.17978	0.0192921	0.366151	2.26543
Gh_A10G1271	AT3G54420	homolog of carrot EP3-3 chitinase	-1.63667	0.0168855	0.341288	3.10947
Gh_A10G1289	AT5G16250	0	-2.46832	0.022087	0.391336	5.534
Gh_A10G1461	AT3G06890	0	-1.23015	0.0315574	0.45816	2.34591
Gh_A10G1512	0	0	-1.97758	0.0481836	0.554973	3.93831
Gh_A10G1524	AT4G16160	Mitochondrial import inner membrane translocase subunit Tim17/Tim22/Tim23 family protein	-1.25072	0.00111091	0.0641928	2.3796
Gh_A10G1702	AT2G38720	microtubule-associated protein 65-5	-1.14892	0.00572721	0.191458	2.21748
Gh_A10G1750	AT2G25320	TRAF-like family protein	-2.40314	0.00145248	0.0759844	5.28951
Gh_A10G1970	AT3G23890	topoisomerase II	-3.10473	0.00237189	0.108055	8.60233
Gh_A10G1990	AT3G55550	Concanavalin A-like lectin protein kinase family protein	-1.12708	0.0432035	0.530754	2.18417
Gh_A10G2049	AT5G05960	Bifunctional inhibitor/lipid-transfer protein/seed storage 2S albumin superfamily protein	-1.80996	1.86576e-13	1.89979e-10	3.50633
Gh_A10G2166	AT3G10985	senescence associated gene 20	-1.08697	6.89951e-06	0.00130623	2.12427
Gh_A11G0048	AT2G28105	0	-1.23996	0.00702031	0.217688	2.36192
Gh_A11G0080	AT5G51990	C-repeat-binding factor 4	-2.21173	0.0274077	0.433678	4.63229
Gh_A11G0129	AT5G24280	gamma-irradiation and mitomycin c induced 1	-1.48922	0.00969582	0.257065	2.80737
Gh_A11G0232	AT2G45180	Bifunctional inhibitor/lipid-transfer protein/seed storage 2S albumin superfamily protein	-6.65103	0.000202611	0.0183495	100.498
Gh_A11G0357	AT3G26744	basic helix-loop-helix (bHLH) DNA-binding superfamily protein	-1.20748	0.0484891	0.556789	2.30934
Gh_A11G0419	AT5G66985	0	-1.78541	1.57904e-05	0.00256424	3.44717
Gh_A11G0505	AT4G39390	nucleotide sugar transporter-KT 1	-1.61074	0.0200974	0.374281	3.05409
Gh_A11G0545	AT5G08460	GDSL-like Lipase/Acylhydrolase superfamily protein	-1.34558	0.0464274	0.546738	2.54132
Gh_A11G0653	AT3G02100	UDP-Glycosyltransferase superfamily protein	-1.06361	0.0332748	0.46847	2.09016
Gh_A11G0660	AT5G39050	HXXXD-type acyl-transferase family protein	-1.74678	0.00354228	0.141073	3.35609
Gh_A11G0668	AT2G44610	Ras-related small GTP-binding family protein	-2.12119	4.82334e-13	4.0382e-10	4.35052
Gh_A11G0758	AT2G42010	phospholipase D beta 1	-1.70993	0.0160577	0.334232	3.27144
Gh_A11G0889	AT2G46550	0	-1.28187	0.0129716	0.30086	2.43154
Gh_A11G0942	AT3G53480	pleiotropic drug resistance 9	-1.42145	0.0250614	0.416126	2.67855
Gh_A11G1047	AT2G47800	multidrug resistance-associated protein 4	-1.0672	0.0388687	0.503986	2.09537
Gh_A11G1126	AT3G63200	PATATIN-like protein 9	-1.20499	0.0458761	0.544722	2.30536
Gh_A11G1809	AT1G13680	PLC-like phosphodiesterases superfamily protein	-2.2875	0.00229788	0.106094	4.88211
Gh_A11G1891	AT4G37890	Zinc finger (C3HC4-type RING finger) family protein	-1.46075	0.000949625	0.0575195	2.75251
Gh_A11G1999	AT5G44730	Haloacid dehalogenase-like hydrolase (HAD) superfamily protein	-1.07695	0.000314456	0.0259237	2.10957
Gh_A11G2009	AT3G42170	BED zinc finger ;hAT family dimerisation domain	-1.02622	0.00534236	0.184485	2.03669
Gh_A11G2041	AT1G69560	myb domain protein 105	-1.33027	0.0271144	0.431148	2.5145
Gh_A11G2160	AT1G08570	atypical CYS HIS rich thioredoxin 4	-1.17211	0.00248625	0.111832	2.25342
Gh_A11G2219	AT1G14440	homeobox protein 31	-2.45079	0.0027565	0.11925	5.46716
Gh_A11G2242	AT5G43700	AUX/IAA transcriptional regulator family protein	-2.9979	9.38949e-05	0.0103742	7.98834
Gh_A11G2297	AT1G54510	NIMA-related serine/threonine kinase 1	-1.05241	0.0281427	0.436502	2.07399
Gh_A11G2455	AT1G09155	phloem protein 2-B15	-4.01167	3.07134e-06	0.000665017	16.13
Gh_A11G2472	AT3G62550	Adenine nucleotide alpha hydrolases-like superfamily protein	-1.66685	0.00356299	0.141599	3.17521
Gh_A11G2677	AT1G69560	myb domain protein 105	-1.75699	0.0315118	0.458118	3.37991
Gh_A11G2739	AT5G06150	Cyclin family protein	-1.73569	8.21148e-05	0.00963762	3.33038
Gh_A11G2856	AT1G68560	alpha-xylosidase 1	-3.12192	0.00300537	0.126794	8.70543
Gh_A11G2917	AT2G39700	expansin A4	-1.22629	0.0287595	0.440785	2.33964
Gh_A11G2945	AT5G01260	Carbohydrate-binding-like fold	-1.66353	0.016556	0.338005	3.16791
Gh_A12G0003	AT5G63810	beta-galactosidase 10	-1.17152	0.013126	0.301721	2.25248
Gh_A12G0008	AT5G49890	chloride channel C	-3.87965	5.60314e-16	7.14998e-13	14.7194
Gh_A12G0132	AT5G64250	Aldolase-type TIM barrel family protein	-1.09509	0.000217416	0.0195493	2.13626
Gh_A12G0164	AT4G33800	0	-2.38929	3.34519e-23	7.00167e-20	5.239
Gh_A12G0173	AT1G27730	salt tolerance zinc finger	-1.4106	0.03166	0.458766	2.65849
Gh_A12G0322	AT1G76160	SKU5 similar 5	-2.48591	0.00134616	0.0724735	5.60187
Gh_A12G0385	AT2G21385	0	-1.17212	0.0176096	0.348997	2.25342
Gh_A12G0470	AT1G30820	CTP synthase family protein	-1.26043	0.00595168	0.195834	2.39568
Gh_A12G0495	AT1G67100	LOB domain-containing protein 40	-1.4903	7.81332e-06	0.00144298	2.80948
Gh_A12G0504	AT3G18280	Bifunctional inhibitor/lipid-transfer protein/seed storage 2S albumin superfamily protein	-2.61322	0.00171673	0.0856658	6.1187
Gh_A12G0532	AT1G13690	ATPase E1	-1.0667	0.0222833	0.39322	2.09463
Gh_A12G0538	AT4G35770	Rhodanese/Cell cycle control phosphatase superfamily protein	-1.70787	0.00813404	0.232858	3.26678
Gh_A12G0579	AT3G50950	HOPZ-ACTIVATED RESISTANCE 1	-1.24458	0.0317113	0.45898	2.3695
Gh_A12G0666	AT4G36930	basic helix-loop-helix (bHLH) DNA-binding superfamily protein	-1.15418	0.0303583	0.451361	2.22557
Gh_A12G1047	AT2G46760	D-arabinono-1,4-lactone oxidase family protein	-4.22963	8.89319e-05	0.0101531	18.7606
Gh_A12G1174	AT4G02260	RELA/SPOT homolog 1	-1.04737	0.0290977	0.442409	2.06676
Gh_A12G1239	AT5G54490	pinoid-binding protein 1	-2.26544	0.0047312	0.171456	4.80802
Gh_A12G1246	AT1G03940	HXXXD-type acyl-transferase family protein	-1.37965	0.000404303	0.0316676	2.60205
Gh_A12G1274	AT4G32480	Protein of unknown function (DUF506)	-1.1386	1.54969e-05	0.00252747	2.20167
Gh_A12G1379	0	0	-1.12752	0.0446725	0.539041	2.18483
Gh_A12G1554	AT1G13260	related to ABI3/VP1 1	-2.25245	2.79428e-05	0.00409628	4.76492
Gh_A12G1612	AT3G14470	NB-ARC domain-containing disease resistance protein	-1.31577	0.00708872	0.219087	2.48935
Gh_A12G1613	AT4G19840	phloem protein 2-A1	-1.93793	0.000556811	0.0401001	3.83155
Gh_A12G1619	AT2G03090	expansin A15	-1.0747	0.00124385	0.0693997	2.10628
Gh_A12G1675	AT1G74020	strictosidine synthase 2	-1.26995	0.00974895	0.25793	2.41154
Gh_A12G1763	AT1G57820	Zinc finger (C3HC4-type RING finger) family protein	-2.70143	0.000468129	0.0350631	6.50445
Gh_A12G1819	AT4G19460	UDP-Glycosyltransferase superfamily protein	-1.3539	0.029149	0.442409	2.55603
Gh_A12G1829	AT4G19350	embryo defective 3006	-1.67769	0.00170272	0.0853141	3.19916
Gh_A12G1850	AT5G20710	beta-galactosidase 7	-1.73138	1.83182e-08	7.66819e-06	3.32044
Gh_A12G1880	AT5G46860	Syntaxin/t-SNARE family protein	-1.02962	0.00345294	0.138807	2.04148
Gh_A12G1900	AT2G35290	0	-1.29959	0.00463128	0.168909	2.46159
Gh_A12G1931	AT4G17090	chloroplast beta-amylase	-1.69288	0.000569844	0.040431	3.23301
Gh_A12G1953	AT4G17500	ethylene responsive element binding factor 1	-1.95834	1.91459e-05	0.00302191	3.88614
Gh_A12G1961	AT1G48770	Protein of unknown function (DUF1639)	-1.33835	0.0402302	0.513732	2.52862
Gh_A12G2081	AT5G23850	Arabidopsis thaliana protein of unknown function (DUF821)	-1.37332	0.0344721	0.474851	2.59067
Gh_A12G2166	AT4G24110	0	-1.16905	0.00765977	0.226428	2.24863
Gh_A12G2208	AT1G33260	Protein kinase superfamily protein	-1.04139	0.00609411	0.198956	2.05821
Gh_A12G2209	AT4G27870	Vacuolar iron transporter (VIT) family protein	-1.14106	0.013532	0.305713	2.20542
Gh_A12G2375	AT5G62180	carboxyesterase 20	-1.24057	0.022755	0.398001	2.36292
Gh_A12G2415	0	0	-1.13242	0.0479036	0.553047	2.19227
Gh_A12G2448	AT1G73500	MAP kinase kinase 9	-1.13034	0.0306706	0.453839	2.1891
Gh_A13G0128	AT5G12010	0	-1.04031	0.0260681	0.423691	2.05667
Gh_A13G0182	AT2G39720	RING-H2 finger C2A	-1.1476	0.0170047	0.342411	2.21544
Gh_A13G0201	AT5G16290	VALINE-TOLERANT 1	-1.93507	0.0331681	0.467936	3.82396
Gh_A13G0224	AT3G07990	serine carboxypeptidase-like 27	-1.22516	0.014874	0.321503	2.33781
Gh_A13G0242	AT3G11920	glutaredoxin-related	-1.32247	0.00114845	0.0657569	2.50095
Gh_A13G0286	AT2G16440	Minichromosome maintenance (MCM2/3/5) family protein	-2.54448	0.0109602	0.276157	5.83397
Gh_A13G0288	AT4G39090	Papain family cysteine protease	-1.1234	1.98766e-13	1.97066e-10	2.1786
Gh_A13G0320	AT1G09790	COBRA-like protein 6 precursor	-2.26965	0.00117496	0.066969	4.82205
Gh_A13G0622	AT4G33590	0	-1.66062	0.0336928	0.471142	3.16152
Gh_A13G0747	AT3G08900	reversibly glycosylated polypeptide 3	-1.07139	0.00128948	0.0710369	2.10146
Gh_A13G0776	AT3G21720	isocitrate lyase	-1.85445	0.00136641	0.0731504	3.61613
Gh_A13G0797	AT1G33110	MATE efflux family protein	-1.42616	0.019589	0.36921	2.6873
Gh_A13G0802	AT3G26932	dsRNA-binding protein 3	-3.11945	7.82353e-62	7.36879e-58	8.69054
Gh_A13G0930	AT1G09280	0	-1.14059	0.0169695	0.342069	2.20471
Gh_A13G0934	0	0	-1.24124	0.0106049	0.271059	2.36402
Gh_A13G1029	AT1G79160	0	-1.13228	0.0469164	0.548794	2.19205
Gh_A13G1086	0	0	-1.58229	0.03611	0.486283	2.99444
Gh_A13G1212	AT4G27280	Calcium-binding EF-hand family protein	-1.02493	0.0142987	0.314663	2.03486
Gh_A13G1459	AT3G03790	ankyrin repeat family protein / regulator of chromosome condensation (RCC1) family protein	-1.13753	0.00773544	0.228217	2.20004
Gh_A13G1461	AT5G12380	annexin 8	-1.02777	0.0167336	0.339572	2.03886
Gh_A13G1488	AT1G08630	threonine aldolase 1	-1.36769	0.00871504	0.244006	2.58056
Gh_A13G1525	AT1G22490	basic helix-loop-helix (bHLH) DNA-binding superfamily protein	-2.96328	5.12568e-05	0.00665897	7.79894
Gh_A13G1684	AT2G05920	Subtilase family protein	-1.12647	0.000987673	0.0590423	2.18324
Gh_A13G1979	AT2G39640	glycosyl hydrolase family 17 protein	-2.11863	0.00178683	0.0881136	4.34282
Gh_A13G1985	AT1G07820	Histone superfamily protein	-3.14242	0.0272096	0.431811	8.83005
Gh_A13G2010	AT5G60680	Protein of unknown function, DUF584	-1.13243	0.00580135	0.193025	2.19228
Gh_D01G0212	AT3G05990	Leucine-rich repeat (LRR) family protein	-1.30281	0.00586277	0.193924	2.46709
Gh_D01G0250	AT1G79060	0	-1.17292	0.0200654	0.374209	2.25468
Gh_D01G0275	AT3G12920	SBP (S-ribonuclease binding protein) family protein	-1.27467	0.000191105	0.0174331	2.41943
Gh_D01G0291	AT1G78390	nine-cis-epoxycarotenoid dioxygenase 9	-2.72426	0.000819887	0.05228	6.60821
Gh_D01G0514	AT4G27410	NAC (No Apical Meristem) domain transcriptional regulator superfamily protein	-1.06548	0.0344842	0.474851	2.09287
Gh_D01G0537	AT4G10270	Wound-responsive family protein	-1.35326	0.000161734	0.0154603	2.55488
Gh_D01G0546	AT1G11300	protein serine/threonine kinases;protein kinases;ATP binding;sugar binding;kinases;carbohydrate binding	-2.1164	0.00902954	0.247229	4.3361
Gh_D01G0551	AT4G27280	Calcium-binding EF-hand family protein	-1.15303	0.0499497	0.564019	2.2238
Gh_D01G0587	AT4G27160	seed storage albumin 3	-2.14421	0.023494	0.404475	4.4205
Gh_D01G0704	AT2G17030	F-box family protein with a domain of unknown function (DUF295)	-1.71442	0.0258592	0.421386	3.28166
Gh_D01G0894	AT1G76250	0	-2.53477	1.9835e-05	0.00311369	5.79485
Gh_D01G0935	AT4G18250	receptor serine/threonine kinase, putative	-1.59904	0.00119693	0.0677143	3.02941
Gh_D01G0937	AT2G17880	Chaperone DnaJ-domain superfamily protein	-1.39128	0.00064375	0.0445832	2.62311
Gh_D01G1057	AT1G49770	basic helix-loop-helix (bHLH) DNA-binding superfamily protein	-1.6678	0.0209056	0.38231	3.17731
Gh_D01G1121	AT1G28220	purine permease 3	-1.14515	0.0437949	0.533108	2.2117
Gh_D01G1566	AT1G24530	Transducin/WD40 repeat-like superfamily protein	-1.21484	0.00880353	0.244698	2.32115
Gh_D01G1641	AT4G35070	SBP (S-ribonuclease binding protein) family protein	-2.03087	0.00908369	0.24806	4.08652
Gh_D01G1673	AT1G76160	SKU5 similar 5	-2.87155	0.000202567	0.0183495	7.31853
Gh_D01G1679	AT4G38400	expansin-like A2	-1.21463	0.0157861	0.332215	2.32082
Gh_D01G1698	AT2G17120	lysm domain GPI-anchored protein 2 precursor	-1.35892	0.0477508	0.552946	2.56493
Gh_D01G1755	AT1G50110	D-aminoacid aminotransferase-like PLP-dependent enzymes superfamily protein	-1.2115	0.00332921	0.136335	2.31578
Gh_D01G1804	AT4G24290	MAC/Perforin domain-containing protein	-1.21449	0.0327099	0.465574	2.32059
Gh_D01G1975	AT5G06320	NDR1/HIN1-like 3	-2.79956	0.00821247	0.233866	6.96228
Gh_D01G2041	AT3G10040	sequence-specific DNA binding transcription factors	-2.4063	0.000362114	0.0288428	5.30114
Gh_D01G2050	AT5G03810	GDSL-like Lipase/Acylhydrolase family protein	-1.21462	0.0050394	0.177631	2.32079
Gh_D01G2186	AT3G54040	PAR1 protein	-1.26178	0.0389241	0.503986	2.39791
Gh_D02G0069	AT3G08860	PYRIMIDINE 4	-1.43633	0.00139394	0.0737749	2.70631
Gh_D02G0086	AT5G16250	0	-3.71551	0.00306238	0.128624	13.1365
Gh_D02G0110	0	0	-2.67784	1.74942e-17	2.86563e-14	6.39895
Gh_D02G0114	AT2G43680	IQ-domain 14	-1.46942	1.8644e-07	6.10792e-05	2.7691
Gh_D02G0123	AT1G33060	NAC 014	-2.19985	6.49852e-07	0.000177414	4.59431
Gh_D02G0127	AT3G42170	BED zinc finger ;hAT family dimerisation domain	-5.53345	1.47875e-24	3.482e-21	46.3163
Gh_D02G0132	AT3G42170	BED zinc finger ;hAT family dimerisation domain	-2.33444	6.3978e-11	4.22872e-08	5.04354
Gh_D02G0206	AT2G31980	PHYTOCYSTATIN 2	-1.00859	0.0431378	0.530424	2.01194
Gh_D02G0282	AT2G33170	Leucine-rich repeat receptor-like protein kinase family protein	-1.54066	0.0290759	0.442409	2.90927
Gh_D02G0337	0	0	-3.44537	0.000224844	0.0199788	10.8933
Gh_D02G0433	0	0	-2.30052	0.00177483	0.0878168	4.92636
Gh_D02G0473	AT1G60000	RNA-binding (RRM/RBD/RNP motifs) family protein	-1.33742	0.00762507	0.225845	2.527
Gh_D02G0581	AT2G13980	Polynucleotidyl transferase, ribonuclease H-like superfamily protein	-1.01897	0.0263459	0.425635	2.02647
Gh_D02G0670	AT4G02600	Seven transmembrane MLO family protein	-1.53197	0.0112949	0.27904	2.89181
Gh_D02G0730	AT1G77120	alcohol dehydrogenase 1	-1.28985	0.00747411	0.224648	2.44502
Gh_D02G0790	AT1G01720	NAC (No Apical Meristem) domain transcriptional regulator superfamily protein	-1.7293	0.000956849	0.0577713	3.31567
Gh_D02G0838	AT4G08950	Phosphate-responsive 1 family protein	-1.44062	0.0284458	0.438696	2.71437
Gh_D02G0928	AT1G47655	Dof-type zinc finger DNA-binding family protein	-1.11013	0.0277877	0.435247	2.15865
Gh_D02G0933	AT1G24620	EF hand calcium-binding protein family	-1.3072	0.0114065	0.280145	2.4746
Gh_D02G0969	AT1G75540	salt tolerance homolog2	-1.21737	0.000702526	0.0469579	2.32522
Gh_D02G0970	AT4G36210	Protein of unknown function (DUF726)	-2.08625	0.00116078	0.0663618	4.24643
Gh_D02G0993	AT5G42330	0	-1.76365	0.00697007	0.216815	3.39557
Gh_D02G1110	AT5G24070	Peroxidase superfamily protein	-1.07408	0.028692	0.439956	2.10537
Gh_D02G1145	AT1G68570	Major facilitator superfamily protein	-1.3924	0.0468807	0.548794	2.62515
Gh_D02G1153	AT1G13260	related to ABI3/VP1 1	-3.53532	2.57447e-08	1.02098e-05	11.5941
Gh_D02G1200	AT1G14700	purple acid phosphatase 3	-1.17752	0.0222346	0.392831	2.26187
Gh_D02G1208	AT1G18300	nudix hydrolase homolog 4	-1.10029	0.0336297	0.470653	2.14398
Gh_D02G1214	AT5G06580	FAD-linked oxidases family protein	-9.2019	4.05257e-30	1.09058e-26	588.908
Gh_D02G1414	AT1G14860	nudix hydrolase homolog 18	-1.03007	0.019698	0.370354	2.04213
Gh_D02G1480	AT2G01290	ribose-5-phosphate isomerase 2	-1.95072	0.000649185	0.0447949	3.86568
Gh_D02G1481	AT2G34320	Polynucleotidyl transferase, ribonuclease H-like superfamily protein	-1.3993	0.00395771	0.151531	2.63774
Gh_D02G1483	AT1G71110	0	-1.43712	1.69118e-11	1.17991e-08	2.7078
Gh_D02G1534	AT1G24330	ARM repeat superfamily protein	-1.21825	0.00898492	0.246905	2.32664
Gh_D02G1545	AT1G24340	FAD/NAD(P)-binding oxidoreductase family protein	-1.28105	0.000983568	0.0590063	2.43016
Gh_D02G1614	0	0	-1.00428	0.00361832	0.143194	2.00595
Gh_D02G1617	0	0	-2.04687	4.46895e-05	0.00599173	4.13209
Gh_D02G1618	AT1G70630	Nucleotide-diphospho-sugar transferase family protein	-1.91353	0.000419274	0.0323653	3.76731
Gh_D02G1619	AT1G70600	Ribosomal protein L18e/L15 superfamily protein	-10.8016	5.72269e-63	7.18674e-59	1784.91
Gh_D02G1658	AT1G23790	Plant protein of unknown function (DUF936)	-1.75356	0.00239294	0.108882	3.3719
Gh_D02G1728	AT1G68510	LOB domain-containing protein 42	-1.23533	0.00958287	0.255509	2.35435
Gh_D02G1805	AT1G28480	Thioredoxin superfamily protein	-1.38228	0.00890015	0.246192	2.6068
Gh_D02G1820	AT4G32490	early nodulin-like protein 4	-1.8451	0.00392022	0.150925	3.59277
Gh_D02G1864	0	0	-1.41046	0.024159	0.40889	2.65821
Gh_D02G1870	AT4G10265	Wound-responsive family protein	-1.41106	4.13986e-10	2.55687e-07	2.65933
Gh_D02G1871	AT4G10265	Wound-responsive family protein	-1.6082	2.41544e-07	7.5208e-05	3.0487
Gh_D02G2323	0	0	-1.75289	0.00203691	0.0971398	3.37033
Gh_D02G2379	AT5G44635	minichromosome maintenance (MCM2/3/5) family protein	-1.36027	0.0262376	0.425228	2.56734
Gh_D03G0016	AT4G35560	Transducin/WD40 repeat-like superfamily protein	-1.27224	0.00818264	0.233386	2.41536
Gh_D03G0017	AT4G35590	RWP-RK domain-containing protein	-1.64719	0.00805693	0.232638	3.13222
Gh_D03G0018	AT2G17220	Protein kinase superfamily protein	-1.05029	0.0106566	0.272009	2.07094
Gh_D03G0067	AT4G35920	PLAC8 family protein	-1.12896	0.00738976	0.22384	2.18701
Gh_D03G0246	AT5G67400	root hair specific 19	-1.87869	0.00611331	0.199066	3.67742
Gh_D03G0254	AT5G67480	BTB and TAZ domain protein 4	-1.08987	0.0197096	0.370354	2.12854
Gh_D03G0324	AT4G37990	elicitor-activated gene 3-2	-1.48319	0.0353046	0.48018	2.79565
Gh_D03G0331	AT5G10510	AINTEGUMENTA-like 6	-1.9448	0.0103356	0.267441	3.84983
Gh_D03G0341	AT4G39790	Protein of unknown function (DUF630 and DUF632)	-1.62794	0.00760557	0.225845	3.09071
Gh_D03G0420	AT5G65207	0	-1.30451	0.0293371	0.443529	2.47
Gh_D03G0451	AT2G21790	ribonucleotide reductase 1	-1.76093	0.0307188	0.453839	3.38916
Gh_D03G0483	AT5G57560	Xyloglucan endotransglucosylase/hydrolase family protein	-2.53963	0.0105577	0.270997	5.8144
Gh_D03G0531	AT1G64980	Nucleotide-diphospho-sugar transferases superfamily protein	-1.12724	0.0144909	0.316928	2.18441
Gh_D03G0588	AT1G43800	Plant stearoyl-acyl-carrier-protein desaturase family protein	-1.58109	0.0184309	0.357377	2.99196
Gh_D03G0598	AT2G25737	Sulfite exporter TauE/SafE family protein	-1.22744	0.0355971	0.481552	2.34151
Gh_D03G0772	AT1G32928	0	-1.22379	0.0255984	0.420044	2.33559
Gh_D03G1037	0	0	-1.39641	5.69342e-16	7.14998e-13	2.63245
Gh_D03G1053	AT5G07300	Calcium-dependent phospholipid-binding Copine family protein	-1.18355	0.0129058	0.300139	2.27135
Gh_D03G1079	AT3G49180	Transducin/WD40 repeat-like superfamily protein	-1.29316	0.0279708	0.435788	2.45064
Gh_D03G1184	AT5G59480	Haloacid dehalogenase-like hydrolase (HAD) superfamily protein	-1.51521	0.0223113	0.39353	2.85841
Gh_D03G1189	AT1G07530	SCARECROW-like 14	-1.43656	0.000372098	0.0295133	2.70674
Gh_D03G1332	AT5G22920	CHY-type/CTCHY-type/RING-type Zinc finger protein	-1.29879	0.000636577	0.0442491	2.46022
Gh_D03G1333	AT2G16030	S-adenosyl-L-methionine-dependent methyltransferases superfamily protein	-1.64259	0.00413266	0.155698	3.12225
Gh_D03G1340	AT1G22500	RING/U-box superfamily protein	-1.57627	0.00341076	0.137876	2.98198
Gh_D03G1462	AT4G11650	osmotin 34	-4.46997	0.00134848	0.0724735	22.1612
Gh_D03G1465	AT2G45760	BON association protein 2	-1.81735	0.034867	0.477955	3.52432
Gh_D03G1537	AT1G70250	receptor serine/threonine kinase, putative	-1.58457	0.0361694	0.486359	2.99919
Gh_D04G0085	AT1G72790	hydroxyproline-rich glycoprotein family protein	-1.65442	0.0319603	0.46162	3.14797
Gh_D04G0093	AT3G18100	myb domain protein 4r1	-1.0056	0.0409569	0.517282	2.00777
Gh_D04G0101	AT5G24910	cytochrome P450, family 714, subfamily A, polypeptide 1	-2.11545	0.00176985	0.0878168	4.33325
Gh_D04G0120	0	0	-2.37804	0.00174313	0.0867534	5.1983
Gh_D04G0293	AT5G08790	NAC (No Apical Meristem) domain transcriptional regulator superfamily protein	-1.39936	0.00834108	0.236991	2.63785
Gh_D04G0494	AT3G28150	TRICHOME BIREFRINGENCE-LIKE 22	-1.55818	0.00838433	0.237682	2.94481
Gh_D04G0606	AT2G39720	RING-H2 finger C2A	-1.45021	0.00211789	0.0999894	2.73248
Gh_D04G0910	AT1G15670	Galactose oxidase/kelch repeat superfamily protein	-1.26827	0.00087761	0.0543815	2.40873
Gh_D04G0930	AT4G30710	Family of unknown function (DUF566)	-1.03152	0.0148363	0.321056	2.04418
Gh_D04G1088	AT5G03230	Protein of unknown function, DUF584	-1.15413	0.00528346	0.183585	2.2255
Gh_D04G1147	AT2G37420	ATP binding microtubule motor family protein	-1.27219	0.0411683	0.519169	2.41528
Gh_D04G1187	AT3G55550	Concanavalin A-like lectin protein kinase family protein	-1.06748	0.0294003	0.444004	2.09578
Gh_D04G1245	AT5G01210	HXXXD-type acyl-transferase family protein	-2.20598	0.0003419	0.0277013	4.61388
Gh_D04G1317	AT2G38480	Uncharacterised protein family (UPF0497)	-1.29357	0.0394194	0.507042	2.45134
Gh_D04G1399	0	0	-2.06918	0.0117289	0.283936	4.19647
Gh_D04G1417	AT4G03420	Protein of unknown function (DUF789)	-1.20687	0.0268091	0.428889	2.30836
Gh_D04G1504	AT5G64080	Bifunctional inhibitor/lipid-transfer protein/seed storage 2S albumin superfamily protein	-1.70106	0.0223346	0.393729	3.2514
Gh_D04G1579	AT4G34200	D-3-phosphoglycerate dehydrogenase	-1.28999	0.00872121	0.244006	2.44526
Gh_D05G0054	AT3G46530	NB-ARC domain-containing disease resistance protein	-1.83139	0.00966154	0.25688	3.55881
Gh_D05G0148	AT2G25490	EIN3-binding F box protein 1	-1.27588	0.00113788	0.0653501	2.42146
Gh_D05G0161	AT1G09200	Histone superfamily protein	-3.87918	0.001238	0.0692266	14.7146
Gh_D05G0228	AT3G24520	heat shock transcription factor C1	-1.16611	0.0341386	0.473728	2.24406
Gh_D05G0268	AT5G07280	Leucine-rich repeat transmembrane protein kinase	-1.28633	0.00411588	0.155544	2.43906
Gh_D05G0276	AT4G29190	Zinc finger C-x8-C-x5-C-x3-H type family protein	-1.61453	0.0267825	0.428889	3.06211
Gh_D05G0401	AT1G54200	0	-2.0352	0.000105029	0.011172	4.09879
Gh_D05G0433	0	0	-1.13165	0.0430054	0.530179	2.19109
Gh_D05G0497	AT4G32730	Homeodomain-like protein	-1.12654	0.018408	0.357302	2.18334
Gh_D05G0686	AT4G12320	cytochrome P450, family 706, subfamily A, polypeptide 6	-1.37685	0.0224581	0.394066	2.59701
Gh_D05G0718	0	0	-1.5104	0.00590657	0.195202	2.84889
Gh_D05G0965	AT3G54960	PDI-like 1-3	-1.0963	0.0371465	0.493823	2.13805
Gh_D05G1208	AT1G80130	Tetratricopeptide repeat (TPR)-like superfamily protein	-1.09404	1.33494e-05	0.00224526	2.13472
Gh_D05G1232	AT1G11300	protein serine/threonine kinases;protein kinases;ATP binding;sugar binding;kinases;carbohydrate binding	-1.55625	0.0166293	0.338836	2.94089
Gh_D05G1276	AT1G17710	Pyridoxal phosphate phosphatase-related protein	-1.1925	0.00359065	0.142355	2.28549
Gh_D05G1277	AT1G17710	Pyridoxal phosphate phosphatase-related protein	-2.06059	0.00468396	0.170231	4.17156
Gh_D05G1347	AT1G53940	GDSL-motif lipase 2	-1.25988	0.0113022	0.27904	2.39476
Gh_D05G1367	AT5G23570	XS domain-containing protein / XS zinc finger domain-containing protein-related	-1.68609	0.0150262	0.323056	3.21784
Gh_D05G1486	AT5G54960	pyruvate decarboxylase-2	-1.36664	1.53646e-07	5.1684e-05	2.57869
Gh_D05G1532	AT1G28290	arabinogalactan protein 31	-2.51476	0.0456664	0.543793	5.71501
Gh_D05G1590	AT1G11380	PLAC8 family protein	-1.29174	0.00861345	0.241992	2.44823
Gh_D05G1847	AT4G39250	RAD-like 1	-2.11276	0.0307406	0.453839	4.32519
Gh_D05G2033	AT1G58420	Uncharacterised conserved protein UCP031279	-1.74813	0.0044329	0.164121	3.35923
Gh_D05G2044	AT2G22840	growth-regulating factor 1	-2.8076	0.00241742	0.109731	7.00117
Gh_D05G2200	AT1G77990	STAS domain / Sulfate transporter family	-1.80902	0.000835728	0.0527458	3.50403
Gh_D05G2207	AT1G77720	putative protein kinase 1	-1.13885	0.022431	0.394066	2.20206
Gh_D05G2435	AT4G35070	SBP (S-ribonuclease binding protein) family protein	-1.58565	0.0117328	0.283936	3.00144
Gh_D05G2484	AT5G42650	allene oxide synthase	-1.15339	0.00348645	0.1395	2.22436
Gh_D05G2501	AT3G53010	Domain of unknown function (DUF303)	-1.08098	8.67019e-08	3.11095e-05	2.11547
Gh_D05G2673	AT3G54510	Early-responsive to dehydration stress protein (ERD4)	-1.80471	0.0228927	0.399504	3.4936
Gh_D05G2796	AT4G23440	Disease resistance protein (TIR-NBS class)	-1.59489	0.0093669	0.252611	3.02071
Gh_D05G2884	0	0	-1.4511	0.000122233	0.0125139	2.73416
Gh_D05G3030	AT5G57560	Xyloglucan endotransglucosylase/hydrolase family protein	-1.62103	0.0178637	0.351995	3.07595
Gh_D05G3034	AT1G70480	Domain of unknown function (DUF220)	-1.15842	0.00133997	0.0724297	2.23212
Gh_D05G3045	AT5G13930	Chalcone and stilbene synthase family protein	-1.63829	0.0234336	0.404475	3.11297
Gh_D05G3125	AT1G10880	Core-2/I-branching beta-1,6-N-acetylglucosaminyltransferase family protein	-2.31615	0.00022089	0.0198144	4.98002
Gh_D05G3222	AT1G17180	glutathione S-transferase TAU 25	-1.09183	0.0179756	0.353123	2.13144
Gh_D05G3263	AT1G78580	trehalose-6-phosphate synthase	-2.01622	0.0207211	0.381	4.04524
Gh_D05G3392	AT5G65560	Pentatricopeptide repeat (PPR) superfamily protein	-1.08099	0.0354593	0.480874	2.11548
Gh_D05G3430	AT4G27500	proton pump interactor 1	-1.1298	0.0333603	0.469148	2.18829
Gh_D05G3507	AT5G23960	terpene synthase 21	-3.75769	5.54222e-07	0.000156995	13.5263
Gh_D05G3509	AT1G50600	scarecrow-like 5	-1.71683	0.00846366	0.239401	3.28713
Gh_D05G3681	0	0	-2.68511	0.00600183	0.196968	6.4313
Gh_D06G0027	AT1G75450	cytokinin oxidase 5	-1.4517	0.00820019	0.233693	2.73529
Gh_D06G0087	AT5G42650	allene oxide synthase	-1.21707	0.0252397	0.417305	2.32474
Gh_D06G0196	AT1G10200	GATA type zinc finger transcription factor family protein	-1.16917	0.0112731	0.27904	2.24883
Gh_D06G0227	AT4G33740	0	-1.31115	0.00790463	0.230679	2.48139
Gh_D06G0243	0	0	-1.71466	0.0217058	0.387567	3.28219
Gh_D06G0396	AT1G21880	lysm domain GPI-anchored protein 1 precursor	-1.56405	0.00660957	0.211388	2.95683
Gh_D06G0417	AT1G01720	NAC (No Apical Meristem) domain transcriptional regulator superfamily protein	-1.69107	0.00159098	0.0810003	3.22897
Gh_D06G0458	AT5G14890	NHL domain-containing protein	-1.12717	0.0351772	0.479829	2.1843
Gh_D06G0475	AT3G01280	voltage dependent anion channel 1	-1.0647	0.0349549	0.478716	2.09173
Gh_D06G0479	AT3G12500	basic chitinase	-3.40753	0.000481911	0.0357402	10.6113
Gh_D06G0533	AT2G38700	mevalonate diphosphate decarboxylase 1	-1.26999	0.00806283	0.232638	2.4116
Gh_D06G0613	AT3G24630	0	-1.22886	0.00129158	0.0710369	2.34382
Gh_D06G0657	AT4G26080	Protein phosphatase 2C family protein	-1.16157	0.0214388	0.385978	2.23701
Gh_D06G0947	AT2G25890	Oleosin family protein	-1.4183	0.0314685	0.457849	2.67271
Gh_D06G1027	AT2G24230	Leucine-rich repeat protein kinase family protein	-1.33345	0.0235651	0.404475	2.52004
Gh_D06G1124	AT2G37840	Protein kinase superfamily protein	-1.14592	0.010973	0.276157	2.21287
Gh_D06G1358	0	0	-2.83514	0.00359222	0.142355	7.13612
Gh_D06G1433	AT1G29160	Dof-type zinc finger DNA-binding family protein	-1.58817	0.039981	0.511472	3.00667
Gh_D06G1506	AT1G30100	nine-cis-epoxycarotenoid dioxygenase 5	-1.21645	0.0347792	0.477105	2.32374
Gh_D06G1513	AT1G72280	endoplasmic reticulum oxidoreductins 1	-1.12694	0.000182473	0.0168497	2.18395
Gh_D06G1637	AT4G22010	SKU5 similar 4	-1.68007	0.00570786	0.19132	3.20443
Gh_D06G1660	AT1G62340	PA-domain containing subtilase family protein	-1.22304	0.0478957	0.553047	2.33438
Gh_D06G1747	AT3G56200	Transmembrane amino acid transporter family protein	-1.72532	0.00415121	0.155774	3.30654
Gh_D06G1884	AT1G47710	Serine protease inhibitor (SERPIN) family protein	-4.02065	0.0382425	0.500387	16.2307
Gh_D06G1910	AT1G68620	alpha/beta-Hydrolases superfamily protein	-1.09074	5.81456e-05	0.0074008	2.12983
Gh_D06G1939	AT3G56400	WRKY DNA-binding protein 70	-2.28515	7.41902e-06	0.0013906	4.87415
Gh_D06G1966	AT1G80840	WRKY DNA-binding protein 40	-1.70151	0.0046856	0.170231	3.25241
Gh_D06G2006	AT5G25460	Protein of unknown function, DUF642	-1.51657	0.0118448	0.285329	2.8611
Gh_D06G2039	AT1G51950	indole-3-acetic acid inducible 18	-1.06513	0.0367819	0.491056	2.09236
Gh_D06G2134	AT1G78700	BES1/BZR1 homolog 4	-1.24594	0.00651455	0.209238	2.37173
Gh_D06G2175	AT1G17420	lipoxygenase 3	-1.30641	0.00150832	0.0780575	2.47325
Gh_D07G0107	AT2G19590	ACC oxidase 1	-1.42568	0.000736612	0.0485172	2.68641
Gh_D07G0161	AT5G21940	0	-1.07414	2.33208e-07	7.32175e-05	2.10547
Gh_D07G0301	AT5G11070	0	-1.47856	1.06492e-08	4.7201e-06	2.78671
Gh_D07G0412	AT4G25240	SKU5 similar 1	-1.14466	0.046988	0.548794	2.21094
Gh_D07G0672	AT5G39040	transporter associated with antigen processing protein 2	-1.12384	0.0203445	0.377019	2.17927
Gh_D07G0692	AT5G15490	UDP-glucose 6-dehydrogenase family protein	-1.25374	0.0117538	0.284045	2.38459
Gh_D07G0807	AT5G50890	alpha/beta-Hydrolases superfamily protein	-1.28303	0.014518	0.316928	2.4335
Gh_D07G0841	AT1G05010	ethylene-forming enzyme	-1.60568	0.00375315	0.146716	3.04339
Gh_D07G0842	AT1G05010	ethylene-forming enzyme	-1.40679	0.0239815	0.407591	2.65146
Gh_D07G0974	AT2G39700	expansin A4	-1.52781	0.000406902	0.0317957	2.88348
Gh_D07G1010	AT5G58940	calmodulin-binding receptor-like cytoplasmic kinase 1	-1.18174	0.0198472	0.372197	2.2685
Gh_D07G1072	AT2G27580	A20/AN1-like zinc finger family protein	-1.03931	0.00779655	0.228944	2.05524
Gh_D07G1207	AT4G33550	Bifunctional inhibitor/lipid-transfer protein/seed storage 2S albumin superfamily protein	-1.57668	0.0366185	0.489447	2.98283
Gh_D07G1216	AT3G20060	ubiquitin-conjugating enzyme19	-2.77861	0.015531	0.328355	6.86189
Gh_D07G1319	AT1G02270	Calcium-binding endonuclease/exonuclease/phosphatase family	-1.0616	3.80481e-05	0.00525078	2.08724
Gh_D07G1363	AT4G00950	Protein of unknown function (DUF688)	-1.30313	0.00762468	0.225845	2.46763
Gh_D07G1369	AT1G01300	Eukaryotic aspartyl protease family protein	-1.32472	0.000333691	0.027153	2.50484
Gh_D07G1618	AT5G48485	Bifunctional inhibitor/lipid-transfer protein/seed storage 2S albumin superfamily protein	-1.47739	0.0129996	0.30089	2.78444
Gh_D07G1649	AT2G04240	RING/U-box superfamily protein	-1.27062	0.00482145	0.173011	2.41266
Gh_D07G1679	AT5G35735	Auxin-responsive family protein	-1.77133	0.00793893	0.231322	3.41368
Gh_D07G1956	AT2G04240	RING/U-box superfamily protein	-1.16375	8.9201e-07	0.00023501	2.24038
Gh_D07G2124	AT5G43700	AUX/IAA transcriptional regulator family protein	-1.78697	0.0118825	0.28587	3.45089
Gh_D07G2178	AT4G14960	Tubulin/FtsZ family protein	-2.31279	0.00551514	0.187699	4.96842
Gh_D07G2246	AT3G27880	Protein of unknown function (DUF1645)	-1.3246	0.0234172	0.404475	2.50464
Gh_D07G2352	AT1G12860	basic helix-loop-helix (bHLH) DNA-binding superfamily protein	-1.22084	3.30828e-05	0.00472119	2.33082
Gh_D08G0037	AT1G07820	Histone superfamily protein	-3.04524	0.00849614	0.239769	8.25483
Gh_D08G0133	AT4G05030	Copper transport protein family	-1.34869	0.0285138	0.439063	2.54681
Gh_D08G0203	AT5G48940	Leucine-rich repeat transmembrane protein kinase family protein	-9.45455	1.44301e-24	3.482e-21	701.62
Gh_D08G0268	AT3G15020	Lactate/malate dehydrogenase family protein	-1.14164	0.0261231	0.424295	2.20632
Gh_D08G0270	AT4G15560	Deoxyxylulose-5-phosphate synthase	-1.55329	1.63311e-05	0.00264066	2.93486
Gh_D08G0507	AT4G28520	cruciferin 3	-2.79223	0.000107073	0.0112546	6.92698
Gh_D08G0614	AT4G19970	0	-1.96309	0.00370288	0.145488	3.89897
Gh_D08G0665	AT5G43700	AUX/IAA transcriptional regulator family protein	-2.01089	0.000350099	0.0283047	4.0303
Gh_D08G0676	AT3G63380	ATPase E1-E2 type family protein / haloacid dehalogenase-like hydrolase family protein	-1.07501	0.0148559	0.321295	2.10673
Gh_D08G0810	AT4G02380	senescence-associated gene 21	-1.40454	0.0325292	0.464747	2.64734
Gh_D08G0811	AT4G02380	senescence-associated gene 21	-1.32863	0.0300683	0.448466	2.51164
Gh_D08G0851	AT1G80740	chromomethylase 1	-1.01541	0.0368267	0.491305	2.02148
Gh_D08G0904	AT2G24960	0	-1.22255	0.0198624	0.372297	2.33359
Gh_D08G0907	AT5G57500	Galactosyltransferase family protein	-1.57531	0.0214141	0.385978	2.98
Gh_D08G0920	AT4G25770	alpha/beta-Hydrolases superfamily protein	-1.4268	2.49541e-20	4.47689e-17	2.68849
Gh_D08G0923	AT5G57660	CONSTANS-like 5	-1.29874	0.00149669	0.077669	2.46014
Gh_D08G0934	AT4G30380	Barwin-related endoglucanase	-1.74539	0.0489814	0.559303	3.35286
Gh_D08G0949	AT5G57810	tetraspanin15	-2.52462	1.11113e-05	0.00195617	5.75423
Gh_D08G1133	AT5G24530	2-oxoglutarate (2OG) and Fe(II)-dependent oxygenase superfamily protein	-1.11924	0.000719838	0.0476624	2.17232
Gh_D08G1220	AT4G23880	0	-1.08352	0.0279807	0.435788	2.1192
Gh_D08G1328	AT1G02370	Tetratricopeptide repeat (TPR)-like superfamily protein	-1.26128	0.0462415	0.546142	2.39708
Gh_D08G1407	AT2G33860	Transcriptional factor B3 family protein / auxin-responsive factor AUX/IAA-related	-1.00095	1.51969e-05	0.00248931	2.00131
Gh_D08G1450	AT2G45830	downstream target of AGL15 2	-1.45022	0.0222391	0.392831	2.7325
Gh_D08G1602	AT3G52110	0	-1.22183	0.00480899	0.173011	2.33243
Gh_D08G1754	AT5G47060	Protein of unknown function (DUF581)	-2.0501	0.000105936	0.0111796	4.14135
Gh_D08G1938	0	0	-1.09067	0.0186986	0.359974	2.12973
Gh_D08G2054	AT4G28556	PAK-box/P21-Rho-binding family protein	-1.05359	0.0125761	0.296883	2.07568
Gh_D08G2085	AT5G48720	x-ray induced transcript 1	-1.17236	0.000581876	0.0409885	2.2538
Gh_D08G2126	AT5G60800	Heavy metal transport/detoxification superfamily protein	-1.25891	0.00252497	0.112711	2.39314
Gh_D08G2156	AT1G07090	Protein of unknown function (DUF640)	-1.14686	0.0412204	0.519169	2.21431
Gh_D08G2178	AT1G09250	basic helix-loop-helix (bHLH) DNA-binding superfamily protein	-1.25188	0.00381103	0.147765	2.38152
Gh_D08G2275	AT5G28840	GDP-D-mannose 3\',5\'-epimerase	-1.60223	0.00235056	0.107342	3.03612
Gh_D08G2487	AT1G09200	Histone superfamily protein	-4.59198	0.00057892	0.0409209	24.117
Gh_D08G2556	AT5G12010	0	-2.2741	0.00035402	0.0283178	4.83696
Gh_D08G2557	AT5G57050	Protein phosphatase 2C family protein	-1.08393	0.00414688	0.155774	2.1198
Gh_D08G2562	AT2G05920	Subtilase family protein	-1.09517	0.0196193	0.36921	2.13638
Gh_D08G2570	AT5G20885	RING/U-box superfamily protein	-1.1002	0.00328202	0.135199	2.14385
Gh_D09G0145	AT5G15230	GAST1 protein homolog 4	-1.67236	0.000166082	0.0156428	3.18736
Gh_D09G0451	AT5G62310	AGC (cAMP-dependent, cGMP-dependent and protein kinase C) kinase family protein	-1.08988	0.0287933	0.440792	2.12856
Gh_D09G0679	AT5G26860	lon protease 1	-3.73986	1.28927e-09	7.0396e-07	13.3602
Gh_D09G0719	AT4G18570	Tetratricopeptide repeat (TPR)-like superfamily protein	-1.62007	0.00331447	0.135879	3.0739
Gh_D09G0853	AT1G07790	Histone superfamily protein	-4.4771	0.000184656	0.0169681	22.2712
Gh_D09G1059	AT5G46170	F-box family protein	-1.7315	0.0112877	0.27904	3.32072
Gh_D09G1322	AT3G52770	protein binding	-1.15179	0.0464898	0.546738	2.2219
Gh_D09G1419	AT2G42760	0	-1.48523	0.00461347	0.168579	2.79962
Gh_D09G1456	AT5G56270	WRKY DNA-binding protein 2	-1.19292	0.014509	0.316928	2.28614
Gh_D09G1463	AT2G39700	expansin A4	-1.11447	0.0412078	0.519169	2.16515
Gh_D09G1520	AT3G09270	glutathione S-transferase TAU 8	-1.3351	0.0152805	0.325588	2.52292
Gh_D09G1534	AT5G23860	tubulin beta 8	-2.10719	0.0296141	0.445572	4.30853
Gh_D09G1566	AT5G01370	ALC-interacting protein 1	-1.59373	0.00744894	0.224648	3.01828
Gh_D09G1590	AT3G51660	Tautomerase/MIF superfamily protein	-2.83226	1.68126e-05	0.00268586	7.1219
Gh_D09G1693	AT5G51600	Microtubule associated protein (MAP65/ASE1) family protein	-1.02049	0.0131014	0.301709	2.0286
Gh_D09G1717	AT5G52430	hydroxyproline-rich glycoprotein family protein	-1.03525	0.0441163	0.53581	2.04947
Gh_D09G1869	AT4G17500	ethylene responsive element binding factor 1	-1.83523	0.000795159	0.0511222	3.56829
Gh_D09G1903	AT5G16760	Inositol 1,3,4-trisphosphate 5/6-kinase family protein	-1.00347	9.45215e-05	0.0103822	2.00481
Gh_D09G1987	0	0	-2.05088	0.000560593	0.0401001	4.14357
Gh_D09G2003	AT5G63660	Scorpion toxin-like knottin superfamily protein	-5.17348	0.00120208	0.0678331	36.0888
Gh_D09G2016	AT3G54420	homolog of carrot EP3-3 chitinase	-1.83221	0.00776241	0.228239	3.56083
Gh_D09G2021	0	0	-1.28081	0.043906	0.533944	2.42975
Gh_D09G2024	0	0	-1.97581	0.0402698	0.51377	3.9335
Gh_D09G2035	AT5G16250	0	-3.20321	0.00317302	0.13194	9.21008
Gh_D09G2105	AT3G22640	cupin family protein	-3.11389	0.000743695	0.0487282	8.65712
Gh_D09G2106	AT3G22640	cupin family protein	-2.5567	0.0284585	0.438696	5.8836
Gh_D09G2258	AT5G49480	Ca2+-binding protein 1	-1.3895	0.0069749	0.216815	2.61988
Gh_D10G0056	AT4G20430	Subtilase family protein	-2.27404	0.00233088	0.106733	4.83676
Gh_D10G0166	AT4G21270	kinesin 1	-2.65144	0.0128613	0.299772	6.28292
Gh_D10G0224	AT4G27450	Aluminium induced protein with YGL and LRDR motifs	-1.19893	0.0354563	0.480874	2.29569
Gh_D10G0318	AT1G78700	BES1/BZR1 homolog 4	-1.668	0.0236075	0.404475	3.17774
Gh_D10G0338	AT2G33170	Leucine-rich repeat receptor-like protein kinase family protein	-1.22224	0.00133172	0.072295	2.33308
Gh_D10G0343	AT4G18650	transcription factor-related	-1.70557	0.0385076	0.501298	3.26157
Gh_D10G0376	AT5G46280	Minichromosome maintenance (MCM2/3/5) family protein	-2.64387	0.00138295	0.0735912	6.25005
Gh_D10G0489	AT1G53860	Remorin family protein	-2.33522	0.00366814	0.144432	5.04628
Gh_D10G0502	AT1G72430	SAUR-like auxin-responsive protein family	-1.88879	0.0449564	0.540265	3.70325
Gh_D10G0531	AT1G72450	jasmonate-zim-domain protein 6	-1.17026	0.000162092	0.0154603	2.25052
Gh_D10G0563	AT1G17665	0	-1.17099	0.00040847	0.0317957	2.25166
Gh_D10G0667	AT1G11300	protein serine/threonine kinases;protein kinases;ATP binding;sugar binding;kinases;carbohydrate binding	-1.26578	0.0420344	0.524039	2.40457
Gh_D10G0883	AT3G51030	thioredoxin H-type 1	-1.21644	0.0124067	0.294904	2.32373
Gh_D10G0935	AT5G67070	ralf-like 34	-1.51043	0.0425076	0.527843	2.84896
Gh_D10G0971	AT5G10510	AINTEGUMENTA-like 6	-1.65924	0.0333438	0.469092	3.1585
Gh_D10G1037	AT5G64620	cell wall / vacuolar inhibitor of fructosidase 2	-1.38472	0.00406522	0.154569	2.61122
Gh_D10G1193	AT5G16250	0	-2.87396	0.0268595	0.429513	7.33075
Gh_D10G1353	AT4G14040	selenium-binding protein 2	-1.26903	0.0205211	0.378987	2.40999
Gh_D10G1441	0	0	-3.25656	0.0240397	0.407605	9.55704
Gh_D10G1540	0	0	-2.31539	0.0218152	0.388783	4.97739
Gh_D10G1557	AT5G44120	RmlC-like cupins superfamily protein	-2.96346	0.000164377	0.0155512	7.79994
Gh_D10G1590	0	0	-1.50696	0.000718945	0.0476624	2.8421
Gh_D10G1708	AT3G06868	0	-2.20258	0.00483663	0.173011	4.60303
Gh_D10G1935	AT1G76560	CP12 domain-containing protein 3	-1.8042	0.0090862	0.24806	3.49234
Gh_D10G2035	AT1G01800	NAD(P)-binding Rossmann-fold superfamily protein	-1.88846	0.0008857	0.0547029	3.7024
Gh_D10G2253	AT3G23890	topoisomerase II	-2.79614	0.00504958	0.177631	6.94579
Gh_D10G2419	0	0	-1.79538	0.00614307	0.199862	3.47107
Gh_D11G0196	AT1G12420	ACT domain repeat 8	-1.68406	0.0118991	0.286087	3.2133
Gh_D11G0200	AT1G63020	nuclear RNA polymerase D1A	-1.27069	0.00725734	0.222112	2.41277
Gh_D11G0232	AT4G11080	HMG (high mobility group) box protein	-3.05527	0.00742206	0.224292	8.31244
Gh_D11G0246	AT2G45180	Bifunctional inhibitor/lipid-transfer protein/seed storage 2S albumin superfamily protein	-4.32707	0.00119702	0.0677143	20.0713
Gh_D11G0266	AT4G16780	homeobox protein 2	-1.21336	4.63633e-06	0.00094149	2.31877
Gh_D11G0389	AT5G63380	AMP-dependent synthetase and ligase family protein	-1.49349	0.0395018	0.507756	2.8157
Gh_D11G0427	AT5G07580	Integrase-type DNA-binding superfamily protein	-1.40123	0.0149006	0.321555	2.64126
Gh_D11G0630	AT5G08460	GDSL-like Lipase/Acylhydrolase superfamily protein	-1.63997	0.0202089	0.375462	3.11659
Gh_D11G0675	AT3G26744	basic helix-loop-helix (bHLH) DNA-binding superfamily protein	-1.76592	0.014902	0.321555	3.4009
Gh_D11G0729	AT5G15050	Core-2/I-branching beta-1,6-N-acetylglucosaminyltransferase family protein	-1.01645	0.00497457	0.176309	2.02294
Gh_D11G0739	0	0	-2.39809	0.000678352	0.0461316	5.27105
Gh_D11G0869	AT2G45470	FASCICLIN-like arabinogalactan protein 8	-1.41028	0.0310473	0.455848	2.65788
Gh_D11G0963	AT3G61490	Pectin lyase-like superfamily protein	-2.40588	0.00678005	0.214512	5.29958
Gh_D11G1013	AT1G01360	regulatory component of ABA receptor 1	-1.25389	0.00297586	0.125831	2.38483
Gh_D11G1054	AT2G46710	Rho GTPase activating protein with PAK-box/P21-Rho-binding domain	-1.46025	0.0225027	0.39432	2.75155
Gh_D11G1084	AT3G62010	0	-1.47386	0.0121885	0.291371	2.77764
Gh_D11G1087	AT3G53480	pleiotropic drug resistance 9	-1.05537	0.0490905	0.55995	2.07825
Gh_D11G1238	AT4G03100	Rho GTPase activating protein with PAK-box/P21-Rho-binding domain	-1.10419	0.0392171	0.505119	2.14978
Gh_D11G1298	AT2G32010	CVP2 like 1	-1.03389	0.0206903	0.380991	2.04754
Gh_D11G1586	AT1G03475	Coproporphyrinogen III oxidase	-1.17677	6.58549e-05	0.00813469	2.26071
Gh_D11G1743	AT5G16110	0	-1.38596	0.0163958	0.338005	2.61345
Gh_D11G1943	AT5G67100	DNA-directed DNA polymerases	-2.14431	0.00750236	0.225041	4.42079
Gh_D11G1961	AT4G20140	Leucine-rich repeat transmembrane protein kinase	-2.16217	0.00473296	0.171456	4.47586
Gh_D11G2280	AT4G09160	SEC14 cytosolic factor family protein / phosphoglyceride transfer family protein	-1.46879	0.000102036	0.010921	2.76789
Gh_D11G2376	AT5G39890	Protein of unknown function (DUF1637)	-1.23531	0.000162973	0.015505	2.35431
Gh_D11G2528	AT1G14440	homeobox protein 31	-2.50132	0.00233155	0.106733	5.66204
Gh_D11G2600	AT1G60690	NAD(P)-linked oxidoreductase superfamily protein	-2.72487	7.92344e-06	0.00145617	6.61099
Gh_D11G2602	AT1G60690	NAD(P)-linked oxidoreductase superfamily protein	-1.05587	0.0214692	0.385978	2.07898
Gh_D11G2666	AT5G18170	glutamate dehydrogenase 1	-1.31509	0.0049839	0.176309	2.48818
Gh_D11G2716	AT3G05290	peroxisomal adenine nucleotide carrier 1	-1.14796	0.00236004	0.107645	2.21601
Gh_D11G2772	AT1G09155	phloem protein 2-B15	-1.43243	0.00707266	0.218771	2.69901
Gh_D11G2791	AT3G62550	Adenine nucleotide alpha hydrolases-like superfamily protein	-1.30557	0.00128424	0.070944	2.47182
Gh_D11G2792	AT3G62550	Adenine nucleotide alpha hydrolases-like superfamily protein	-1.70931	3.32945e-07	9.79977e-05	3.27005
Gh_D11G2800	AT3G62630	Protein of unknown function (DUF1645)	-1.25044	0.00939523	0.253027	2.37915
Gh_D11G2821	AT1G09250	basic helix-loop-helix (bHLH) DNA-binding superfamily protein	-1.94621	0.0425228	0.527857	3.8536
Gh_D11G2942	AT4G05120	Major facilitator superfamily protein	-1.32125	0.00837027	0.237462	2.49883
Gh_D11G2996	AT4G11650	osmotin 34	-3.75108	0.000186304	0.0170779	13.4644
Gh_D11G3038	AT5G17800	myb domain protein 56	-1.48768	0.0389571	0.503986	2.80437
Gh_D11G3083	AT2G41250	Haloacid dehalogenase-like hydrolase (HAD) superfamily protein	-1.29525	6.36701e-07	0.00017638	2.45419
Gh_D11G3231	AT1G68560	alpha-xylosidase 1	-2.18974	0.000298901	0.0248309	4.56223
Gh_D11G3239	0	0	-1.39829	3.50965e-05	0.00491547	2.63589
Gh_D11G3242	0	0	-1.28004	3.01636e-05	0.00437082	2.42846
Gh_D11G3244	0	0	-1.13364	0.0104536	0.269204	2.19411
Gh_D11G3247	AT3G52870	IQ calmodulin-binding motif family protein	-2.1982	3.49675e-06	0.000748524	4.58908
Gh_D12G0031	AT3G22640	cupin family protein	-2.06793	0.000465074	0.0349037	4.19286
Gh_D12G0146	AT5G64250	Aldolase-type TIM barrel family protein	-1.30872	0.00615613	0.199922	2.47722
Gh_D12G0176	AT1G49900	C2H2 type zinc finger transcription factor family	-1.66913	0.00684322	0.215631	3.18024
Gh_D12G0208	AT1G49740	PLC-like phosphodiesterases superfamily protein	-2.70604	5.37187e-10	3.26427e-07	6.52527
Gh_D12G0248	AT1G71220	UDP-glucose:glycoprotein glucosyltransferases;transferases, transferring hexosyl groups;transferases, transferring glycosyl groups	-1.0078	0.0412165	0.519169	2.01084
Gh_D12G0315	AT2G17840	Senescence/dehydration-associated protein-related	-1.12616	0.00040823	0.0317957	2.18277
Gh_D12G0344	AT1G76160	SKU5 similar 5	-2.74162	0.000352536	0.0283178	6.68819
Gh_D12G0472	AT1G30820	CTP synthase family protein	-1.24761	0.00458587	0.167924	2.37447
Gh_D12G0503	AT3G02550	LOB domain-containing protein 41	-1.74213	2.90273e-07	8.81937e-05	3.34528
Gh_D12G0517	AT1G48750	Bifunctional inhibitor/lipid-transfer protein/seed storage 2S albumin superfamily protein	-2.03132	0.000105754	0.0111796	4.08778
Gh_D12G0554	AT4G35770	Rhodanese/Cell cycle control phosphatase superfamily protein	-1.49483	0.00102078	0.0603735	2.81831
Gh_D12G0670	AT4G36930	basic helix-loop-helix (bHLH) DNA-binding superfamily protein	-1.45139	0.0374761	0.494886	2.73471
Gh_D12G0671	AT5G42940	RING/U-box superfamily protein	-1.42419	0.044177	0.536201	2.68364
Gh_D12G0799	AT5G65590	Dof-type zinc finger DNA-binding family protein	-1.40827	0.0125949	0.296883	2.65418
Gh_D12G0948	AT1G02065	squamosa promoter binding protein-like 8	-1.05424	0.0435035	0.532314	2.07662
Gh_D12G1029	AT1G01900	subtilase family protein	-1.07349	0.00800569	0.232305	2.10452
Gh_D12G1066	0	0	-2.18487	0.0119266	0.286564	4.54687
Gh_D12G1243	AT1G13960	WRKY DNA-binding protein 4	-1.71167	9.08459e-05	0.0102781	3.27539
Gh_D12G1290	AT1G56300	Chaperone DnaJ-domain superfamily protein	-1.21981	0.0147364	0.320182	2.32916
Gh_D12G1294	AT4G02260	RELA/SPOT homolog 1	-1.02241	0.00484477	0.173011	2.03131
Gh_D12G1564	AT1G05210	Transmembrane protein 97, predicted	-3.19657	0.0147993	0.320808	9.16775
Gh_D12G1662	AT1G68560	alpha-xylosidase 1	-3.17083	6.82597e-20	1.16895e-16	9.00568
Gh_D12G1754	AT4G19840	phloem protein 2-A1	-1.60018	0.00982475	0.259207	3.03182
Gh_D12G1780	AT5G61290	Flavin-binding monooxygenase family protein	-1.24051	0.0133321	0.303868	2.36282
Gh_D12G1990	AT4G19460	UDP-Glycosyltransferase superfamily protein	-1.32268	0.00406576	0.154569	2.5013
Gh_D12G2057	AT5G46910	Transcription factor jumonji (jmj) family protein / zinc finger (C5HC2 type) family protein	-1.07388	0.00119563	0.0677143	2.10509
Gh_D12G2058	AT4G17720	RNA-binding (RRM/RBD/RNP motifs) family protein	-1.14064	0.000706085	0.0470828	2.20479
Gh_D12G2171	AT4G12420	Cupredoxin superfamily protein	-1.46493	0.0337146	0.471142	2.7605
Gh_D12G2219	AT2G45480	growth-regulating factor 9	-1.71364	0.0463341	0.546537	3.27988
Gh_D12G2267	AT1G63680	acid-amino acid ligases;ligases;ATP binding;ATP binding;ligases	-1.01361	0.0200394	0.374125	2.01896
Gh_D12G2276	AT1G19330	0	-1.72353	0.00781659	0.229309	3.30243
Gh_D12G2309	AT1G64390	glycosyl hydrolase 9C2	-1.38816	0.0182963	0.356306	2.61745
Gh_D12G2535	AT3G18280	Bifunctional inhibitor/lipid-transfer protein/seed storage 2S albumin superfamily protein	-1.21441	0.0223625	0.393729	2.32046
Gh_D12G2574	AT1G73500	MAP kinase kinase 9	-1.10597	0.0184766	0.357444	2.15244
Gh_D12G2608	AT5G62520	similar to RCD one 5	-1.07527	0.00375772	0.146716	2.10711
Gh_D13G0030	AT5G60230	splicing endonuclease 2	-1.03271	0.0137631	0.308096	2.04587
Gh_D13G0202	AT2G37620	actin 1	-1.43462	0.00884169	0.245295	2.70312
Gh_D13G0215	AT5G16290	VALINE-TOLERANT 1	-1.94056	0.0233338	0.40423	3.83854
Gh_D13G0305	AT2G16440	Minichromosome maintenance (MCM2/3/5) family protein	-2.1885	0.0135783	0.305958	4.55831
Gh_D13G0315	AT2G16390	SNF2 domain-containing protein / helicase domain-containing protein	-1.27208	0.0220783	0.391336	2.4151
Gh_D13G0359	AT1G09790	COBRA-like protein 6 precursor	-1.44276	0.0471448	0.54922	2.71841
Gh_D13G0363	AT2G15910	CSL zinc finger domain-containing protein	-2.04203	0.00872741	0.244006	4.11823
Gh_D13G0415	AT4G34131	UDP-glucosyl transferase 73B3	-2.37873	0.0183519	0.356863	5.20079
Gh_D13G0752	AT2G02800	protein kinase 2B	-1.2972	0.00948147	0.253864	2.45752
Gh_D13G0786	AT1G26770	expansin A10	-1.09834	3.39784e-05	0.0048307	2.14108
Gh_D13G0852	AT1G15670	Galactose oxidase/kelch repeat superfamily protein	-1.29868	0.000148275	0.0145855	2.46004
Gh_D13G1005	AT2G37730	Protein of unknown function (DUF604)	-1.04629	0.0403418	0.51377	2.06522
Gh_D13G1162	AT5G57580	Calmodulin-binding protein	-1.24985	0.0195982	0.36921	2.37817
Gh_D13G1354	AT1G55740	seed imbibition 1	-1.95721	0.000375496	0.0296579	3.8831
Gh_D13G1599	AT3G49180	Transducin/WD40 repeat-like superfamily protein	-1.54199	0.0265967	0.427488	2.91195
Gh_D13G1799	AT1G08630	threonine aldolase 1	-1.83833	0.00681244	0.215318	3.57596
Gh_D13G1816	AT3G04720	pathogenesis-related 4	-3.42619	0.000297027	0.0247717	10.7495
Gh_D13G1979	AT4G30950	fatty acid desaturase 6	-1.28463	0.00255257	0.113674	2.4362
Gh_D13G1997	AT2G07690	Minichromosome maintenance (MCM2/3/5) family protein	-1.9201	0.00936281	0.252611	3.7845
Gh_D13G2157	AT1G52820	2-oxoglutarate (2OG) and Fe(II)-dependent oxygenase superfamily protein	-2.73815	9.19923e-07	0.000240681	6.67215
Gh_D13G2217	AT2G18969	0	-3.06298	8.95521e-06	0.00161429	8.35698
Gh_D13G2335	AT3G44830	Lecithin:cholesterol acyltransferase family protein	-2.2154	0.0148079	0.32081	4.64412
Gh_A01G0065	AT1G49670	ARP protein (REF)	1.29313	6.07822e-12	4.49014e-09	0.408066
Gh_A01G0344	AT1G53380	Plant protein of unknown function (DUF641)	3.8598	2.82987e-06	0.000623481	0.0688785
Gh_A01G0504	AT1G52855	0	5.14201	2.38305e-13	2.24454e-10	0.0283206
Gh_A01G0743	AT4G26550	Got1/Sft2-like vescicle transport protein family	1.02863	0.00220205	0.102676	0.490177
Gh_A01G0745	AT3G44730	kinesin-like protein 1	1.14588	9.23911e-06	0.0016419	0.451914
Gh_A01G1029	AT5G49630	amino acid permease 6	1.3764	0.00858711	0.241488	0.38518
Gh_A01G1115	0	0	1.0766	0.000297195	0.0247717	0.474143
Gh_A01G1130	AT5G06710	homeobox from Arabidopsis thaliana	1.26169	0.00274796	0.11925	0.417054
Gh_A01G1183	AT5G15680	ARM repeat superfamily protein	1.18877	0.00125497	0.0697362	0.438676
Gh_A01G1201	AT2G45220	Plant invertase/pectin methylesterase inhibitor superfamily	1.06675	0.0164551	0.338005	0.477392
Gh_A01G1360	AT4G38770	proline-rich protein 4	1.08744	0.000107243	0.0112546	0.470597
Gh_A01G1821	AT1G08080	alpha carbonic anhydrase 7	1.39724	0.0458751	0.544722	0.379654
Gh_A02G0136	AT4G02180	DC1 domain-containing protein	2.21834	0.000235167	0.0206654	0.214888
Gh_A02G0477	AT4G15800	ralf-like 33	1.21374	2.45298e-08	9.9372e-06	0.43115
Gh_A02G0796	ATCG01280	Chloroplast Ycf2;ATPase, AAA type, core	3.45181	2.75509e-05	0.00407052	0.0913905
Gh_A02G0912	AT3G11710	lysyl-tRNA synthetase 1	1.4938	3.50634e-09	1.76135e-06	0.355076
Gh_A02G0990	ATCG00680	photosystem II reaction center protein B	3.92158	4.89556e-05	0.00638202	0.0659914
Gh_A02G1339	0	0	1.22408	0.0214563	0.385978	0.428071
Gh_A02G1372	AT5G10250	Phototropic-responsive NPH3 family protein	1.30013	0.00218697	0.102099	0.406089
Gh_A02G1632	AT3G51220	Plant protein of unknown function (DUF827)	1.23974	0.0175476	0.34802	0.42345
Gh_A02G1692	AT3G51430	Calcium-dependent phosphotriesterase superfamily protein	2.19819	5.32439e-09	2.5392e-06	0.217911
Gh_A02G1698	AT4G35090	catalase 2	1.25716	0.00756259	0.225412	0.418367
Gh_A03G0080	0	0	2.29525	0.000375035	0.0296579	0.203733
Gh_A03G0149	ATCG00170	DNA-directed RNA polymerase family protein	2.68685	2.55124e-05	0.00384472	0.155302
Gh_A03G0150	ATCG00360	Tetratricopeptide repeat (TPR)-like superfamily protein	2.37401	2.89324e-05	0.00422492	0.192908
Gh_A03G0151	0	0	2.70927	9.44539e-05	0.0103822	0.152907
Gh_A03G0164	AT5G52640	heat shock protein 90.1	1.25544	4.10606e-09	2.03547e-06	0.418867
Gh_A03G0233	AT1G07120	0	4.05116	3.88353e-35	1.33011e-31	0.0603224
Gh_A03G0234	AT2G30500	Kinase interacting (KIP1-like) family protein	6.26196	1.01576e-06	0.000263922	0.0130306
Gh_A03G0347	AT2G28790	Pathogenesis-related thaumatin superfamily protein	1.34031	0.0196107	0.36921	0.394936
Gh_A03G0503	AT5G62360	Plant invertase/pectin methylesterase inhibitor superfamily protein	1.02575	0.0214307	0.385978	0.491154
Gh_A03G0703	0	0	1.25428	0.00839892	0.237917	0.419204
Gh_A03G0706	AT3G06400	chromatin-remodeling protein 11	2.02815	3.59364e-05	0.00499595	0.245169
Gh_A03G0725	ATCG00150	ATPase, F0 complex, subunit A protein	3.153	2.60284e-08	1.02148e-05	0.112422
Gh_A03G0728	ATCG01280	Chloroplast Ycf2;ATPase, AAA type, core	2.56804	0.011801	0.284638	0.168633
Gh_A03G0731	ATCG00780	ribosomal protein L14	3.46369	4.56954e-09	2.23581e-06	0.0906414
Gh_A03G0732	ATCG00470	ATP synthase epsilon chain	2.15987	0.00436414	0.162309	0.223776
Gh_A03G0734	ATCG01010	NADH-Ubiquinone oxidoreductase (complex I), chain 5 protein	3.15213	1.17533e-06	0.000301227	0.11249
Gh_A03G1120	AT1G24360	NAD(P)-binding Rossmann-fold superfamily protein	2.50973	7.26797e-24	1.61071e-20	0.175588
Gh_A03G1339	AT5G13200	GRAM domain family protein	1.99871	0.00152519	0.0786069	0.250224
Gh_A03G1592	0	0	1.24935	0.00664688	0.211504	0.420639
Gh_A03G1634	AT4G15480	UDP-Glycosyltransferase superfamily protein	1.17102	0.000170318	0.015883	0.444107
Gh_A04G0027	AT3G13235	ubiquitin family protein	1.33921	0.00739103	0.22384	0.395238
Gh_A04G0211	AT5G11340	Acyl-CoA N-acyltransferases (NAT) superfamily protein	1.1276	2.12959e-07	6.79934e-05	0.457677
Gh_A04G0212	AT5G11340	Acyl-CoA N-acyltransferases (NAT) superfamily protein	1.26009	2.99904e-06	0.000653115	0.417519
Gh_A04G0213	0	0	1.04562	6.07595e-05	0.00763039	0.484438
Gh_A04G0410	ATCG01280	Chloroplast Ycf2;ATPase, AAA type, core	2.51745	0.000695262	0.0466916	0.174651
Gh_A04G0532	ATCG00490	ribulose-bisphosphate carboxylases	2.77385	0.00288657	0.123581	0.146214
Gh_A04G0619	0	0	2.61892	5.50248e-07	0.000156995	0.16279
Gh_A04G0725	AT5G02090	0	1.10514	0.000848137	0.053118	0.464856
Gh_A04G0830	AT1G59700	glutathione S-transferase TAU 16	4.26798	5.74414e-06	0.0011213	0.0519052
Gh_A04G0855	AT1G15060	Uncharacterised conserved protein UCP031088, alpha/beta hydrolase	2.54308	1.09017e-13	1.17349e-10	0.171576
Gh_A04G0857	AT1G68390	Core-2/I-branching beta-1,6-N-acetylglucosaminyltransferase family protein	1.62254	0.0129852	0.300872	0.324763
Gh_A04G0883	AT4G15800	ralf-like 33	1.3314	0.0105705	0.270997	0.397382
Gh_A04G0980	AT4G33565	RING/U-box superfamily protein	4.40009	2.26253e-15	2.66378e-12	0.0473633
Gh_A04G0990	0	0	1.37882	0.00414875	0.155774	0.384534
Gh_A04G1018	AT3G43980	Ribosomal protein S14p/S29e family protein	2.70272	1.95033e-40	1.04969e-36	0.153604
Gh_A05G0130	0	0	1.63216	0.00789932	0.230679	0.322604
Gh_A05G0312	0	0	1.06315	0.0324745	0.464589	0.478585
Gh_A05G0409	AT2G24280	alpha/beta-Hydrolases superfamily protein	1.33806	0.0269263	0.429814	0.395552
Gh_A05G0625	AT5G04885	Glycosyl hydrolase family protein	1.04881	0.0412441	0.519169	0.483367
Gh_A05G0712	ATCG00170	DNA-directed RNA polymerase family protein	2.82219	0.000264943	0.0226857	0.141395
Gh_A05G0859	0	0	1.58307	0.00746786	0.224648	0.333772
Gh_A05G0888	AT2G28410	0	1.09154	0.000140464	0.014037	0.46926
Gh_A05G1039	AT3G02645	Plant protein of unknown function (DUF247)	1.48043	8.48826e-06	0.0015524	0.358383
Gh_A05G1069	AT1G08510	fatty acyl-ACP thioesterases B	1.65413	0.028345	0.438372	0.31773
Gh_A05G1464	0	0	1.37131	0.000458488	0.0346163	0.386539
Gh_A05G2108	AT4G10340	light harvesting complex of photosystem II 5	1.29162	0.0146662	0.319208	0.408492
Gh_A05G2256	AT4G08170	Inositol 1,3,4-trisphosphate 5/6-kinase family protein	2.6062	1.09787e-07	3.82985e-05	0.164231
Gh_A05G2444	ATCG00670	plastid-encoded CLP P	2.93237	5.92659e-07	0.00016663	0.130999
Gh_A05G2501	AT5G04460	RING/U-box superfamily protein	2.8425	3.26485e-06	0.000702875	0.139419
Gh_A05G2742	AT1G68990	male gametophyte defective 3	1.2093	0.00728168	0.222308	0.432478
Gh_A05G2847	ATCG01050	NADH-Ubiquinone/plastoquinone (complex I) protein	3.09994	0.000246186	0.0214204	0.116634
Gh_A05G2848	ATCG01130	Ycf1 protein	4.99698	2.43498e-12	1.8722e-09	0.0313155
Gh_A05G2850	ATCG01280	Chloroplast Ycf2;ATPase, AAA type, core	5.13439	4.00717e-05	0.00546993	0.0284705
Gh_A05G2853	ATCG00780	ribosomal protein L14	4.01561	1.85661e-08	7.68657e-06	0.0618275
Gh_A05G3175	AT3G28410	F-box/RNI-like superfamily protein	1.20478	0.00268729	0.118137	0.433836
Gh_A05G3326	AT1G43890	RAB GTPASE HOMOLOG B18	1.13924	0.0287796	0.440785	0.453999
Gh_A06G0032	AT4G18250	receptor serine/threonine kinase, putative	2.1748	3.00768e-07	9.05748e-05	0.221473
Gh_A06G0103	AT1G19300	Nucleotide-diphospho-sugar transferases superfamily protein	1.09758	0.00135607	0.0727775	0.467301
Gh_A06G0115	AT3G13690	Protein kinase protein with adenine nucleotide alpha hydrolases-like domain	1.42089	0.0223999	0.393985	0.373482
Gh_A06G0128	AT5G25900	GA requiring 3	1.17628	9.38978e-05	0.0103742	0.442492
Gh_A06G0177	AT2G15490	UDP-glycosyltransferase 73B4	1.21889	0.000655847	0.0451719	0.429614
Gh_A06G0331	AT1G22030	0	1.13434	0.0130768	0.30151	0.455544
Gh_A06G0608	AT4G26260	myo-inositol oxygenase 4	1.76537	1.5486e-09	8.21739e-07	0.294151
Gh_A06G1069	ATCG00350	Photosystem I, PsaA/PsaB protein	3.10937	2.79252e-05	0.00409628	0.115874
Gh_A06G1175	ATCG00180	DNA-directed RNA polymerase family protein	3.11059	6.16624e-06	0.00119135	0.115776
Gh_A06G1466	AT2G39730	rubisco activase	1.00452	0.013745	0.307874	0.498437
Gh_A06G1552	AT5G57655	xylose isomerase family protein	9.48376	3.99004e-31	1.25271e-27	0.0013967
Gh_A06G1613	AT1G61310	LRR and NB-ARC domains-containing disease resistance protein	1.1109	0.0116695	0.2836	0.463005
Gh_A06G1796	0	0	2.18292	2.65784e-05	0.00395787	0.22023
Gh_A07G0811	0	0	1.58915	4.8706e-05	0.00637153	0.332368
Gh_A07G0991	AT4G33790	Jojoba acyl CoA reductase-related male sterility protein	1.02187	0.011433	0.280474	0.492477
Gh_A07G1054	AT3G45650	nitrate excretion transporter1	1.73969	0.00431194	0.161003	0.299434
Gh_A07G1190	AT2G47140	NAD(P)-binding Rossmann-fold superfamily protein	1.03288	0.0438089	0.533108	0.488732
Gh_A07G1476	0	0	1.02203	0.0255434	0.419705	0.492424
Gh_A07G1518	ATCG00520	unfolded protein binding	3.58264	1.26818e-07	4.30439e-05	0.0834674
Gh_A07G1593	AT1G65820	microsomal glutathione s-transferase, putative	1.07213	0.000816826	0.05228	0.475615
Gh_A07G1639	0	0	1.08914	0.0156539	0.330337	0.470043
Gh_A08G0190	ATCG00520	unfolded protein binding	3.46479	7.40799e-08	2.70967e-05	0.090572
Gh_A08G0402	AT4G02900	ERD (early-responsive to dehydration stress) family protein	1.32608	0.0066307	0.211504	0.39885
Gh_A08G0906	ATCG00020	photosystem II reaction center protein A	2.57922	0.00913948	0.249153	0.167331
Gh_A08G1640	AT4G00430	plasma membrane intrinsic protein 1;4	1.28453	0.000110583	0.0115408	0.410503
Gh_A08G1731	AT5G48740	Leucine-rich repeat protein kinase family protein	1.54033	0.00212598	0.10012	0.343807
Gh_A08G1916	AT1G54460	TPX2 (targeting protein for Xklp2) protein family	2.60784	0.0284292	0.438696	0.164044
Gh_A08G2208	AT3G43930	BRCT domain-containing DNA repair protein	1.16686	0.0108125	0.274133	0.445391
Gh_A08G2239	ATCG00490	ribulose-bisphosphate carboxylases	2.68335	0.00504925	0.177631	0.155679
Gh_A09G0350	AT5G14180	Myzus persicae-induced lipase 1	1.10585	8.44712e-05	0.00982287	0.46463
Gh_A09G0450	ATCG00890	NADH-Ubiquinone/plastoquinone (complex I) protein	1.13987	0.045238	0.541729	0.453801
Gh_A09G0881	ATCG01060	iron-sulfur cluster binding;electron carriers;4 iron, 4 sulfur cluster binding	2.3727	1.9525e-06	0.000459754	0.193083
Gh_A09G0961	ATCG00680	photosystem II reaction center protein B	3.64007	1.44331e-06	0.000353932	0.0802102
Gh_A09G0963	0	0	3.54962	0.00275303	0.11925	0.0854002
Gh_A09G0964	ATCG00350	Photosystem I, PsaA/PsaB protein	2.75903	0.00293822	0.125119	0.147723
Gh_A09G0966	AT2G12905	0	2.91537	3.49156e-05	0.00490838	0.132552
Gh_A09G1088	AT1G71970	0	1.01274	0.00208672	0.0988897	0.495603
Gh_A09G1217	ATCG00490	ribulose-bisphosphate carboxylases	3.06027	0.00182661	0.0898399	0.119885
Gh_A09G1219	ATCG00480	ATP synthase subunit beta	2.75379	7.67068e-05	0.00914534	0.148261
Gh_A09G2059	AT3G50150	Plant protein of unknown function (DUF247)	1.07088	0.00985037	0.25938	0.476029
Gh_A09G2090	AT5G49120	Protein of unknown function (DUF581)	1.22389	0.000190143	0.0173874	0.428128
Gh_A10G0260	AT4G18425	Protein of unknown function (DUF679)	1.01883	0.0101617	0.264576	0.493516
Gh_A10G0470	AT3G14240	Subtilase family protein	1.41832	0.003892	0.150326	0.374148
Gh_A10G0618	AT1G12900	glyceraldehyde 3-phosphate dehydrogenase A subunit 2	1.06611	0.0151011	0.323625	0.477604
Gh_A10G0788	ATCG00420	NADH dehydrogenase subunit J	3.01575	0.000352872	0.0283178	0.123643
Gh_A10G0789	ATCG00430	photosystem II reaction center protein G	3.03593	0.000210773	0.0190428	0.121925
Gh_A10G0790	ATCG00480	ATP synthase subunit beta	3.20151	0.000115865	0.0119351	0.108705
Gh_A10G0865	ATCG00070	photosystem II reaction center protein K precursor	3.29341	1.48766e-06	0.00035928	0.101996
Gh_A10G1158	AT4G20820	FAD-binding Berberine family protein	1.13046	4.51724e-12	3.40374e-09	0.456771
Gh_A10G1952	AT4G16920	Disease resistance protein (TIR-NBS-LRR class) family	2.27711	8.79809e-05	0.0101491	0.206311
Gh_A10G2060	AT3G55800	sedoheptulose-bisphosphatase	1.24334	0.0177382	0.350439	0.422395
Gh_A11G0443	AT2G14960	Auxin-responsive GH3 family protein	1.95471	1.67741e-05	0.00268586	0.257972
Gh_A11G0531	AT5G64030	S-adenosyl-L-methionine-dependent methyltransferases superfamily protein	1.51256	0.00123845	0.0692266	0.35049
Gh_A11G0609	AT5G40690	0	2.54379	3.974e-08	1.51233e-05	0.171492
Gh_A11G0691	AT3G60380	0	1.56832	3.12805e-13	2.74068e-10	0.337201
Gh_A11G0956	AT3G62100	indole-3-acetic acid inducible 30	1.74035	0.00272311	0.119018	0.299297
Gh_A11G1348	ATCG00480	ATP synthase subunit beta	3.06781	0.000115132	0.0119165	0.119261
Gh_A11G1661	ATCG01240	ribosomal protein S7	2.1435	2.7473e-06	0.000616099	0.226331
Gh_A11G1663	ATCG00140	ATP synthase subunit C family protein	2.70132	2.40989e-06	0.000556441	0.153753
Gh_A11G1664	ATCG00170	DNA-directed RNA polymerase family protein	3.00997	0.000124729	0.0126662	0.124139
Gh_A11G2110	0	0	1.26167	0.0169913	0.342324	0.417062
Gh_A11G2545	AT5G64620	cell wall / vacuolar inhibitor of fructosidase 2	1.21762	0.00432347	0.161274	0.42999
Gh_A11G2938	AT4G00430	plasma membrane intrinsic protein 1;4	1.32735	2.81275e-07	8.61548e-05	0.398499
Gh_A12G0190	AT1G49820	S-methyl-5-thioribose kinase	1.90559	2.08639e-05	0.0032215	0.266908
Gh_A12G0217	ATCG00830	ribosomal protein L2	2.93053	0.0016408	0.0827537	0.131167
Gh_A12G0219	ATCG00780	ribosomal protein L14	2.95834	9.21336e-06	0.0016419	0.128662
Gh_A12G0560	AT1G80160	Lactoylglutathione lyase / glyoxalase I family protein	2.25931	1.91702e-05	0.00302191	0.208871
Gh_A12G0660	AT5G67070	ralf-like 34	1.15087	0.0200918	0.374281	0.450354
Gh_A12G0816	ATCG01280	Chloroplast Ycf2;ATPase, AAA type, core	3.11457	7.57226e-06	0.00140534	0.115457
Gh_A12G0821	ATCG00800	structural constituent of ribosome	3.82612	2.03827e-07	6.61999e-05	0.0705054
Gh_A12G1101	ATCG00270	photosystem II reaction center protein D	2.91582	3.25265e-05	0.00467724	0.13251
Gh_A12G1244	AT4G21440	MYB-like 102	1.13255	0.00195431	0.0940341	0.45611
Gh_A12G1325	AT5G55490	gamete expressed protein 1	2.32781	6.6991e-06	0.00127469	0.199186
Gh_A12G1441	AT3G01190	Peroxidase superfamily protein	1.27019	0.00122673	0.0689061	0.414607
Gh_A12G1445	AT3G21710	0	4.68262	3.2593e-35	1.22794e-31	0.0389396
Gh_A12G1772	AT5G61750	RmlC-like cupins superfamily protein	1.66496	0.00251244	0.112711	0.315354
Gh_A12G2116	AT3G61660	0	1.33825	0.0240134	0.407591	0.395501
Gh_A12G2284	AT4G11220	VIRB2-interacting protein 2	1.37832	0.00490189	0.174523	0.384665
Gh_A13G0049	AT3G56360	0	1.0293	0.0313613	0.457154	0.489948
Gh_A13G0276	AT4G38970	fructose-bisphosphate aldolase 2	1.53983	0.00264448	0.1168	0.343926
Gh_A13G0487	AT4G21450	PapD-like superfamily protein	1.0902	6.40595e-05	0.00796515	0.469697
Gh_A13G0837	ATCG00490	ribulose-bisphosphate carboxylases	2.89914	0.00126819	0.0702286	0.134052
Gh_A13G0863	AT4G14880	O-acetylserine (thiol) lyase (OAS-TL) isoform A1	1.08886	2.35259e-11	1.61153e-08	0.470134
Gh_A13G0879	AT1G54790	GDSL-like Lipase/Acylhydrolase superfamily protein	1.11698	0.000316896	0.0259339	0.461057
Gh_A13G1186	AT4G32520	serine hydroxymethyltransferase 3	1.93521	7.1468e-05	0.00865774	0.261483
Gh_A13G1231	AT4G21760	beta-glucosidase 47	1.54172	0.00200854	0.0960531	0.343475
Gh_A13G1295	AT3G14850	TRICHOME BIREFRINGENCE-LIKE 41	1.7357	0.0280525	0.43639	0.300263
Gh_A13G1315	AT3G12900	2-oxoglutarate (2OG) and Fe(II)-dependent oxygenase superfamily protein	5.6827	1.77658e-36	7.43695e-33	0.0194686
Gh_A13G1426	AT5G33370	GDSL-like Lipase/Acylhydrolase superfamily protein	5.69989	2.71136e-05	0.00402167	0.0192382
Gh_A13G1661	AT5G20650	copper transporter 5	1.25578	0.0200017	0.374101	0.418766
Gh_D01G0186	AT1G06290	acyl-CoA oxidase 3	1.01512	0.000299248	0.0248309	0.494787
Gh_D01G0297	ATCG00190	RNA polymerase subunit beta	2.42628	2.49674e-06	0.000570088	0.186045
Gh_D01G0298	0	0	2.16582	0.0266635	0.427831	0.222855
Gh_D01G0668	AT2G05790	O-Glycosyl hydrolases family 17 protein	2.31411	0.000228036	0.0202147	0.201087
Gh_D01G0829	AT3G12750	zinc transporter 1 precursor	1.04817	0.0136331	0.306827	0.483582
Gh_D01G0970	0	0	2.67549	1.65048e-08	7.0661e-06	0.15653
Gh_D01G0971	ATCG00890	NADH-Ubiquinone/plastoquinone (complex I) protein	3.50538	0.00782114	0.229309	0.0880592
Gh_D01G1027	AT2G26570	Plant protein of unknown function (DUF827)	1.13855	0.000164696	0.0155512	0.454215
Gh_D01G1037	AT4G20140	Leucine-rich repeat transmembrane protein kinase	1.73854	1.45661e-05	0.0023999	0.299673
Gh_D01G1180	0	0	1.10795	0.0177601	0.350687	0.463952
Gh_D01G1572	0	0	1.66743	1.48627e-09	7.99931e-07	0.314814
Gh_D01G1604	AT4G38770	proline-rich protein 4	1.21945	1.26107e-12	1.01087e-09	0.429447
Gh_D01G1743	AT1G49310	0	1.29715	0.00730818	0.222583	0.406929
Gh_D02G0139	AT3G42170	BED zinc finger ;hAT family dimerisation domain	2.96625	6.50612e-06	0.00124425	0.127959
Gh_D02G0140	AT5G61770	PETER PAN-like protein	1.82942	4.432e-13	3.7949e-10	0.281378
Gh_D02G0141	AT3G42170	BED zinc finger ;hAT family dimerisation domain	2.8887	2.14992e-13	2.07688e-10	0.135025
Gh_D02G0190	AT3G07880	Immunoglobulin E-set superfamily protein	1.17157	0.000481198	0.0357402	0.443939
Gh_D02G0875	AT3G30390	Transmembrane amino acid transporter family protein	1.47201	0.00659255	0.211023	0.360479
Gh_D02G0905	AT1G45688	0	1.27033	1.37914e-05	0.00229907	0.414566
Gh_D02G0911	AT3G59440	Calcium-binding EF-hand family protein	8.58768	3.37465e-16	4.7911e-13	0.00259927
Gh_D02G0955	AT2G21520	Sec14p-like phosphatidylinositol transfer family protein	1.07673	5.1643e-09	2.49442e-06	0.474101
Gh_D02G0956	AT1G75380	bifunctional nuclease in basal defense response 1	1.20356	8.09681e-09	3.81309e-06	0.434202
Gh_D02G1071	AT1G51590	alpha-mannosidase 1	2.4676	7.87425e-41	5.93325e-37	0.180792
Gh_D02G1147	AT1G68570	Major facilitator superfamily protein	1.06837	0.00482983	0.173011	0.476856
Gh_D02G1176	ATCG01280	Chloroplast Ycf2;ATPase, AAA type, core	3.34865	3.79316e-06	0.000793929	0.0981649
Gh_D02G1544	ATCG01010	NADH-Ubiquinone oxidoreductase (complex I), chain 5 protein	3.09214	1.12028e-08	4.90773e-06	0.117266
Gh_D02G1620	AT3G26590	MATE efflux family protein	2.01491	0.000789478	0.0510181	0.247429
Gh_D02G1629	AT1G70560	tryptophan aminotransferase of Arabidopsis 1	1.36232	0.0125735	0.296883	0.388957
Gh_D02G1800	AT1G06290	acyl-CoA oxidase 3	1.09574	0.0174306	0.346408	0.467897
Gh_D02G2050	AT4G15480	UDP-Glycosyltransferase superfamily protein	2.10999	5.45185e-05	0.00705837	0.231648
Gh_D03G0391	AT2G22500	uncoupling protein 5	1.41397	0.0298329	0.4469	0.375277
Gh_D04G0126	AT5G01790	0	1.17176	0.0183141	0.356397	0.443881
Gh_D04G0335	AT2G42840	protodermal factor 1	1.21416	8.11257e-14	8.98945e-11	0.431023
Gh_D04G1315	AT5G01700	Protein phosphatase 2C family protein	2.7403	0.0498636	0.563921	0.149653
Gh_D04G1537	AT5G10530	Concanavalin A-like lectin protein kinase family protein	1.12024	0.0313134	0.457154	0.460017
Gh_D04G1574	AT2G14900	Gibberellin-regulated family protein	1.25189	1.13596e-11	8.23022e-09	0.419897
Gh_D04G1576	ATCG00020	photosystem II reaction center protein A	2.7248	0.000610838	0.0428553	0.15127
Gh_D05G0800	AT2G27310	F-box family protein	1.94039	2.50665e-05	0.00380799	0.260547
Gh_D05G0810	AT5G22400	Rho GTPase activating protein with PAK-box/P21-Rho-binding domain	1.4397	4.2926e-08	1.60122e-05	0.368644
Gh_D05G1024	AT2G33170	Leucine-rich repeat receptor-like protein kinase family protein	1.02932	0.0191883	0.365395	0.48994
Gh_D05G1355	AT3G14300	pectinesterase family protein	1.24734	0.00602259	0.197273	0.421224
Gh_D05G1832	AT5G66440	0	1.09741	0.0103871	0.268404	0.467353
Gh_D05G2091	ATCG00580	photosystem II reaction center protein E	3.20197	0.000614093	0.0430036	0.10867
Gh_D05G2905	ATCG00070	photosystem II reaction center protein K precursor	3.41683	3.30353e-07	9.79977e-05	0.0936333
Gh_D06G0143	AT2G26570	Plant protein of unknown function (DUF827)	1.03161	0.0268089	0.428889	0.489163
Gh_D06G0690	AT4G26260	myo-inositol oxygenase 4	1.38145	1.21581e-06	0.000307421	0.383833
Gh_D06G1074	ATCG00500	acetyl-CoA carboxylase carboxyl transferase subunit beta	3.28731	1.68208e-08	7.12047e-06	0.102428
Gh_D06G1096	ATCG00490	ribulose-bisphosphate carboxylases	2.92614	0.0013669	0.0731504	0.131566
Gh_D06G1102	ATCG00540	photosynthetic electron transfer A	3.50926	2.11315e-09	1.10574e-06	0.0878228
Gh_D06G1132	AT5G57510	0	2.59588	1.33409e-06	0.000335079	0.16541
Gh_D06G1421	ATCG00340	Photosystem I, PsaA/PsaB protein	3.24473	1.45715e-06	0.000354181	0.105496
Gh_D06G1909	AT5G09970	cytochrome P450, family 78, subfamily A, polypeptide 7	1.02714	3.56684e-07	0.000104171	0.490683
Gh_D06G2078	AT5G48930	hydroxycinnamoyl-CoA shikimate/quinate hydroxycinnamoyl transferase	1.5446	0.00170323	0.0853141	0.34279
Gh_D07G0139	AT3G43190	sucrose synthase 4	1.12084	0.00185269	0.0907453	0.459828
Gh_D07G0144	AT5G20860	Plant invertase/pectin methylesterase inhibitor superfamily	1.42636	2.2918e-12	1.79882e-09	0.372068
Gh_D07G0486	AT5G23660	homolog of Medicago truncatula MTN3	1.3352	1.44673e-06	0.000353932	0.396338
Gh_D07G1069	AT4G33790	Jojoba acyl CoA reductase-related male sterility protein	1.17096	0.000522082	0.0380902	0.444126
Gh_D07G1174	ATCG00720	photosynthetic electron transfer B	3.78637	6.74096e-10	3.96821e-07	0.0724749
Gh_D07G1237	AT5G12950	Putative glycosyl hydrolase of unknown function (DUF1680)	1.02252	2.52809e-08	1.01325e-05	0.492257
Gh_D07G1264	AT1G02640	beta-xylosidase 2	1.13319	0.00013233	0.0132594	0.455905
Gh_D07G1455	ATCG00280	photosystem II reaction center protein C	3.08535	4.40131e-05	0.00592212	0.11782
Gh_D07G1702	AT3G21670	Major facilitator superfamily protein	1.08827	0.0283991	0.438679	0.470326
Gh_D07G1807	ATCG00490	ribulose-bisphosphate carboxylases	3.02124	0.00064759	0.0447669	0.123173
Gh_D08G0148	AT1G55260	Bifunctional inhibitor/lipid-transfer protein/seed storage 2S albumin superfamily protein	1.20639	8.43055e-05	0.00982287	0.433352
Gh_D08G0599	0	0	1.8804	0.000103611	0.0110582	0.271609
Gh_D08G0633	AT2G44850	0	1.40532	2.4222e-06	0.000556441	0.377535
Gh_D08G0849	AT5G01750	Protein of unknown function (DUF567)	9.04034	7.2312e-31	2.09566e-27	0.00189927
Gh_D08G1011	ATCG00120	ATP synthase subunit alpha	2.52416	1.57423e-06	0.000377765	0.173841
Gh_D08G1211	ATCG00340	Photosystem I, PsaA/PsaB protein	2.76168	0.000450016	0.0341134	0.147453
Gh_D08G1212	0	0	2.83035	0.000979892	0.0589824	0.140598
Gh_D08G1214	ATCG00270	photosystem II reaction center protein D	3.0652	8.53721e-06	0.00155381	0.119476
Gh_D08G1215	ATCG00270	photosystem II reaction center protein D	2.89657	0.000170079	0.015883	0.134291
Gh_D08G1216	0	0	3.14093	0.000330395	0.0269429	0.113367
Gh_D08G1218	ATCG00730	photosynthetic electron transfer D	3.23339	5.96352e-05	0.00751424	0.10633
Gh_D08G1368	AT2G24765	ADP-ribosylation factor 3	3.58805	1.28621e-16	1.93832e-13	0.0831549
Gh_D08G1728	AT1G32450	nitrate transporter 1.5	1.1101	2.55911e-07	7.90282e-05	0.463261
Gh_D08G1773	0	0	3.73246	4.09517e-08	1.54285e-05	0.0752347
Gh_D08G2133	AT2G28120	Major facilitator superfamily protein	1.06302	0.0160649	0.334232	0.478629
Gh_D08G2161	AT1G06980	0	1.1077	0.00991534	0.260681	0.464034
Gh_D08G2583	AT2G46210	Fatty acid/sphingolipid desaturase	1.47018	2.94433e-08	1.14358e-05	0.360937
Gh_D09G0316	AT5G40690	0	1.05496	0.000270188	0.0230824	0.481309
Gh_D09G0370	0	0	2.15921	0.000213554	0.0192479	0.223879
Gh_D09G0787	AT3G16120	Dynein light chain type 1 family protein	1.1083	0.0007303	0.0482108	0.46384
Gh_D09G0870	AT2G29980	fatty acid desaturase 3	2.41928	0.0160662	0.334232	0.186949
Gh_D09G2063	AT3G06100	NOD26-like intrinsic protein 7;1	1.0769	0.000782395	0.0506473	0.474045
Gh_D09G2165	AT1G55850	cellulose synthase like E1	3.14166	9.78758e-05	0.0106379	0.11331
Gh_D09G2207	AT3G23510	Cyclopropane-fatty-acyl-phospholipid synthase	1.13331	0.0173619	0.345907	0.455868
Gh_D10G0339	AT1G29200	O-fucosyltransferase family protein	1.44372	0.0119775	0.287604	0.367618
Gh_D10G0564	AT3G13750	beta galactosidase 1	1.10367	2.26766e-10	1.44803e-07	0.465332
Gh_D10G0579	AT1G17710	Pyridoxal phosphate phosphatase-related protein	1.16584	2.49515e-05	0.00380799	0.445705
Gh_D10G0782	AT1G12900	glyceraldehyde 3-phosphate dehydrogenase A subunit 2	1.31578	0.00337089	0.137444	0.401709
Gh_D10G0815	AT5G14250	Proteasome component (PCI) domain protein	1.04363	0.0212035	0.383851	0.485106
Gh_D10G1373	ATCG01130	Ycf1 protein	3.11532	6.12908e-07	0.000171047	0.115397
Gh_D10G1767	AT5G49360	beta-xylosidase 1	1.34315	3.13554e-05	0.00452611	0.394158
Gh_D10G1918	AT1G49320	unknown seed protein like 1	1.13333	0.000126459	0.012773	0.455862
Gh_D10G1939	AT5G03650	starch branching enzyme 2.2	2.14926	3.02918e-07	9.05748e-05	0.225429
Gh_D10G2105	AT1G48850	chorismate synthase, putative / 5-enolpyruvylshikimate-3-phosphate phospholyase, putative	1.13704	0.0266599	0.427831	0.45469
Gh_D11G0449	AT2G18040	peptidylprolyl cis/trans isomerase, NIMA-interacting 1	5.06332	1.66001e-147	6.25408e-143	0.029908
Gh_D11G0450	AT4G36130	Ribosomal protein L2 family	1.0639	0.000852481	0.0531633	0.478338
Gh_D11G0467	AT2G18280	tubby like protein 2	6.18019	4.92343e-21	9.27451e-18	0.0137905
Gh_D11G0514	AT2G14960	Auxin-responsive GH3 family protein	1.33306	0.0142877	0.314606	0.396927
Gh_D11G0672	ATCG01300	ribosomal protein L23	2.11883	0.000520802	0.0380902	0.230234
Gh_D11G0836	0	0	2.33412	3.53258e-10	2.21817e-07	0.198317
Gh_D11G1050	AT2G46640	0	1.37169	0.0380243	0.498978	0.386438
Gh_D11G1103	AT4G01700	Chitinase family protein	2.07093	0.0242043	0.409414	0.238006
Gh_D11G1116	AT1G02310	Glycosyl hydrolase superfamily protein	1.81682	0.000337829	0.0274304	0.283846
Gh_D11G2222	0	0	1.47938	5.70667e-05	0.00728809	0.358643
Gh_D11G2284	ATCG00500	acetyl-CoA carboxylase carboxyl transferase subunit beta	3.08265	1.26981e-05	0.00215496	0.118041
Gh_D11G2336	ATCG00720	photosynthetic electron transfer B	3.74739	7.07344e-07	0.000191721	0.0744601
Gh_D11G3087	AT3G57060	binding	1.22272	9.00118e-05	0.0102268	0.428473
Gh_D11G3194	ATCG01100	NADH dehydrogenase family protein	3.63743	1.12034e-07	3.87235e-05	0.0803569
Gh_D11G3195	ATCG01110	NAD(P)H dehydrogenase subunit H	3.32363	2.8252e-06	0.000623481	0.0998824
Gh_D11G3196	ATCG01120	chloroplast ribosomal protein S15	3.79718	1.63968e-11	1.16557e-08	0.0719343
Gh_D11G3197	ATCG01130	Ycf1 protein	3.09237	2.18239e-07	6.90936e-05	0.117247
Gh_D11G3277	AT2G37040	PHE ammonia lyase 1	1.7851	1.11128e-09	6.24887e-07	0.290155
Gh_D11G3292	AT3G25920	ribosomal protein L15	1.00634	0.0330987	0.467671	0.497806
Gh_D11G3324	AT4G00430	plasma membrane intrinsic protein 1;4	1.07148	0.000111416	0.0115956	0.47583
Gh_D12G0035	AT3G22600	Bifunctional inhibitor/lipid-transfer protein/seed storage 2S albumin superfamily protein	1.58464	1.14529e-09	6.34538e-07	0.333409
Gh_D12G0097	AT3G62730	0	2.25144	1.97967e-10	1.28593e-07	0.210015
Gh_D12G0365	AT5G35560	DENN (AEX-3) domain-containing protein	1.26539	0.0115508	0.28185	0.415987
Gh_D12G0893	AT1G54610	Protein kinase superfamily protein	2.4939	0.00296523	0.125805	0.177526
Gh_D12G1046	ATCG00670	plastid-encoded CLP P	3.40444	9.62071e-09	4.315e-06	0.0944412
Gh_D12G1145	AT4G09650	ATP synthase delta-subunit gene	1.28155	0.00904895	0.247581	0.411354
Gh_D12G1396	AT4G32480	Protein of unknown function (DUF506)	1.1723	0.000669015	0.0457444	0.443713
Gh_D12G1559	AT3G01190	Peroxidase superfamily protein	2.69005	7.83525e-07	0.000210852	0.154958
Gh_D12G1636	AT1G26820	ribonuclease 3	1.82752	8.761e-16	1.06474e-12	0.281749
Gh_D12G1659	AT1G68830	STT7 homolog STN7	1.03645	9.04231e-09	4.14571e-06	0.487526
Gh_D12G1759	AT2G03090	expansin A15	1.55313	3.79518e-05	0.00525078	0.340769
Gh_D12G2356	AT4G24150	growth-regulating factor 8	1.50623	0.0226127	0.39588	0.35203
Gh_D12G2536	0	0	1.13518	0.013928	0.310086	0.455277
Gh_D12G2621	AT3G22370	alternative oxidase 1A	2.58776	0.000532877	0.0386823	0.166344
Gh_D13G0114	AT5G03960	IQ-domain 12	1.28303	0.00786699	0.230294	0.410932
Gh_D13G0230	AT5G07990	Cytochrome P450 superfamily protein	1.41523	6.27339e-06	0.00120587	0.374951
Gh_D13G0688	AT1G68570	Major facilitator superfamily protein	2.72254	0.000271269	0.0231223	0.151507
Gh_D13G1007	AT5G02230	Haloacid dehalogenase-like hydrolase (HAD) superfamily protein	1.58493	0.000439781	0.0334722	0.33334
Gh_D13G1129	AT1G55020	lipoxygenase 1	1.32135	0.000683712	0.0463289	0.40016
Gh_D13G2024	AT5G20650	copper transporter 5	1.26173	0.0352262	0.479925	0.417043
Gh_D13G2292	AT3G05600	alpha/beta-Hydrolases superfamily protein	1.20565	1.85728e-05	0.00295244	0.433575
Gh_D12G0298	AT3G29810	COBRA-like protein 2 precursor	-3.47144	0.148861	0.808019	11.0919
