# Supplementary material for: Comparative fiber property and transcriptome analyses reveal key genes potentially related to high fiber strength in cotton (Gossypium hirsutum L.) line MD52ne
Source: BMC Plant Biol. 2016 Feb 1;16:36. doi: 10.1186/s12870-016-0727-2 (PMC4736178; doi:10.1186/s12870-016-0727-2)
Supplement: Additional file 4: — Differentially expressed up-regulated genes at 15 DPA in MD52ne. Three thousand five hundred sixty five differentially expressed up-regulated genes at 15 DPA in MD52ne are included in this table. First column have G. hirsutum (TM-1) gene name followed by Arabidopsis gene name, TAIR 10 gene description, log2 ratio of reads per kilo-base per million reads (RPKM) between MD52ne and MD90ne, corresponded p value, adjusted p value and fold change (MD52ne over MD90ne). (XLSX 371 kb) [file 12870_2016_727_MOESM4_ESM.xlsx]

## Sheet: Sheet1
Additional file 4. Differentially expressed up-regualted genes at 15 DPA in MD52ne.
Gene_ID	Tair 10 ID	Description	15DPA log2Ratio	15DPA_p Value	15DPA_p adjusted Value	Fold change (Md52/MD90)
Gh_A01G0004	AT1G60870	maternal effect embryo arrest 9	-1.26156	0.00410906	0.0351422	2.39754
Gh_A01G0013	AT2G17040	NAC domain containing protein 36	-4.02935	0.0424101	0.180298	16.3288
Gh_A01G0078	AT1G35710	Protein kinase family protein with leucine-rich repeat domain	-1.21295	0.00621555	0.0477997	2.31811
Gh_A01G0085	AT3G19550	0	-1.462	0.00816687	0.0583735	2.7549
Gh_A01G0095	AT3G19640	magnesium transporter 4	-3.55612	3.04e-77	3.81e-73	11.7625
Gh_A01G0096	AT1G17870	ethylene-dependent gravitropism-deficient and yellow-green-like 3	-1.98643	8.81e-05	0.00160146	3.96256
Gh_A01G0120	AT4G03510	RING membrane-anchor 1	-1.74172	3.12e-07	1.18e-05	3.34433
Gh_A01G0129	AT5G63020	Disease resistance protein (CC-NBS-LRR class) family	-1.80048	3.47e-06	9.89e-05	3.48337
Gh_A01G0164	AT1G54350	ABC transporter family protein	-1.23454	0.00763566	0.0555619	2.35306
Gh_A01G0218	AT4G16110	response regulator 2	-1.67264	9.77e-05	0.00174573	3.18798
Gh_A01G0229	AT3G06580	Mevalonate/galactokinase family protein	-1.27218	0.000151968	0.00252665	2.41526
Gh_A01G0252	AT5G52850	Pentatricopeptide repeat (PPR) superfamily protein	-1.9022	0.00122671	0.0137886	3.73783
Gh_A01G0282	AT1G17100	SOUL heme-binding family protein	-4.30391	6.75e-12	6.79e-10	19.7518
Gh_A01G0316	AT4G19050	NB-ARC domain-containing disease resistance protein	-1.07619	0.0496897	0.198944	2.10845
Gh_A01G0322	0	0	-2.20154	0.00325493	0.0294853	4.59971
Gh_A01G0329	AT1G53440	Leucine-rich repeat transmembrane protein kinase	-1.68787	0.0301134	0.144465	3.2218
Gh_A01G0343	AT3G14420	Aldolase-type TIM barrel family protein	-1.03381	0.0030734	0.0281591	2.04742
Gh_A01G0361	AT1G29800	RING/FYVE/PHD-type zinc finger family protein	-3.63332	6e-35	1.74e-31	12.4091
Gh_A01G0372	AT1G78780	pathogenesis-related family protein	-2.4949	4.91e-06	0.000132558	5.63689
Gh_A01G0386	AT2G42610	Protein of unknown function (DUF640)	-2.11951	3.4e-06	9.72e-05	4.34545
Gh_A01G0396	AT1G12740	cytochrome P450, family 87, subfamily A, polypeptide 2	-1.15789	2.88e-13	3.73e-11	2.23131
Gh_A01G0397	AT1G53270	ABC-2 type transporter family protein	-2.19945	2.56e-28	3.44e-25	4.59305
Gh_A01G0398	AT3G15000	cobalt ion binding	-1.11466	1.77e-13	2.4e-11	2.16543
Gh_A01G0416	0	0	-1.06904	1.02e-05	0.000250265	2.09804
Gh_A01G0426	AT5G46020	0	-1.9383	0.00112014	0.0128349	3.83252
Gh_A01G0444	AT5G53900	Serine/threonine-protein kinase WNK (With No Lysine)-related	-1.35175	0.00548264	0.0436607	2.55221
Gh_A01G0471	AT5G34885	Protein of unknown function (DUF784)	-1.49424	0.0144821	0.0882157	2.81716
Gh_A01G0483	AT3G15390	silencing defective 5	-2.1168	1.67e-08	8.36e-07	4.33731
Gh_A01G0486	AT5G53750	CBS domain-containing protein	-3.96124	6.75e-07	2.32e-05	15.5759
Gh_A01G0514	AT1G61260	Protein of unknown function (DUF761)	-1.23733	0.00337343	0.0302532	2.35762
Gh_A01G0534	AT1G11300	protein serine/threonine kinases;protein kinases;ATP binding;sugar binding;kinases;carbohydrate binding	-2.42727	0.000123794	0.00211935	5.37875
Gh_A01G0541	AT1G11300	protein serine/threonine kinases;protein kinases;ATP binding;sugar binding;kinases;carbohydrate binding	-1.03998	0.0431097	0.182101	2.05619
Gh_A01G0561	AT4G27250	NAD(P)-binding Rossmann-fold superfamily protein	-2.03378	3.03e-11	2.73e-09	4.09476
Gh_A01G0568	AT5G54690	galacturonosyltransferase 12	-3.87737	9.64e-14	1.38e-11	14.6962
Gh_A01G0599	AT1G50900	Ankyrin repeat family protein	-1.77707	0.00205419	0.0207041	3.4273
Gh_A01G0628	AT4G04630	Protein of unknown function, DUF584	-1.77293	0.00140861	0.0154857	3.41746
Gh_A01G0633	AT3G20480	tetraacyldisaccharide 4\'-kinase family protein	-1.38759	0.00260407	0.0247187	2.61641
Gh_A01G0655	AT5G55210	0	-1.09949	0.0266144	0.133019	2.14279
Gh_A01G0677	AT5G55530	Calcium-dependent lipid-binding (CaLB domain) family protein	-1.49445	1.45e-15	2.8e-13	2.81757
Gh_A01G0678	AT5G55540	tornado 1	-1.94288	0.00671305	0.0506475	3.84472
Gh_A01G0692	0	0	-1.97487	0.000117485	0.00203506	3.93092
Gh_A01G0708	AT5G55630	Outward rectifying potassium channel protein	-1.49771	5.04e-06	0.000135777	2.82394
Gh_A01G0709	AT5G55630	Outward rectifying potassium channel protein	-2.36756	0.00208953	0.0208926	5.16067
Gh_A01G0710	AT3G13175	0	-2.38346	5.99e-06	0.000157921	5.21788
Gh_A01G0712	AT5G47640	nuclear factor Y, subunit B2	-1.80669	0.014052	0.0863217	3.49839
Gh_A01G0729	AT1G55840	Sec14p-like phosphatidylinositol transfer family protein	-1.92756	1.5e-08	7.62e-07	3.80412
Gh_A01G0737	AT5G55970	RING/U-box superfamily protein	-1.00594	0.0157714	0.0934338	2.00825
Gh_A01G0742	AT4G26555	FKBP-like peptidyl-prolyl cis-trans isomerase family protein	-2.86775	0.000127387	0.00217359	7.29925
Gh_A01G0745	AT3G44730	kinesin-like protein 1	-1.29298	2.29e-06	6.87e-05	2.45034
Gh_A01G0746	AT3G44730	kinesin-like protein 1	-1.36989	0.00977577	0.066577	2.5845
Gh_A01G0749	AT1G55760	BTB/POZ domain-containing protein	-1.75461	8.99e-06	0.000225805	3.37435
Gh_A01G0842	AT1G20650	Protein kinase superfamily protein	-1.20392	0.033976	0.155861	2.30365
Gh_A01G0889	AT4G35070	SBP (S-ribonuclease binding protein) family protein	-7.3941	7.79e-10	5.09e-08	168.208
Gh_A01G0898	AT2G17880	Chaperone DnaJ-domain superfamily protein	-2.13963	7.59e-10	4.97e-08	4.40648
Gh_A01G0902	AT1G75710	C2H2-like zinc finger protein	-2.34125	7.91e-11	6.5e-09	5.06743
Gh_A01G0922	AT1G75500	Walls Are Thin 1	-2.45741	9.15e-08	3.82e-06	5.49231
Gh_A01G0925	AT3G51030	thioredoxin H-type 1	-1.71673	1.89e-05	0.000428423	3.2869
Gh_A01G0929	AT1G75390	basic leucine-zipper 44	-2.24059	0.000296438	0.004378	4.72589
Gh_A01G0930	AT5G66440	0	-3.66435	4.45e-05	0.000893723	12.6788
Gh_A01G0957	AT1G19300	Nucleotide-diphospho-sugar transferases superfamily protein	-2.4379	1.19e-05	0.000287373	5.41851
Gh_A01G0965	AT5G42680	Protein of unknown function, DUF617	-1.15696	0.000787429	0.00965388	2.22987
Gh_A01G0994	AT4G20140	Leucine-rich repeat transmembrane protein kinase	-3.47147	8.76e-08	3.67e-06	11.0922
Gh_A01G1001	AT1G34060	Pyridoxal phosphate (PLP)-dependent transferases superfamily protein	-1.52157	9.5e-06	0.000236611	2.87103
Gh_A01G1026	AT4G37790	Homeobox-leucine zipper protein family	-1.91141	0.00357527	0.0316194	3.76177
Gh_A01G1075	0	0	-1.79607	6.65e-06	0.000174085	3.47273
Gh_A01G1138	AT2G41940	zinc finger protein 8	-3.9654	9.49e-06	0.00023652	15.6208
Gh_A01G1159	AT4G12080	AT-hook motif nuclear-localized protein 1	-1.54768	0.000812678	0.00992146	2.92346
Gh_A01G1172	AT1G70300	K+ uptake permease 6	-1.3577	0.0154882	0.0922118	2.56277
Gh_A01G1247	AT1G70830	MLP-like protein 28	-1.07742	3.78e-05	0.000774289	2.11026
Gh_A01G1270	AT2G01290	ribose-5-phosphate isomerase 2	-2.12397	3.13e-07	1.18e-05	4.35893
Gh_A01G1273	AT1G13960	WRKY DNA-binding protein 4	-1.52778	0.018166	0.103154	2.88342
Gh_A01G1274	AT5G50570	Squamosa promoter-binding protein-like (SBP domain) transcription factor family protein	-2.224	0.0010082	0.0118256	4.67186
Gh_A01G1281	AT5G43270	squamosa promoter binding protein-like 2	-1.02227	0.00126154	0.0141118	2.03111
Gh_A01G1305	AT1G13130	Cellulase (glycosyl hydrolase family 5) protein	-2.91986	0.000200713	0.00319876	7.56771
Gh_A01G1309	AT3G55270	mitogen-activated protein kinase phosphatase 1	-1.25095	0.00192183	0.019686	2.37999
Gh_A01G1316	AT1G70590	F-box family protein	-1.06441	0.00556535	0.0441606	2.09131
Gh_A01G1334	AT3G01810	0	-1.1842	3.63e-10	2.54e-08	2.27237
Gh_A01G1379	AT4G34950	Major facilitator superfamily protein	-1.66742	0.0392521	0.171746	3.17646
Gh_A01G1400	AT4G35070	SBP (S-ribonuclease binding protein) family protein	-1.67278	0.0310139	0.14731	3.18828
Gh_A01G1415	AT4G38500	Protein of unknown function (DUF616)	-1.13368	0.00621934	0.0478093	2.19418
Gh_A01G1455	AT4G35240	Protein of unknown function (DUF630 and DUF632)	-2.85162	4.04e-14	6.14e-12	7.21808
Gh_A01G1459	AT4G38360	Protein of unknown function (DUF300)	-2.28598	4.14e-10	2.88e-08	4.87696
Gh_A01G1474	AT1G25270	nodulin MtN21 /EamA-like transporter family protein	-3.6906	3.58e-07	1.33e-05	12.9116
Gh_A01G1490	AT2G02850	plantacyanin	-1.52629	0.000683967	0.00863722	2.88044
Gh_A01G1549	AT1G17230	Leucine-rich receptor-like protein kinase family protein	-2.32108	1.11e-05	0.000270918	4.99708
Gh_A01G1552	AT4G24290	MAC/Perforin domain-containing protein	-1.05661	0.000618445	0.00795762	2.08005
Gh_A01G1562	AT1G25440	B-box type zinc finger protein with CCT domain	-1.25841	0.0346579	0.15806	2.39231
Gh_A01G1578	AT1G77920	bZIP transcription factor family protein	-1.35715	0.0359732	0.162155	2.56178
Gh_A01G1586	AT1G37130	nitrate reductase 2	-2.49804	1.24e-05	0.00029793	5.64916
Gh_A01G1590	AT4G08300	nodulin MtN21 /EamA-like transporter family protein	-3.32092	0.00342912	0.0305997	9.99304
Gh_A01G1625	AT1G77380	amino acid permease 3	-1.60105	0.0419769	0.179182	3.03365
Gh_A01G1686	AT1G21200	sequence-specific DNA binding transcription factors	-1.08587	0.00122335	0.0137718	2.12266
Gh_A01G1710	AT5G06510	nuclear factor Y, subunit A10	-4.256	1.18e-12	1.36e-10	19.1066
Gh_A01G1715	AT2G35940	BEL1-like homeodomain 1	-1.60561	2.39e-08	1.15e-06	3.04325
Gh_A01G1727	AT3G52500	Eukaryotic aspartyl protease family protein	-3.56067	1.56e-06	4.89e-05	11.7997
Gh_A01G1740	AT1G52340	NAD(P)-binding Rossmann-fold superfamily protein	-1.57977	0.0215839	0.116085	2.98921
Gh_A01G1759	AT2G36220	0	-1.33893	2.22e-05	0.000491788	2.52964
Gh_A01G1779	AT2G36410	Family of unknown function (DUF662)	-1.45867	1.02e-05	0.000250265	2.74855
Gh_A01G1784	AT5G03680	Duplicated homeodomain-like superfamily protein	-1.6313	0.0146292	0.0887956	3.09792
Gh_A01G1787	AT3G44735	PHYTOSULFOKINE 3 PRECURSOR	-1.72308	3.11e-07	1.18e-05	3.3014
Gh_A01G1817	AT3G09920	phosphatidyl inositol monophosphate 5 kinase	-2.00051	1.09e-10	8.64e-09	4.00143
Gh_A01G1839	AT2G37040	PHE ammonia lyase 1	-3.4197	4.58e-14	6.89e-12	10.7012
Gh_A01G1846	AT3G09760	RING/U-box superfamily protein	-1.38935	3.74e-05	0.000768424	2.61961
Gh_A01G1859	AT1G18590	sulfotransferase 17	-1.67705	2.04e-08	9.98e-07	3.19773
Gh_A01G1860	AT2G37080	ROP interactive partner 3	-1.69538	0.00204578	0.0206413	3.23862
Gh_A01G1898	AT2G37860	Protein of unknown function (DUF3411)	-1.56266	5.77e-05	0.00111544	2.95397
Gh_A01G1909	AT5G02230	Haloacid dehalogenase-like hydrolase (HAD) superfamily protein	-2.24195	5.87e-05	0.00113009	4.73035
Gh_A01G1934	AT5G01140	Protein of unknown function (DUF674)	-2.77607	2.77e-05	0.000596199	6.84983
Gh_A01G1948	AT2G38080	Laccase/Diphenol oxidase family protein	-3.30658	0.000193576	0.00309681	9.89419
Gh_A01G1949	AT2G38090	Duplicated homeodomain-like superfamily protein	-2.11777	6.4e-12	6.48e-10	4.34022
Gh_A01G1969	AT3G51860	cation exchanger 3	-1.86126	3.3e-07	1.24e-05	3.63326
Gh_A01G1990	AT2G38310	PYR1-like 4	-1.57347	0.0029607	0.0273255	2.97619
Gh_A02G0012	AT1G62590	pentatricopeptide (PPR) repeat-containing protein	-1.10634	0.0095124	0.065235	2.15298
Gh_A02G0055	AT3G08860	PYRIMIDINE 4	-2.48728	8.15e-15	1.35e-12	5.60718
Gh_A02G0057	AT2G38410	ENTH/VHS/GAT family protein	-1.76682	2.51e-07	9.73e-06	3.40303
Gh_A02G0065	AT2G31800	Integrin-linked protein kinase family	-1.53885	6.64e-08	2.87e-06	2.90563
Gh_A02G0070	AT3G25500	formin homology 1	-1.71076	0.00345664	0.0308016	3.27333
Gh_A02G0103	AT3G42170	BED zinc finger ;hAT family dimerisation domain	-1.96819	7.29e-08	3.13e-06	3.91278
Gh_A02G0104	AT3G42170	BED zinc finger ;hAT family dimerisation domain	-2.3498	0.00432251	0.0364809	5.09754
Gh_A02G0105	AT3G42170	BED zinc finger ;hAT family dimerisation domain	-1.91757	0.000300248	0.00442734	3.77787
Gh_A02G0156	AT3G25400	0	-2.15385	0.000461442	0.00625804	4.45015
Gh_A02G0179	AT4G14040	selenium-binding protein 2	-1.33937	0.00018126	0.00293719	2.5304
Gh_A02G0188	AT3G23820	UDP-D-glucuronate 4-epimerase 6	-1.02934	0.0181809	0.103217	2.0411
Gh_A02G0205	AT3G61370	Protein of unknown function (DUF3245)	-1.70736	1.32e-05	0.000313247	3.26563
Gh_A02G0219	AT3G14640	cytochrome P450, family 72, subfamily A, polypeptide 10	-2.88322	7.92e-21	3.35e-18	7.37796
Gh_A02G0235	AT1G04780	Ankyrin repeat family protein	-2.24564	2.22e-13	2.93e-11	4.74247
Gh_A02G0236	AT5G13930	Chalcone and stilbene synthase family protein	-3.08649	2.5e-15	4.65e-13	8.49424
Gh_A02G0242	AT5G35630	glutamine synthetase 2	-1.99495	2.93e-05	0.000623172	3.98602
Gh_A02G0251	AT5G03360	DC1 domain-containing protein	-2.14074	0.0109902	0.0724631	4.40988
Gh_A02G0300	AT3G04910	with no lysine (K) kinase 1	-2.34266	4.14e-21	1.82e-18	5.07236
Gh_A02G0301	AT2G18570	UDP-Glycosyltransferase superfamily protein	-3.25039	7.45e-22	3.6e-19	9.51623
Gh_A02G0336	AT3G63410	S-adenosyl-L-methionine-dependent methyltransferases superfamily protein	-2.59676	1.31e-09	8.24e-08	6.04928
Gh_A02G0339	AT3G23000	CBL-interacting protein kinase 7	-2.96472	4.46e-24	2.95e-21	7.80676
Gh_A02G0373	AT3G23200	Uncharacterised protein family (UPF0497)	-1.34727	0.0242836	0.125133	2.54431
Gh_A02G0382	0	0	-2.35389	0.00566057	0.0446902	5.11199
Gh_A02G0383	AT2G39840	type one serine/threonine protein phosphatase 4	-3.00998	4.77e-09	2.74e-07	8.05553
Gh_A02G0398	AT3G23430	phosphate 1	-1.07666	0.00128849	0.0143225	2.10914
Gh_A02G0415	AT2G33360	Protein of unknown function (DUF3527)	-1.19054	0.0250433	0.127535	2.28239
Gh_A02G0453	AT2G47900	tubby like protein 3	-2.46942	0.00602079	0.0467216	5.53822
Gh_A02G0496	AT1G06330	Heavy metal transport/detoxification superfamily protein	-4.21716	0.0240121	0.124179	18.599
Gh_A02G0538	AT3G17100	sequence-specific DNA binding transcription factors	-2.34477	0.000191143	0.00306569	5.07981
Gh_A02G0562	AT3G62270	HCO3- transporter family	-1.71857	0.0182223	0.103345	3.29109
Gh_A02G0573	AT3G17365	S-adenosyl-L-methionine-dependent methyltransferases superfamily protein	-1.20357	0.000451436	0.00616003	2.30309
Gh_A02G0595	AT1G48280	hydroxyproline-rich glycoprotein family protein	-3.3679	3.55e-12	3.79e-10	10.3238
Gh_A02G0603	AT1G48320	Thioesterase superfamily protein	-1.31878	0.00175464	0.0183934	2.49454
Gh_A02G0617	AT1G34370	C2H2 and C2HC zinc fingers superfamily protein	-1.1053	2.24e-05	0.000495577	2.15143
Gh_A02G0626	AT1G22710	sucrose-proton symporter 2	-2.39648	1.17e-11	1.12e-09	5.26515
Gh_A02G0653	AT4G09890	Protein of unknown function (DUF3511)	-4.09685	5.62e-08	2.48e-06	17.111
Gh_A02G0668	0	0	-2.55178	1.08e-22	5.75e-20	5.86356
Gh_A02G0688	AT1G77120	alcohol dehydrogenase 1	-1.76531	9.47e-06	0.000236235	3.39946
Gh_A02G0714	AT1G76990	ACT domain repeat 3	-2.18628	2.44e-11	2.24e-09	4.5513
Gh_A02G0720	AT1G76980	0	-3.04211	2.85e-10	2.05e-08	8.23695
Gh_A02G0725	AT2G34300	S-adenosyl-L-methionine-dependent methyltransferases superfamily protein	-1.03419	0.015619	0.0928736	2.04796
Gh_A02G0726	AT1G29470	S-adenosyl-L-methionine-dependent methyltransferases superfamily protein	-1.18847	0.000644121	0.00822898	2.27911
Gh_A02G0744	AT1G21680	DPP6 N-terminal domain-like protein	-1.44257	1.23e-10	9.67e-09	2.71805
Gh_A02G0751	AT1G44170	aldehyde dehydrogenase 3H1	-1.45291	6.64e-07	2.29e-05	2.73759
Gh_A02G0775	AT1G77920	bZIP transcription factor family protein	-2.1689	2.86e-06	8.32e-05	4.4968
Gh_A02G0805	AT1G09750	Eukaryotic aspartyl protease family protein	-3.47701	9.57e-13	1.12e-10	11.1348
Gh_A02G0811	AT2G01710	Chaperone DnaJ-domain superfamily protein	-1.03581	0.0227559	0.11999	2.05026
Gh_A02G0841	AT5G48810	cytochrome B5 isoform D	-1.41835	2.81e-08	1.34e-06	2.6728
Gh_A02G0843	AT2G29190	pumilio 2	-1.37158	0.00249296	0.0239903	2.58755
Gh_A02G0894	AT2G43710	Plant stearoyl-acyl-carrier-protein desaturase family protein	-1.34377	1.23e-08	6.42e-07	2.53814
Gh_A02G0936	AT4G10440	S-adenosyl-L-methionine-dependent methyltransferases superfamily protein	-1.07468	0.027696	0.136352	2.10626
Gh_A02G0957	AT4G24060	Dof-type zinc finger DNA-binding family protein	-2.68461	4.17e-13	5.22e-11	6.42908
Gh_A02G0967	AT4G24120	YELLOW STRIPE like 1	-2.01298	0.00165072	0.0175333	4.03614
Gh_A02G0980	AT3G61920	0	-2.53985	0.000191346	0.00306764	5.81527
Gh_A02G1000	AT1G64390	glycosyl hydrolase 9C2	-1.24827	0.0136492	0.0844981	2.37557
Gh_A02G1034	AT3G16520	UDP-glucosyl transferase 88A1	-1.4121	0.020307	0.11184	2.66124
Gh_A02G1056	AT3G57670	C2H2-type zinc finger family protein	-1.52249	0.00326773	0.0295657	2.87286
Gh_A02G1074	AT1G31130	0	-1.68016	0.0083468	0.0592661	3.20463
Gh_A02G1106	AT5G25460	Protein of unknown function, DUF642	-1.31769	4.51e-05	0.000902912	2.49266
Gh_A02G1117	AT1G64940	cytochrome P450, family 87, subfamily A, polypeptide 6	-1.10593	0.000164754	0.00270699	2.15238
Gh_A02G1119	AT3G13790	Glycosyl hydrolases family 32 protein	-1.72518	0.0298785	0.143893	3.3062
Gh_A02G1144	AT1G52140	0	-2.91183	0.000331734	0.00480326	7.52572
Gh_A02G1162	AT2G25737	Sulfite exporter TauE/SafE family protein	-1.74207	0.000382936	0.00542387	3.34515
Gh_A02G1163	AT3G16120	Dynein light chain type 1 family protein	-1.00909	0.00587762	0.0458277	2.01265
Gh_A02G1200	AT1G80300	nucleotide transporter 1	-1.46492	5.81e-05	0.00112118	2.76049
Gh_A02G1237	AT2G22430	homeobox protein 6	-1.00524	0.000268129	0.00404881	2.00728
Gh_A02G1260	0	0	-2.60855	4.45e-07	1.62e-05	6.09889
Gh_A02G1264	AT1G78020	Protein of unknown function (DUF581)	-1.17885	0.00993136	0.067332	2.26396
Gh_A02G1265	AT1G78020	Protein of unknown function (DUF581)	-2.17529	7.72e-05	0.00143211	4.51675
Gh_A02G1273	AT4G39700	Heavy metal transport/detoxification superfamily protein	-1.25262	0.0211637	0.114808	2.38273
Gh_A02G1294	AT2G21960	0	-1.43823	0.027809	0.136758	2.70988
Gh_A02G1336	AT3G03150	0	-1.28112	2.75e-09	1.64e-07	2.43028
Gh_A02G1344	AT1G65060	4-coumarate:CoA ligase 3	-1.40407	8.06e-05	0.00148654	2.64646
Gh_A02G1386	AT4G38060	0	-1.55559	0.000525549	0.00698414	2.93953
Gh_A02G1403	0	0	-1.5028	3.46e-05	0.00071931	2.83393
Gh_A02G1404	AT5G65640	beta HLH protein 93	-2.19584	2.68e-07	1.03e-05	4.58156
Gh_A02G1407	AT2G22680	Zinc finger (C3HC4-type RING finger) family protein	-2.71666	1.15e-16	2.54e-14	6.57349
Gh_A02G1410	AT4G37870	phosphoenolpyruvate carboxykinase 1	-2.86909	8.54e-29	1.19e-25	7.30604
Gh_A02G1416	AT5G65700	Leucine-rich receptor-like protein kinase family protein	-1.2031	0.0191489	0.10742	2.30233
Gh_A02G1417	AT3G49670	Leucine-rich receptor-like protein kinase family protein	-1.94944	0.000231409	0.00358484	3.86223
Gh_A02G1428	AT4G37790	Homeobox-leucine zipper protein family	-1.97218	0.0214797	0.115805	3.92359
Gh_A02G1440	AT3G49760	basic leucine-zipper 5	-1.79465	0.0225428	0.119217	3.46931
Gh_A02G1486	AT5G67230	Nucleotide-diphospho-sugar transferases superfamily protein	-3.10926	3.1e-14	4.77e-12	8.62939
Gh_A02G1491	AT5G67200	Leucine-rich repeat protein kinase family protein	-2.15431	7.77e-07	2.63e-05	4.45156
Gh_A02G1510	AT4G36990	heat shock factor 4	-1.48817	3.92e-06	0.00010916	2.80533
Gh_A02G1535	AT5G66560	Phototropic-responsive NPH3 family protein	-1.21866	2.02e-05	0.000450967	2.32731
Gh_A02G1563	AT4G36740	homeobox protein 40	-3.17506	5.87e-05	0.00113095	9.03209
Gh_A02G1564	AT4G36710	GRAS family transcription factor	-2.16073	0.000567096	0.0074211	4.47141
Gh_A02G1575	AT5G66770	GRAS family transcription factor	-1.26917	2.78e-08	1.32e-06	2.41023
Gh_A02G1613	AT4G36360	beta-galactosidase 3	-1.12565	3.81e-06	0.00010676	2.182
Gh_A02G1646	AT2G17820	histidine kinase 1	-1.84155	1.14e-06	3.71e-05	3.58394
Gh_A02G1658	AT3G51325	RING/U-box superfamily protein	-1.73853	1.99e-05	0.000446826	3.33694
Gh_A02G1674	AT4G35790	phospholipase D delta	-1.47332	6.54e-06	0.000171536	2.77659
Gh_A02G1678	AT4G35750	SEC14 cytosolic factor family protein / phosphoglyceride transfer family protein	-1.0768	0.00464146	0.0384492	2.10936
Gh_A02G1693	AT2G17650	AMP-dependent synthetase and ligase family protein	-2.18883	1.2e-12	1.37e-10	4.55934
Gh_A02G1701	AT2G17220	Protein kinase superfamily protein	-1.91283	1.32e-05	0.000313389	3.76547
Gh_A02G1705	AT4G35550	WUSCHEL related homeobox 13	-1.6718	6.6e-05	0.00125334	3.18613
Gh_A03G0001	AT5G46720	AIG2-like (avirulence induced gene) family protein	-2.87081	4.67e-08	2.09e-06	7.31475
Gh_A03G0002	0	0	-2.79874	2.97e-15	5.36e-13	6.95834
Gh_A03G0003	0	0	-2.77173	2.08e-13	2.77e-11	6.82928
Gh_A03G0005	0	0	-2.87956	2.58e-08	1.23e-06	7.35924
Gh_A03G0010	AT4G17880	Basic helix-loop-helix (bHLH) DNA-binding family protein	-1.45459	9.24e-19	2.85e-16	2.74078
Gh_A03G0015	AT4G17870	Polyketide cyclase/dehydrase and lipid transport superfamily protein	-1.06851	0.0226988	0.119793	2.09727
Gh_A03G0016	AT5G46800	Mitochondrial substrate carrier family protein	-1.00916	0.00461515	0.0383071	2.01274
Gh_A03G0049	AT3G01680	0	-5.44121	1.66e-20	6.58e-18	43.4477
Gh_A03G0056	AT4G17560	Ribosomal protein L19 family protein	-1.22755	0.0144524	0.0881153	2.3417
Gh_A03G0075	AT5G47390	myb-like transcription factor family protein	-1.22156	0.000457911	0.00622809	2.33199
Gh_A03G0078	AT3G58300	Arabidopsis phospholipase-like protein (PEARLI 4) family	-1.77349	1.47e-13	2.02e-11	3.41881
Gh_A03G0088	0	0	-1.51892	0.0490587	0.19734	2.86576
Gh_A03G0091	AT4G16563	Eukaryotic aspartyl protease family protein	-2.16914	1.02e-24	7.55e-22	4.49754
Gh_A03G0093	AT4G00150	GRAS family transcription factor	-1.35496	0.000362494	0.00519276	2.55791
Gh_A03G0097	AT1G12110	nitrate transporter 1.1	-1.79323	0.0144134	0.0879154	3.46589
Gh_A03G0099	AT1G62520	0	-1.10209	0.00670977	0.0506475	2.14666
Gh_A03G0112	AT3G14470	NB-ARC domain-containing disease resistance protein	-1.54516	0.00197056	0.0200542	2.91836
Gh_A03G0124	AT1G63300	Myosin heavy chain-related protein	-1.13544	1.27e-05	0.000303346	2.19686
Gh_A03G0126	AT5G23860	tubulin beta 8	-3.08762	8.52e-12	8.45e-10	8.50092
Gh_A03G0131	AT4G11450	Protein of unknown function (DUF3527)	-1.85092	0.000794255	0.00973441	3.6073
Gh_A03G0138	AT4G00430	plasma membrane intrinsic protein 1;4	-2.13318	2.49e-19	8.77e-17	4.38684
Gh_A03G0151	0	0	-1.82829	0.0180755	0.102783	3.55115
Gh_A03G0162	AT4G23500	Pectin lyase-like superfamily protein	-3.35957	3.82e-08	1.75e-06	10.2644
Gh_A03G0164	AT5G52640	heat shock protein 90.1	-2.13449	6.74e-24	4.23e-21	4.39082
Gh_A03G0179	AT5G56460	Protein kinase superfamily protein	-2.2167	7.98e-11	6.55e-09	4.64828
Gh_A03G0216	AT1G07090	Protein of unknown function (DUF640)	-2.5476	2.41e-10	1.76e-08	5.84662
Gh_A03G0223	AT3G51770	tetratricopeptide repeat (TPR)-containing protein	-1.50015	9.2e-11	7.45e-09	2.82872
Gh_A03G0239	AT2G28150	Domain of unknown function (DUF966)	-1.15816	0.000225206	0.00350461	2.23172
Gh_A03G0246	AT3G45010	serine carboxypeptidase-like 48	-1.41768	0.00172606	0.0181722	2.67156
Gh_A03G0262	AT5G04250	Cysteine proteinases superfamily protein	-1.8117	2e-06	6.07e-05	3.51057
Gh_A03G0297	AT5G60050	BTB/POZ domain-containing protein	-2.02714	0.000113359	0.00197175	4.07595
Gh_A03G0308	AT5G59990	CCT motif family protein	-2.80663	2.06e-08	1.01e-06	6.9965
Gh_A03G0311	AT1G07810	ER-type Ca2+-ATPase 1	-2.49424	7.61e-09	4.16e-07	5.63431
Gh_A03G0327	AT3G46130	myb domain protein 48	-2.86891	9.94e-06	0.000245355	7.30512
Gh_A03G0355	AT5G02460	Dof-type zinc finger DNA-binding family protein	-1.5315	0.0344177	0.157234	2.89085
Gh_A03G0362	AT5G59420	OSBP(oxysterol binding protein)-related protein 3C	-1.21403	0.00767565	0.0557617	2.31985
Gh_A03G0364	AT1G07530	SCARECROW-like 14	-1.4233	0.016791	0.0976689	2.68199
Gh_A03G0365	AT1G07530	SCARECROW-like 14	-1.89714	0.000324493	0.00471274	3.72475
Gh_A03G0370	AT5G59480	Haloacid dehalogenase-like hydrolase (HAD) superfamily protein	-1.87121	0.000600656	0.007775	3.65838
Gh_A03G0391	AT2G29510	Protein of unknown function (DUF3527)	-1.66046	0.000366814	0.0052407	3.16117
Gh_A03G0393	AT5G59010	Protein kinase protein with tetratricopeptide repeat domain	-1.63508	0.00377193	0.0329945	3.10605
Gh_A03G0397	AT1G34300	lectin protein kinase family protein	-1.01634	0.0303615	0.145253	2.02278
Gh_A03G0417	AT2G38080	Laccase/Diphenol oxidase family protein	-2.29634	7.12e-06	0.000184882	4.9121
Gh_A03G0428	AT2G29670	Tetratricopeptide repeat (TPR)-like superfamily protein	-2.21464	2.71e-19	9.46e-17	4.64164
Gh_A03G0435	AT1G07230	non-specific phospholipase C1	-2.33477	0.000151829	0.00252546	5.0447
Gh_A03G0442	AT3G49290	ABL interactor-like protein 2	-1.84163	8.17e-05	0.00150304	3.58414
Gh_A03G0444	AT4G27810	0	-4.33031	1.71e-06	5.28e-05	20.1165
Gh_A03G0461	AT5G50790	Nodulin MtN3 family protein	-4.85955	5.31e-21	2.27e-18	29.0315
Gh_A03G0500	AT5G62350	Plant invertase/pectin methylesterase inhibitor superfamily protein	-1.83744	0.0343935	0.157178	3.57374
Gh_A03G0543	AT5G62890	Xanthine/uracil permease family protein	-1.62221	5.59e-11	4.75e-09	3.07846
Gh_A03G0544	AT5G62570	Calmodulin binding protein-like	-1.13326	0.0335861	0.154848	2.19354
Gh_A03G0591	AT1G74470	Pyridine nucleotide-disulphide oxidoreductase family protein	-1.26987	0.000476135	0.00642492	2.41139
Gh_A03G0610	0	0	-3.69279	5.04e-17	1.17e-14	12.9313
Gh_A03G0615	AT2G03470	ELM2 domain-containing protein	-1.11128	7.97e-06	0.000202212	2.16038
Gh_A03G0632	AT1G69170	Squamosa promoter-binding protein-like (SBP domain) transcription factor family protein	-1.2111	0.0105691	0.0703893	2.31514
Gh_A03G0639	AT1G73880	UDP-glucosyl transferase 89B1	-2.90714	7.4e-11	6.16e-09	7.50128
Gh_A03G0668	AT3G57520	seed imbibition 2	-1.23832	0.0101807	0.0685412	2.35923
Gh_A03G0670	AT1G74790	catalytics	-2.35717	3.62e-07	1.34e-05	5.12364
Gh_A03G0725	ATCG00150	ATPase, F0 complex, subunit A protein	-1.18679	0.0461864	0.189902	2.27645
Gh_A03G0731	ATCG00780	ribosomal protein L14	-1.48315	0.0325131	0.151882	2.79558
Gh_A03G0773	AT1G34110	Leucine-rich receptor-like protein kinase family protein	-1.2194	0.00966329	0.0660396	2.3285
Gh_A03G0793	AT1G48480	receptor-like kinase 1	-1.1613	0.00587377	0.0458166	2.23659
Gh_A03G0858	AT4G20140	Leucine-rich repeat transmembrane protein kinase	-1.18875	0.000633339	0.00811876	2.27956
Gh_A03G0859	AT2G02820	myb domain protein 88	-1.75232	0.000293497	0.00434139	3.369
Gh_A03G0861	AT1G69780	Homeobox-leucine zipper protein family	-2.24653	1.75e-13	2.38e-11	4.74539
Gh_A03G0871	AT1G14290	sphingoid base hydroxylase 2	-2.23968	8.2e-06	0.000207581	4.72293
Gh_A03G0881	AT1G69580	Homeodomain-like superfamily protein	-1.01901	0.00243906	0.0235871	2.02652
Gh_A03G0889	AT1G14040	EXS (ERD1/XPR1/SYG1) family protein	-1.1414	0.0063467	0.0485014	2.20594
Gh_A03G0937	AT1G68920	basic helix-loop-helix (bHLH) DNA-binding superfamily protein	-1.35749	0.0421455	0.179619	2.56238
Gh_A03G0957	AT1G05230	homeodomain GLABROUS 2	-1.50278	0.000877172	0.0105549	2.83388
Gh_A03G1005	AT1G14860	nudix hydrolase homolog 18	-2.13436	1.03e-05	0.000251599	4.39041
Gh_A03G1021	AT2G02070	indeterminate(ID)-domain 5	-3.65016	8.15e-13	9.64e-11	12.5547
Gh_A03G1026	AT1G75060	0	-1.01358	3.26e-06	9.35e-05	2.01892
Gh_A03G1064	AT1G23010	Cupredoxin superfamily protein	-1.52466	1.42e-05	0.000333968	2.8772
Gh_A03G1085	AT1G24260	K-box region and MADS-box transcription factor family protein	-3.28552	2.94e-23	1.65e-20	9.75083
Gh_A03G1092	AT5G43270	squamosa promoter binding protein-like 2	-1.33456	0.00676318	0.0508995	2.52198
Gh_A03G1094	AT1G27930	Protein of unknown function (DUF579)	-1.76851	0.0264639	0.132557	3.40702
Gh_A03G1136	AT1G67710	response regulator 11	-2.58092	9.85e-12	9.57e-10	5.98323
Gh_A03G1152	AT1G24530	Transducin/WD40 repeat-like superfamily protein	-2.54627	6.35e-07	2.19e-05	5.84122
Gh_A03G1166	0	0	-1.01658	0.0395869	0.17264	2.02312
Gh_A03G1169	ATMG01190	ATP synthase subunit 1	-1.44557	0.00496535	0.0405967	2.72371
Gh_A03G1177	0	0	-1.57736	0.00126743	0.0141524	2.98423
Gh_A03G1222	AT1G70370	polygalacturonase 2	-1.47	0.000598084	0.00775002	2.77022
Gh_A03G1233	AT1G23870	trehalose-phosphatase/synthase 9	-1.14227	2.45e-05	0.000536011	2.20729
Gh_A03G1245	AT1G60030	nucleobase-ascorbate transporter 7	-2.26049	2.29e-05	0.000505023	4.79154
Gh_A03G1247	AT1G60010	0	-2.38522	1.84e-07	7.33e-06	5.22423
Gh_A03G1269	AT4G20140	Leucine-rich repeat transmembrane protein kinase	-1.5177	0.00456446	0.03797	2.86334
Gh_A03G1272	AT1G27180	disease resistance protein (TIR-NBS-LRR class), putative	-1.81169	0.000609681	0.00786635	3.51053
Gh_A03G1278	AT1G10380	Putative membrane lipoprotein	-2.49866	0.000659152	0.00836466	5.65159
Gh_A03G1290	AT1G13380	Protein of unknown function (DUF1218)	-1.40658	3.06e-05	0.000645999	2.65109
Gh_A03G1309	AT1G68430	0	-2.44696	0.00632778	0.0483899	5.45267
Gh_A03G1332	AT5G13180	NAC domain containing protein 83	-1.36062	0.0160661	0.0946154	2.56795
Gh_A03G1374	AT5G36160	Tyrosine transaminase family protein	-1.30389	0.0341208	0.156331	2.46893
Gh_A03G1388	AT3G15355	ubiquitin-conjugating enzyme 25	-1.44109	1.97e-11	1.82e-09	2.71526
Gh_A03G1391	AT4G35160	O-methyltransferase family protein	-2.17224	3.1e-15	5.57e-13	4.50722
Gh_A03G1407	AT4G10265	Wound-responsive family protein	-2.57471	0.0314908	0.148767	5.9575
Gh_A03G1426	AT4G27310	B-box type zinc finger family protein	-1.21203	0.000776456	0.00955043	2.31664
Gh_A03G1427	AT1G11300	protein serine/threonine kinases;protein kinases;ATP binding;sugar binding;kinases;carbohydrate binding	-1.28125	0.041059	0.176728	2.43049
Gh_A03G1432	AT4G03210	xyloglucan endotransglucosylase/hydrolase 9	-1.35464	0.004414	0.0370455	2.55734
Gh_A03G1439	AT3G21890	B-box type zinc finger family protein	-1.7055	3.33e-07	1.25e-05	3.26143
Gh_A03G1457	AT5G23230	nicotinamidase 2	-1.0936	0.00451291	0.0376492	2.13407
Gh_A03G1464	AT5G23280	TCP family transcription factor	-1.13478	0.027504	0.135737	2.19585
Gh_A03G1466	AT5G23370	GRAM domain-containing protein / ABA-responsive protein-related	-1.64542	0.00259479	0.0246582	3.12839
Gh_A03G1467	AT5G08350	GRAM domain-containing protein / ABA-responsive protein-related	-4.41382	8.18e-07	2.75e-05	21.3153
Gh_A03G1510	AT2G17230	EXORDIUM like 5	-2.99675	4.94e-07	1.77e-05	7.982
Gh_A03G1511	AT2G17220	Protein kinase superfamily protein	-1.96274	0.000155188	0.00256885	3.89802
Gh_A03G1516	AT5G64570	beta-D-xylosidase 4	-1.36639	2.62e-13	3.42e-11	2.57825
Gh_A03G1559	AT1G74520	HVA22 homologue A	-1.62559	3.38e-11	3e-09	3.08568
Gh_A03G1600	AT4G33820	Glycosyl hydrolase superfamily protein	-2.38795	0.00157361	0.0168761	5.23412
Gh_A03G1614	AT1G49890	Family of unknown function (DUF566)	-2.24101	1.92e-08	9.47e-07	4.72728
Gh_A03G1628	AT2G14960	Auxin-responsive GH3 family protein	-1.89259	4.91e-05	0.000973195	3.713
Gh_A03G1635	AT4G15480	UDP-Glycosyltransferase superfamily protein	-4.42966	1.77e-24	1.26e-21	21.5507
Gh_A03G1642	AT2G15290	translocon at inner membrane of chloroplasts 21	-1.12096	0.00163234	0.0173871	2.17491
Gh_A03G1650	AT5G46330	Leucine-rich receptor-like protein kinase family protein	-1.42225	0.00224557	0.0221239	2.68002
Gh_A03G1652	AT2G15440	Protein of unknown function (DUF579)	-1.51206	0.034354	0.157043	2.85217
Gh_A03G1653	AT4G34120	Cystathionine beta-synthase (CBS) family protein	-1.18982	2.02e-07	7.93e-06	2.28125
Gh_A03G1656	AT2G23360	Plant protein of unknown function (DUF869)	-3.2208	4.01e-17	9.33e-15	9.32305
Gh_A03G1676	AT1G49620	Cyclin-dependent kinase inhibitor family protein	-3.12672	1.28e-06	4.08e-05	8.73446
Gh_A03G1680	AT3G48700	carboxyesterase 13	-2.53915	1.34e-11	1.26e-09	5.81248
Gh_A03G1682	0	0	-1.74556	2.87e-06	8.32e-05	3.35325
Gh_A03G1723	AT4G39210	Glucose-1-phosphate adenylyltransferase family protein	-2.24089	5.55e-17	1.27e-14	4.72688
Gh_A03G1732	AT2G16385	0	-1.89022	0.000501424	0.00671805	3.70691
Gh_A03G1738	AT4G34610	BEL1-like homeodomain 6	-1.92057	2.02e-13	2.71e-11	3.78572
Gh_A03G1792	AT4G34860	Plant neutral invertase family protein	-1.52423	2.18e-08	1.05e-06	2.87632
Gh_A03G1801	AT4G38690	PLC-like phosphodiesterases superfamily protein	-1.15057	0.000161678	0.00266189	2.22002
Gh_A03G1805	AT4G38660	Pathogenesis-related thaumatin superfamily protein	-1.29621	0.0465085	0.19052	2.45583
Gh_A03G1816	AT4G35110	Arabidopsis phospholipase-like protein (PEARLI 4) family	-1.07602	2.39e-10	1.75e-08	2.10821
Gh_A03G1826	AT2G16980	Major facilitator superfamily protein	-1.8305	0.00356952	0.0315991	3.5566
Gh_A03G1843	AT2G17040	NAC domain containing protein 36	-2.20998	0.00127248	0.0141794	4.62668
Gh_A03G1847	AT3G12500	basic chitinase	-1.754	1.54e-05	0.000356932	3.37292
Gh_A03G1848	AT4G35240	Protein of unknown function (DUF630 and DUF632)	-1.57311	1.39e-05	0.000327099	2.97545
Gh_A03G1861	AT1G25270	nodulin MtN21 /EamA-like transporter family protein	-2.25939	0.0202107	0.111594	4.78789
Gh_A03G1879	AT1G60890	Phosphatidylinositol-4-phosphate 5-kinase family protein	-1.72823	9.22e-11	7.46e-09	3.3132
Gh_A03G1880	AT1G49310	0	-6.86192	6.82e-08	2.94e-06	116.317
Gh_A03G1881	AT1G49320	unknown seed protein like 1	-3.82814	2.19e-05	0.000487537	14.2032
Gh_A03G1939	AT4G20270	Leucine-rich receptor-like protein kinase family protein	-2.34652	0.000456737	0.00621478	5.08597
Gh_A04G0010	AT5G53300	ubiquitin-conjugating enzyme 10	-1.67774	6.81e-09	3.77e-07	3.19925
Gh_A04G0026	AT3G13275	0	-1.05154	0.0266083	0.133006	2.07274
Gh_A04G0043	AT5G47750	D6 protein kinase like 2	-2.26096	8.59e-14	1.25e-11	4.79311
Gh_A04G0083	AT5G55530	Calcium-dependent lipid-binding (CaLB domain) family protein	-2.5002	5.46e-05	0.00106598	5.65765
Gh_A04G0108	AT1G74100	sulfotransferase 16	-2.1641	0.000814507	0.00993414	4.48186
Gh_A04G0115	AT5G45150	RNAse THREE-like protein 3	-1.66042	0.00138179	0.0152531	3.16109
Gh_A04G0120	AT1G12280	LRR and NB-ARC domains-containing disease resistance protein	-1.7755	0.0103149	0.0692469	3.42356
Gh_A04G0123	AT5G47260	ATP binding;GTP binding;nucleotide binding;nucleoside-triphosphatases	-2.35358	0.00021747	0.00341595	5.1109
Gh_A04G0124	AT5G63020	Disease resistance protein (CC-NBS-LRR class) family	-5.88172	6.83e-06	0.000178216	58.9623
Gh_A04G0150	AT1G50660	0	-1.48877	3.77e-10	2.63e-08	2.80649
Gh_A04G0151	AT3G20340	0	-1.50749	0.00763635	0.0555619	2.84315
Gh_A04G0152	AT2G39440	0	-1.09761	0.000903664	0.0108012	2.14
Gh_A04G0183	AT4G27220	NB-ARC domain-containing disease resistance protein	-2.00761	7.85e-06	0.000200118	4.02115
Gh_A04G0188	AT4G27220	NB-ARC domain-containing disease resistance protein	-1.10552	0.00705919	0.0525084	2.15176
Gh_A04G0199	AT5G54530	Protein of unknown function, DUF538	-3.07777	0.000245711	0.0037524	8.44309
Gh_A04G0219	AT5G54280	myosin 2	-1.14919	8.2e-10	5.32e-08	2.21789
Gh_A04G0239	AT4G27435	Protein of unknown function (DUF1218)	-1.57379	1.95e-11	1.81e-09	2.97687
Gh_A04G0262	AT3G15353	metallothionein 3	-2.55072	2.34e-14	3.65e-12	5.85925
Gh_A04G0263	AT3G15353	metallothionein 3	-1.19227	1.21e-06	3.91e-05	2.28512
Gh_A04G0265	AT3G15353	metallothionein 3	-2.53331	4.44e-15	7.75e-13	5.78898
Gh_A04G0272	AT5G45540	Protein of unknown function (DUF594)	-1.58958	0.00131313	0.0145721	3.00963
Gh_A04G0359	AT3G14860	NHL domain-containing protein	-2.86989	1.02e-09	6.46e-08	7.3101
Gh_A04G0375	AT1G78570	rhamnose biosynthesis 1	-1.5377	4.4e-08	1.98e-06	2.90331
Gh_A04G0376	0	0	-5.06963	2.62e-18	7.37e-16	33.5823
Gh_A04G0387	AT2G29500	HSP20-like chaperones superfamily protein	-1.196	0.0299749	0.144136	2.29104
Gh_A04G0428	AT1G79040	photosystem II subunit R	-1.10657	0.000387087	0.00546762	2.15332
Gh_A04G0449	AT2G41940	zinc finger protein 8	-2.95815	3.58e-08	1.66e-06	7.77129
Gh_A04G0455	AT2G44130	Galactose oxidase/kelch repeat superfamily protein	-1.57358	0.00333002	0.0299709	2.97642
Gh_A04G0486	AT2G36090	F-box family protein	-1.45606	0.0188935	0.106285	2.74359
Gh_A04G0491	0	0	-4.29259	4.31e-08	1.94e-06	19.5974
Gh_A04G0525	AT3G59340	Eukaryotic protein of unknown function (DUF914)	-1.80846	2.03e-05	0.000452841	3.50267
Gh_A04G0569	AT3G10050	L-O-methylthreonine resistant 1	-1.55057	0.00363793	0.0320756	2.92934
Gh_A04G0577	AT2G27930	PLATZ transcription factor family protein	-2.30556	0.00929067	0.0641073	4.94358
Gh_A04G0619	0	0	-2.11884	0.00326063	0.0295299	4.34346
Gh_A04G0620	AT2G37040	PHE ammonia lyase 1	-3.11118	6.15e-08	2.68e-06	8.64088
Gh_A04G0637	AT2G42760	0	-2.16665	6.23e-07	2.16e-05	4.48979
Gh_A04G0660	AT3G12620	Protein phosphatase 2C family protein	-3.55697	8.72e-08	3.66e-06	11.7694
Gh_A04G0663	AT3G58090	Disease resistance-responsive (dirigent-like protein) family protein	-1.59804	0.00352005	0.0312336	3.02732
Gh_A04G0664	AT2G37330	aluminum sensitive 3	-1.9317	0.00243916	0.0235871	3.81505
Gh_A04G0684	AT2G37460	nodulin MtN21 /EamA-like transporter family protein	-2.47015	4.44e-11	3.83e-09	5.54102
Gh_A04G0707	AT2G39700	expansin A4	-1.87522	0.0441311	0.184756	3.66857
Gh_A04G0708	AT5G02230	Haloacid dehalogenase-like hydrolase (HAD) superfamily protein	-2.45029	0.00318123	0.0289081	5.46527
Gh_A04G0779	AT5G05610	alfin-like 1	-1.67667	0.017823	0.101743	3.19689
Gh_A04G0781	AT2G38250	Homeodomain-like superfamily protein	-1.87545	0.0229356	0.120518	3.66916
Gh_A04G0790	AT2G38280	AMP deaminase, putative / myoadenylate deaminase, putative	-2.32341	4.92e-22	2.47e-19	5.00515
Gh_A04G0881	AT4G28400	Protein phosphatase 2C family protein	-1.50178	0.0108277	0.0717054	2.83192
Gh_A04G0897	AT4G03510	RING membrane-anchor 1	-1.50595	0.000564082	0.0073945	2.84011
Gh_A04G0902	AT2G20780	Major facilitator superfamily protein	-1.10968	0.0202543	0.111667	2.15798
Gh_A04G0928	AT5G37600	glutamine synthase clone R1	-1.06816	1.23e-08	6.41e-07	2.09676
Gh_A04G0934	AT5G23260	K-box region and MADS-box transcription factor family protein	-2.65102	0.00120531	0.0136284	6.28109
Gh_A04G0976	AT5G64260	EXORDIUM like 2	-1.37661	0.000276299	0.00415054	2.59658
Gh_A04G0981	AT1G28230	purine permease 1	-1.26102	0.000178999	0.00290555	2.39666
Gh_A04G0992	AT2G32800	protein kinase family protein	-1.51427	0.00323223	0.0293149	2.85655
Gh_A04G1006	AT3G18870	Mitochondrial transcription termination factor family protein	-1.24523	0.0162282	0.0952622	2.37056
Gh_A04G1027	AT4G34160	CYCLIN D3;1	-3.32209	4.62e-06	0.000125837	10.0011
Gh_A04G1032	AT4G34050	S-adenosyl-L-methionine-dependent methyltransferases superfamily protein	-3.2715	1.62e-15	3.11e-13	9.65647
Gh_A04G1063	AT4G34590	G-box binding factor 6	-2.92575	7.72e-28	9.39e-25	7.59871
Gh_A04G1065	AT4G38400	expansin-like A2	-1.65262	7.32e-11	6.1e-09	3.14405
Gh_A04G1076	AT1G43670	Inositol monophosphatase family protein	-2.58264	6.7e-10	4.47e-08	5.99036
Gh_A04G1080	AT3G26070	Plastid-lipid associated protein PAP / fibrillin family protein	-1.74515	0.0045251	0.0377008	3.3523
Gh_A04G1093	AT1G58440	FAD/NAD(P)-binding oxidoreductase family protein	-2.58256	3.27e-16	6.81e-14	5.99003
Gh_A04G1120	AT1G58100	TCP family transcription factor	-3.58617	5.95e-08	2.61e-06	12.01
Gh_A04G1192	AT1G13195	RING/U-box superfamily protein	-2.06149	2.95e-05	0.000627874	4.17416
Gh_A04G1252	AT1G10850	Leucine-rich repeat protein kinase family protein	-1.75781	1.33e-05	0.00031521	3.38183
Gh_A04G1260	AT5G03490	UDP-Glycosyltransferase superfamily protein	-2.81905	4.59e-14	6.89e-12	7.05697
Gh_A04G1267	AT1G48620	high mobility group A5	-1.71433	0.000654431	0.00832682	3.28144
Gh_A04G1283	AT1G14270	CAAX amino terminal protease family protein	-2.57101	6.76e-10	4.5e-08	5.94225
Gh_A05G0010	AT5G46330	Leucine-rich receptor-like protein kinase family protein	-2.62784	0.00992113	0.0672748	6.18101
Gh_A05G0015	AT5G57100	Nucleotide/sugar transporter family protein	-1.32141	5.05e-05	0.000996587	2.49911
Gh_A05G0051	0	0	-1.89617	4.49e-13	5.58e-11	3.72224
Gh_A05G0065	AT1G49390	2-oxoglutarate (2OG) and Fe(II)-dependent oxygenase superfamily protein	-1.87505	0.00748478	0.0548403	3.66815
Gh_A05G0068	0	0	-1.23208	0.0475532	0.193265	2.34905
Gh_A05G0073	AT2G10940	Bifunctional inhibitor/lipid-transfer protein/seed storage 2S albumin superfamily protein	-2.22007	0.000188373	0.00302901	4.65916
Gh_A05G0085	AT2G25490	EIN3-binding F box protein 1	-2.32475	2.82e-05	0.000603942	5.00977
Gh_A05G0087	AT3G15760	0	-1.36541	0.0200171	0.110904	2.5765
Gh_A05G0092	AT5G20150	SPX domain gene 1	-1.57964	0.0109186	0.0721048	2.98895
Gh_A05G0093	AT2G41480	Peroxidase superfamily protein	-2.68937	3.47e-05	0.00072129	6.45033
Gh_A05G0109	AT1G15410	aspartate-glutamate racemase family	-3.37524	1.46e-09	9.05e-08	10.3764
Gh_A05G0111	AT5G25940	early nodulin-related	-1.70453	0.000694662	0.00872961	3.25923
Gh_A05G0130	0	0	-2.40373	0.0093067	0.0641475	5.2917
Gh_A05G0135	AT2G01570	GRAS family transcription factor family protein	-1.24727	0.00265046	0.0250266	2.37392
Gh_A05G0138	AT2G03500	Homeodomain-like superfamily protein	-4.55898	1.65e-08	8.31e-07	23.5717
Gh_A05G0139	AT3G09040	Pentatricopeptide repeat (PPR) superfamily protein	-1.22461	0.0198351	0.110187	2.33693
Gh_A05G0140	AT1G35710	Protein kinase family protein with leucine-rich repeat domain	-1.55412	0.00537415	0.0430514	2.93654
Gh_A05G0155	AT5G19600	sulfate transporter 3;5	-2.65308	0.000316246	0.00461984	6.29007
Gh_A05G0164	AT3G24520	heat shock transcription factor C1	-2.17205	0.0117726	0.0760363	4.50664
Gh_A05G0170	AT3G24560	Adenine nucleotide alpha hydrolases-like superfamily protein	-1.80436	0.000781717	0.00959429	3.49273
Gh_A05G0175	AT2G46225	ABI-1-like 1	-2.50365	7.53e-08	3.22e-06	5.67118
Gh_A05G0198	AT4G26270	phosphofructokinase 3	-1.06139	0.0378513	0.167632	2.08694
Gh_A05G0216	AT2G19580	tetraspanin2	-1.34645	0.003665	0.0322538	2.54286
Gh_A05G0277	AT5G20885	RING/U-box superfamily protein	-1.02007	6.25e-05	0.0011951	2.02802
Gh_A05G0290	AT5G21482	cytokinin oxidase 7	-3.67811	3.18e-26	3.08e-23	12.8004
Gh_A05G0296	AT5G12080	mechanosensitive channel of small conductance-like 10	-1.29496	0.0283356	0.13857	2.4537
Gh_A05G0307	AT4G33110	S-adenosyl-L-methionine-dependent methyltransferases superfamily protein	-1.86724	2.49e-14	3.88e-12	3.64835
Gh_A05G0328	0	0	-2.11706	0.00195713	0.0199607	4.3381
Gh_A05G0337	AT5G11790	N-MYC downregulated-like 2	-2.81946	4.73e-06	0.000128457	7.05897
Gh_A05G0346	AT2G19810	CCCH-type zinc finger family protein	-1.34125	0.00520772	0.0420581	2.5337
Gh_A05G0356	AT1G51950	indole-3-acetic acid inducible 18	-4.63153	5.8e-09	3.29e-07	24.7874
Gh_A05G0399	AT5G51350	Leucine-rich repeat transmembrane protein kinase family protein	-1.56192	0.000170284	0.00278448	2.95246
Gh_A05G0410	AT5G58070	temperature-induced lipocalin	-1.10057	0.004292	0.036321	2.1444
Gh_A05G0415	AT2G24270	aldehyde dehydrogenase 11A3	-1.11005	0.0238265	0.123628	2.15853
Gh_A05G0416	AT2G24260	LJRHL1-like 1	-1.57356	1.35e-05	0.000319823	2.97638
Gh_A05G0418	AT4G30960	SOS3-interacting protein 3	-1.08265	0.000957278	0.0113164	2.11793
Gh_A05G0430	AT2G25430	epsin N-terminal homology (ENTH) domain-containing protein / clathrin assembly protein-related	-2.42538	9.79e-11	7.85e-09	5.37172
Gh_A05G0432	AT4G32300	S-domain-2 5	-1.68946	0.000952334	0.0112757	3.22537
Gh_A05G0518	AT5G57685	glutamine dumper 3	-2.82751	1.98e-09	1.2e-07	7.09847
Gh_A05G0529	AT2G24550	0	-1.1808	0.00690396	0.0516518	2.26702
Gh_A05G0557	AT4G12320	cytochrome P450, family 706, subfamily A, polypeptide 6	-1.40161	1.26e-11	1.2e-09	2.64196
Gh_A05G0558	AT5G12900	0	-1.16633	0.0141319	0.0866708	2.2444
Gh_A05G0560	AT5G63930	Leucine-rich repeat protein kinase family protein	-3.93528	1.67e-06	5.19e-05	15.2981
Gh_A05G0561	AT3G20830	AGC (cAMP-dependent, cGMP-dependent and protein kinase C) kinase family protein	-2.46262	0.00051907	0.00691512	5.51218
Gh_A05G0574	AT2G01870	0	-2.77659	5.66e-05	0.00109845	6.8523
Gh_A05G0590	AT5G12300	Calcium-dependent lipid-binding (CaLB domain) family protein	-1.23016	5.19e-06	0.000139252	2.34594
Gh_A05G0664	AT5G22400	Rho GTPase activating protein with PAK-box/P21-Rho-binding domain	-1.07694	7.11e-05	0.00133504	2.10955
Gh_A05G0679	AT2G27580	A20/AN1-like zinc finger family protein	-1.04629	1.29e-08	6.63e-07	2.06521
Gh_A05G0686	AT2G27680	NAD(P)-linked oxidoreductase superfamily protein	-1.10776	0.00117831	0.0133713	2.1551
Gh_A05G0699	0	0	-2.09025	0.00139559	0.0153739	4.25822
Gh_A05G0706	0	0	-2.95392	6.79e-12	6.83e-10	7.7485
Gh_A05G0731	AT2G29970	Double Clp-N motif-containing P-loop nucleoside triphosphate hydrolases superfamily protein	-2.04063	1.39e-14	2.23e-12	4.11426
Gh_A05G0742	AT3G47160	RING/U-box superfamily protein	-1.19081	0.0055997	0.0443129	2.28281
Gh_A05G0759	AT3G54140	peptide transporter 1	-3.71486	2.83e-09	1.67e-07	13.1306
Gh_A05G0768	AT5G59010	Protein kinase protein with tetratricopeptide repeat domain	-2.21547	0.000147782	0.00246357	4.64433
Gh_A05G0780	AT5G59180	DNA-directed RNA polymerase II	-1.82603	0.0028059	0.0261728	3.54559
Gh_A05G0810	AT1G07570	Protein kinase superfamily protein	-1.36072	3.76e-06	0.000105795	2.56814
Gh_A05G0821	AT5G59350	0	-1.95709	2.81e-06	8.16e-05	3.88278
Gh_A05G0838	AT2G37390	Chloroplast-targeted copper chaperone protein	-1.40681	0.00441059	0.0370335	2.65149
Gh_A05G0865	AT3G45650	nitrate excretion transporter1	-1.48664	3.22e-11	2.88e-09	2.80236
Gh_A05G0899	AT2G28315	Nucleotide/sugar transporter family protein	-3.16847	2.25e-07	8.78e-06	8.99091
Gh_A05G0903	AT2G28260	cyclic nucleotide-gated channel 15	-2.33071	1.21e-06	3.91e-05	5.03053
Gh_A05G0917	AT3G45090	P-loop containing nucleoside triphosphate hydrolases superfamily protein	-1.46521	0.000239243	0.00366763	2.76103
Gh_A05G0956	AT3G02850	STELAR K+ outward rectifier	-1.03728	0.0193546	0.108252	2.05235
Gh_A05G0970	AT1G51630	O-fucosyltransferase family protein	-1.08513	0.000388496	0.00547981	2.12156
Gh_A05G0984	AT1G16760	Protein kinase protein with adenine nucleotide alpha hydrolases-like domain	-3.48943	2.98e-06	8.6e-05	11.2311
Gh_A05G1001	AT1G79720	Eukaryotic aspartyl protease family protein	-2.78446	4.14e-06	0.000114312	6.88978
Gh_A05G1005	AT5G48930	hydroxycinnamoyl-CoA shikimate/quinate hydroxycinnamoyl transferase	-1.04789	4.98e-06	0.000134312	2.0675
Gh_A05G1008	AT1G80920	Chaperone DnaJ-domain superfamily protein	-1.00252	5.84e-09	3.31e-07	2.00349
Gh_A05G1009	AT5G15350	early nodulin-like protein 17	-1.25117	0.00200976	0.0203908	2.38035
Gh_A05G1010	AT1G80870	Protein kinase superfamily protein	-1.68351	9.19e-05	0.00165486	3.21207
Gh_A05G1021	AT1G80830	natural resistance-associated macrophage protein 1	-1.13956	0.00563363	0.0445149	2.20314
Gh_A05G1022	AT1G15950	cinnamoyl coa reductase 1	-2.97189	9.89e-25	7.45e-22	7.84566
Gh_A05G1025	AT1G80760	NOD26-like intrinsic protein 6;1	-4.40546	0.0141074	0.0865491	21.1921
Gh_A05G1059	AT1G80130	Tetratricopeptide repeat (TPR)-like superfamily protein	-3.1076	4.59e-23	2.51e-20	8.61949
Gh_A05G1067	AT3G04730	indoleacetic acid-induced protein 16	-2.34208	4.62e-13	5.69e-11	5.07031
Gh_A05G1075	AT4G29100	basic helix-loop-helix (bHLH) DNA-binding superfamily protein	-3.40813	9.53e-11	7.65e-09	10.6157
Gh_A05G1078	AT4G09900	methyl esterase 12	-2.04821	5.12e-08	2.28e-06	4.13594
Gh_A05G1085	AT1G52150	Homeobox-leucine zipper family protein / lipid-binding START domain-containing protein	-1.17377	5.77e-05	0.00111544	2.256
Gh_A05G1087	AT1G52140	0	-1.86849	2e-06	6.09e-05	3.6515
Gh_A05G1089	AT1G59870	ABC-2 and Plant PDR ABC-type transporter family protein	-2.17947	2.47e-21	1.15e-18	4.52988
Gh_A05G1092	AT3G16500	phytochrome-associated protein 1	-1.30599	1.55e-07	6.31e-06	2.47253
Gh_A05G1117	AT3G50700	indeterminate(ID)-domain 2	-1.9289	5.53e-12	5.66e-10	3.80766
Gh_A05G1139	AT1G72820	Mitochondrial substrate carrier family protein	-1.15186	0.00579419	0.0454216	2.222
Gh_A05G1140	AT1G72830	nuclear factor Y, subunit A3	-1.1193	0.00759281	0.055364	2.17241
Gh_A05G1167	AT3G18100	myb domain protein 4r1	-2.0744	1.6e-06	5e-05	4.2117
Gh_A05G1176	AT3G14240	Subtilase family protein	-2.12271	2.98e-08	1.4e-06	4.3551
Gh_A05G1180	AT3G14310	pectin methylesterase 3	-1.77118	0.026521	0.132717	3.41333
Gh_A05G1188	AT1G51680	4-coumarate:CoA ligase 1	-1.88863	1.21e-06	3.91e-05	3.70283
Gh_A05G1210	AT5G45100	SBP (S-ribonuclease binding protein) family protein	-1.31904	7.94e-08	3.37e-06	2.495
Gh_A05G1219	AT2G35150	EXORDIUM like 1	-1.27259	0.00715784	0.0530327	2.41595
Gh_A05G1225	AT1G30330	auxin response factor 6	-1.69667	0.00226478	0.0222724	3.24152
Gh_A05G1226	AT1G30320	Remorin family protein	-1.6966	5.48e-09	3.13e-07	3.24135
Gh_A05G1252	AT1G29980	Protein of unknown function, DUF642	-2.40153	8.67e-09	4.7e-07	5.28362
Gh_A05G1280	AT1G78580	trehalose-6-phosphate synthase	-1.40395	0.000217505	0.00341595	2.64625
Gh_A05G1302	AT1G29160	Dof-type zinc finger DNA-binding family protein	-3.95264	2.12e-10	1.58e-08	15.4833
Gh_A05G1310	AT1G68810	basic helix-loop-helix (bHLH) DNA-binding superfamily protein	-1.66957	0.00731642	0.0538687	3.1812
Gh_A05G1312	AT2G27430	ARM repeat superfamily protein	-3.36616	1.88e-08	9.29e-07	10.3113
Gh_A05G1330	AT5G45960	GDSL-like Lipase/Acylhydrolase superfamily protein	-1.33618	0.0167021	0.0973112	2.52483
Gh_A05G1332	AT5G47220	ethylene responsive element binding factor 2	-2.59025	0.000622973	0.00799949	6.02203
Gh_A05G1338	AT1G28480	Thioredoxin superfamily protein	-2.90366	0.000122906	0.0021086	7.48322
Gh_A05G1362	AT2G33800	Ribosomal protein S5 family protein	-1.75135	3.06e-05	0.000645999	3.36674
Gh_A05G1367	AT5G58950	Protein kinase superfamily protein	-1.61484	0.000115399	0.00200169	3.06278
Gh_A05G1376	AT5G66940	Dof-type zinc finger DNA-binding family protein	-1.32815	0.00169246	0.017891	2.51081
Gh_A05G1391	AT1G61215	bromodomain 4	-1.09177	0.0207045	0.113237	2.13135
Gh_A05G1396	AT5G55840	Pentatricopeptide repeat (PPR) superfamily protein	-1.01812	0.0289475	0.140792	2.02528
Gh_A05G1397	0	0	-2.6827	7.09e-06	0.000184478	6.42055
Gh_A05G1410	AT5G57580	Calmodulin-binding protein	-2.49674	0.000222451	0.00347609	5.64407
Gh_A05G1415	AT1G61350	ARM repeat superfamily protein	-2.33891	1.86e-19	6.68e-17	5.05919
Gh_A05G1419	AT1G11380	PLAC8 family protein	-1.83308	0.000575593	0.00751663	3.56296
Gh_A05G1424	AT1G61720	NAD(P)-binding Rossmann-fold superfamily protein	-1.08291	6.27e-07	2.17e-05	2.11831
Gh_A05G1430	AT1G11300	protein serine/threonine kinases;protein kinases;ATP binding;sugar binding;kinases;carbohydrate binding	-1.42311	0.00204384	0.0206328	2.68162
Gh_A05G1439	AT1G61850	phospholipases;galactolipases	-1.08598	0.00265141	0.0250293	2.12281
Gh_A05G1450	AT3G20340	0	-2.33209	0.00338929	0.0303378	5.03535
Gh_A05G1452	AT4G21960	Peroxidase superfamily protein	-2.40204	1.66e-05	0.000381226	5.28551
Gh_A05G1456	AT4G21970	Protein of unknown function, DUF584	-1.82382	0.0110514	0.0727534	3.54018
Gh_A05G1514	AT5G63530	farnesylated protein 3	-1.48381	0.0290772	0.141243	2.79687
Gh_A05G1538	AT1G20640	Plant regulator RWP-RK family protein	-1.67602	0.00270069	0.0253864	3.19545
Gh_A05G1562	AT1G53470	mechanosensitive channel of small conductance-like 4	-2.15692	0.000139733	0.00235124	4.45962
Gh_A05G1563	AT4G38470	ACT-like protein tyrosine kinase family protein	-2.20946	0.00037964	0.00539327	4.62503
Gh_A05G1568	AT1G76070	0	-1.00477	0.0152326	0.0912092	2.00662
Gh_A05G1571	AT1G76040	calcium-dependent protein kinase 29	-1.04915	0.000740358	0.00919044	2.06932
Gh_A05G1577	AT5G42180	Peroxidase superfamily protein	-2.07943	0.000220577	0.00344824	4.2264
Gh_A05G1579	AT4G39330	cinnamyl alcohol dehydrogenase 9	-1.30153	1.53e-06	4.8e-05	2.46489
Gh_A05G1595	AT1G75710	C2H2-like zinc finger protein	-1.53249	8.86e-05	0.00160908	2.89284
Gh_A05G1606	AT1G75590	SAUR-like auxin-responsive protein family	-3.16719	5.59e-08	2.47e-06	8.98293
Gh_A05G1618	AT1G62280	SLAC1 homologue 1	-2.72076	0.00434625	0.036632	6.59222
Gh_A05G1623	AT2G16430	purple acid phosphatase 10	-1.51795	0.0254266	0.128878	2.86384
Gh_A05G1631	AT1G75450	cytokinin oxidase 5	-2.48203	1.27e-20	5.21e-18	5.58684
Gh_A05G1640	AT1G75400	RING/U-box superfamily protein	-2.46616	7.34e-05	0.00137076	5.52572
Gh_A05G1641	AT1G75390	basic leucine-zipper 44	-2.49617	2.59e-05	0.000563359	5.64184
Gh_A05G1645	AT1G27680	ADPGLC-PPase large subunit	-1.51339	1.27e-05	0.000303715	2.85479
Gh_A05G1667	AT1G75170	Sec14p-like phosphatidylinositol transfer family protein	-1.10963	1.13e-06	3.7e-05	2.1579
Gh_A05G1670	AT2G16230	O-Glycosyl hydrolases family 17 protein	-2.5974	2.56e-18	7.26e-16	6.05196
Gh_A05G1684	AT1G65910	NAC domain containing protein 28	-1.43398	0.00883035	0.0616423	2.7019
Gh_A05G1690	AT1G19300	Nucleotide-diphospho-sugar transferases superfamily protein	-2.29243	1.07e-07	4.42e-06	4.8988
Gh_A05G1717	AT2G26510	Xanthine/uracil permease family protein	-2.03591	3.8e-09	2.21e-07	4.1008
Gh_A05G1738	AT5G42750	BRI1 kinase inhibitor 1	-2.40705	8.72e-11	7.09e-09	5.30387
Gh_A05G1763	AT4G02630	Protein kinase superfamily protein	-1.9821	6.12e-05	0.00117371	3.95067
Gh_A05G1781	AT1G47056	VIER F-box proteine 1	-1.17538	0.00518521	0.0419302	2.25852
Gh_A05G1814	AT3G49940	LOB domain-containing protein 38	-2.67073	7.42e-13	8.85e-11	6.36749
Gh_A05G1815	AT1G27730	salt tolerance zinc finger	-2.16027	0.00052698	0.00699576	4.47
Gh_A05G1835	AT5G09640	serine carboxypeptidase-like 19	-1.06146	0.000386622	0.00546566	2.08704
Gh_A05G1855	AT1G10070	branched-chain amino acid transaminase 2	-1.0528	0.00441615	0.0370553	2.07455
Gh_A05G1856	AT4G37790	Homeobox-leucine zipper protein family	-1.85206	0.0105631	0.0703808	3.61015
Gh_A05G1882	AT5G49700	Predicted AT-hook DNA-binding family protein	-1.13103	0.0132194	0.082614	2.19015
Gh_A05G1913	AT2G22430	homeobox protein 6	-1.31886	2.36e-05	0.000517699	2.49469
Gh_A05G1929	AT5G64260	EXORDIUM like 2	-1.13751	0.000257542	0.00390144	2.20001
Gh_A05G1941	AT4G08920	cryptochrome 1	-1.81709	3.1e-07	1.18e-05	3.52369
Gh_A05G1958	AT1G78110	0	-1.06104	0.0467365	0.191081	2.08644
Gh_A05G1961	AT1G78080	related to AP2 4	-1.22209	0.000331555	0.00480317	2.33284
Gh_A05G1988	AT1G22030	0	-1.36061	0.0158861	0.0938835	2.56794
Gh_A05G1998	AT2G41100	Calcium-binding EF hand family protein	-1.39047	7.6e-06	0.000194443	2.62164
Gh_A05G2005	AT5G12480	calmodulin-domain protein kinase 7	-3.69861	6.2e-29	8.99e-26	12.9835
Gh_A05G2016	AT1G77380	amino acid permease 3	-2.07454	0.00188839	0.0194279	4.21211
Gh_A05G2046	AT1G21450	SCARECROW-like 1	-1.67555	1.17e-15	2.3e-13	3.19442
Gh_A05G2057	AT1G21340	Dof-type zinc finger DNA-binding family protein	-1.53068	0.000865249	0.0104415	2.88923
Gh_A05G2059	AT5G42140	Regulator of chromosome condensation (RCC1) family with FYVE zinc finger domain	-2.28072	4.22e-06	0.000116249	4.85919
Gh_A05G2062	AT3G43660	Vacuolar iron transporter (VIT) family protein	-2.14162	0.0463829	0.190233	4.41259
Gh_A05G2068	AT1G43650	nodulin MtN21 /EamA-like transporter family protein	-3.98455	1.98e-17	4.85e-15	15.8296
Gh_A05G2107	AT4G10120	Sucrose-phosphate synthase family protein	-1.71288	0.000741153	0.00919728	3.27815
Gh_A05G2148	AT1G06270	Pentatricopeptide repeat (PPR) superfamily protein	-1.34024	0.00111691	0.0128096	2.53193
Gh_A05G2176	AT4G35070	SBP (S-ribonuclease binding protein) family protein	-1.73727	0.024321	0.125245	3.33404
Gh_A05G2182	AT2G17940	Plant protein of unknown function (DUF827)	-1.32727	0.0150315	0.0903931	2.50927
Gh_A05G2191	AT3G54340	K-box region and MADS-box transcription factor family protein	-2.74209	6.64e-05	0.00125995	6.69039
Gh_A05G2203	AT1G19530	0	-1.75674	5.92e-05	0.00113791	3.37934
Gh_A05G2220	AT1G19300	Nucleotide-diphospho-sugar transferases superfamily protein	-1.8874	0.0300569	0.144353	3.69967
Gh_A05G2240	AT3G16150	N-terminal nucleophile aminohydrolases (Ntn hydrolases) superfamily protein	-4.19218	1.55e-07	6.3e-06	18.2798
Gh_A05G2259	AT5G07280	Leucine-rich repeat transmembrane protein kinase	-3.13079	4.07e-08	1.85e-06	8.75915
Gh_A05G2275	AT1G45063	copper ion binding;electron carriers	-3.44574	0.00496992	0.0406076	10.8961
Gh_A05G2282	AT4G08920	cryptochrome 1	-1.42607	1.04e-06	3.43e-05	2.68714
Gh_A05G2338	AT1G22610	C2 calcium/lipid-binding plant phosphoribosyltransferase family protein	-1.04954	3.39e-08	1.58e-06	2.06987
Gh_A05G2342	AT4G09460	myb domain protein 6	-2.51681	6.3e-15	1.07e-12	5.72314
Gh_A05G2343	AT1G35560	TCP family transcription factor	-2.62617	1.69e-05	0.000387654	6.17385
Gh_A05G2356	AT1G71960	ATP-binding casette family G25	-2.51128	4.06e-07	1.49e-05	5.70126
Gh_A05G2371	AT4G19985	Acyl-CoA N-acyltransferases (NAT) superfamily protein	-1.03203	0.000375025	0.00533575	2.0449
Gh_A05G2377	AT3G10870	methyl esterase 17	-3.29315	6.7e-17	1.51e-14	9.80248
Gh_A05G2399	AT2G40470	LOB domain-containing protein 15	-2.05717	0.00220835	0.0218085	4.16168
Gh_A05G2404	0	0	-1.45682	0.00247864	0.0238831	2.74503
Gh_A05G2421	AT5G07030	Eukaryotic aspartyl protease family protein	-1.92618	0.00349522	0.0310718	3.80047
Gh_A05G2444	ATCG00670	plastid-encoded CLP P	-2.97105	0.014659	0.0888763	7.84109
Gh_A05G2473	AT5G03730	Protein kinase superfamily protein	-1.31258	0.000438654	0.0060271	2.48385
Gh_A05G2531	AT2G39130	Transmembrane amino acid transporter family protein	-1.18146	0.000341561	0.0049285	2.26806
Gh_A05G2628	AT2G29970	Double Clp-N motif-containing P-loop nucleoside triphosphate hydrolases superfamily protein	-1.22257	7.13e-07	2.44e-05	2.33362
Gh_A05G2629	AT2G40300	ferritin 4	-2.70138	0.00378347	0.0330571	6.50422
Gh_A05G2636	AT1G69780	Homeobox-leucine zipper protein family	-2.60697	1.26e-05	0.000300668	6.09225
Gh_A05G2653	AT1G17230	Leucine-rich receptor-like protein kinase family protein	-1.35672	8.9e-09	4.8e-07	2.56102
Gh_A05G2793	AT1G70170	matrix metalloproteinase	-1.54955	0.00335577	0.0301379	2.92725
Gh_A05G2805	AT1G59820	aminophospholipid ATPase 3	-1.1569	0.045019	0.186877	2.22977
Gh_A05G2809	AT5G39950	thioredoxin 2	-2.91672	1.82e-16	3.93e-14	7.55126
Gh_A05G2826	0	0	-1.25299	0.0159155	0.0940119	2.38336
Gh_A05G2828	0	0	-2.51032	0.000995728	0.0116932	5.69747
Gh_A05G2829	0	0	-1.93911	0.000620694	0.00797334	3.8347
Gh_A05G2834	0	0	-1.41983	0.00196573	0.0200268	2.67555
Gh_A05G2835	0	0	-1.83391	0.00384541	0.0334278	3.56503
Gh_A05G2880	AT3G55990	Plant protein of unknown function (DUF828)	-2.07374	7.52e-08	3.22e-06	4.20978
Gh_A05G2885	AT2G40180	phosphatase 2C5	-1.39326	0.000369706	0.00527402	2.62671
Gh_A05G2888	AT2G40200	basic helix-loop-helix (bHLH) DNA-binding superfamily protein	-2.31691	2.67e-05	0.000576752	4.98264
Gh_A05G2897	AT2G41430	dehydration-induced protein (ERD15)	-1.70766	2.02e-10	1.51e-08	3.2663
Gh_A05G2904	AT2G38800	Plant calmodulin-binding protein-related	-2.49323	2.72e-05	0.000586153	5.63038
Gh_A05G2921	AT1G28050	B-box type zinc finger protein with CCT domain	-2.50294	0.000252389	0.00383417	5.66841
Gh_A05G2932	AT5G41050	Pollen Ole e 1 allergen and extensin family protein	-2.36359	3.97e-05	0.000808154	5.14651
Gh_A05G2935	AT3G01990	ACT domain repeat 6	-1.67578	0.00249687	0.0240153	3.19491
Gh_A05G2936	AT3G27010	TEOSINTE BRANCHED 1, cycloidea, PCF (TCP)-domain family protein 20	-2.27061	2.86e-10	2.05e-08	4.82526
Gh_A05G2955	AT3G27150	Galactose oxidase/kelch repeat superfamily protein	-1.79253	0.0156621	0.0930269	3.46421
Gh_A05G2958	AT3G01860	0	-3.0751	1.43e-11	1.34e-09	8.42745
Gh_A05G2967	AT5G14230	0	-2.87601	2.66e-06	7.79e-05	7.34118
Gh_A05G2973	AT5G40780	lysine histidine transporter 1	-1.7762	0.000314221	0.00459382	3.42523
Gh_A05G3019	AT4G23890	0	-2.09647	0.000219803	0.00344185	4.27663
Gh_A05G3021	AT5G05960	Bifunctional inhibitor/lipid-transfer protein/seed storage 2S albumin superfamily protein	-2.49422	3.4e-11	3.01e-09	5.63425
Gh_A05G3030	AT3G11410	protein phosphatase 2CA	-1.3665	0.000322943	0.00470126	2.57844
Gh_A05G3071	AT3G12360	Ankyrin repeat family protein	-1.19926	2.12e-06	6.41e-05	2.29621
Gh_A05G3079	AT5G40610	NAD-dependent glycerol-3-phosphate dehydrogenase family protein	-1.56749	0.000598284	0.00775002	2.96388
Gh_A05G3097	AT5G14500	aldose 1-epimerase family protein	-1.70066	6.57e-10	4.39e-08	3.25049
Gh_A05G3099	AT5G47750	D6 protein kinase like 2	-1.09898	0.00185202	0.0191268	2.14203
Gh_A05G3116	AT3G27830	ribosomal protein L12-A	-1.26401	0.00161746	0.0172616	2.40163
Gh_A05G3121	AT3G27870	ATPase E1-E2 type family protein / haloacid dehalogenase-like hydrolase family protein	-1.17438	0.000108521	0.00190164	2.25697
Gh_A05G3126	AT3G01490	Protein kinase superfamily protein	-1.50756	1.3e-05	0.000309006	2.84328
Gh_A05G3144	AT5G14940	Major facilitator superfamily protein	-3.5463	2.19e-17	5.29e-15	11.6827
Gh_A05G3161	AT5G57090	Auxin efflux carrier family protein	-2.285	0.00212557	0.0211609	4.87364
Gh_A05G3166	AT5G15070	Phosphoglycerate mutase-like family protein	-1.11896	0.000108219	0.00189724	2.17191
Gh_A05G3167	AT3G28960	Transmembrane amino acid transporter family protein	-2.32975	0.000930277	0.0110667	5.02718
Gh_A05G3201	AT5G15450	casein lytic proteinase B3	-1.93926	2.14e-06	6.45e-05	3.8351
Gh_A05G3223	AT5G47900	Protein of unknown function (DUF1624)	-1.77066	0.000884511	0.0106263	3.41209
Gh_A05G3304	AT3G52430	alpha/beta-Hydrolases superfamily protein	-1.45743	4.24e-07	1.55e-05	2.74618
Gh_A05G3308	AT5G63800	Glycosyl hydrolase family 35 protein	-1.83879	0.0201385	0.111298	3.57711
Gh_A05G3310	AT5G08790	NAC (No Apical Meristem) domain transcriptional regulator superfamily protein	-1.80626	0.0090584	0.0628268	3.49734
Gh_A05G3375	AT4G18530	Protein of unknown function (DUF707)	-2.22565	1.06e-06	3.48e-05	4.67721
Gh_A05G3411	AT5G04550	Protein of unknown function (DUF668)	-1.19603	0.00179198	0.018689	2.29108
Gh_A05G3415	AT3G52490	Double Clp-N motif-containing P-loop nucleoside triphosphate hydrolases superfamily protein	-2.29901	1.02e-06	3.37e-05	4.92119
Gh_A05G3434	AT5G06100	myb domain protein 33	-1.66002	7.15e-06	0.000185396	3.1602
Gh_A05G3447	AT3G52240	0	-1.37484	2.41e-10	1.76e-08	2.5934
Gh_A05G3466	AT3G54390	sequence-specific DNA binding transcription factors	-2.40235	3.63e-18	9.99e-16	5.28665
Gh_A05G3488	AT3G56230	BTB/POZ domain-containing protein	-1.87026	0.00017467	0.0028451	3.65599
Gh_A05G3492	0	0	-1.72569	0.000850516	0.0102934	3.30738
Gh_A05G3506	AT2G40815	Calcium-dependent lipid-binding (CaLB domain) family protein	-1.20927	0.0275693	0.135934	2.3122
Gh_A05G3508	AT5G24910	cytochrome P450, family 714, subfamily A, polypeptide 1	-2.28817	2.92e-11	2.64e-09	4.88436
Gh_A05G3520	AT3G14000	DZC (Disease resistance/zinc finger/chromosome condensation-like region) domain containing protein	-2.41252	1.57e-05	0.00036318	5.32402
Gh_A05G3579	AT2G39220	PATATIN-like protein 6	-1.11837	0.0277919	0.136692	2.17101
Gh_A05G3583	AT3G12090	tetraspanin6	-2.96606	2.28e-12	2.53e-10	7.81401
Gh_A05G3597	AT5G53420	CCT motif family protein	-1.50464	0.0245912	0.126085	2.83753
Gh_A05G3608	AT2G32800	protein kinase family protein	-1.24496	1.34e-06	4.28e-05	2.37012
Gh_A06G0019	AT5G42180	Peroxidase superfamily protein	-3.66175	7.46e-06	0.000191615	12.656
Gh_A06G0027	AT1G02520	P-glycoprotein 11	-1.94558	0.00793347	0.0570638	3.85193
Gh_A06G0044	AT1G75750	GAST1 protein homolog 1	-2.71655	3.56e-19	1.23e-16	6.57299
Gh_A06G0057	AT1G27660	basic helix-loop-helix (bHLH) DNA-binding superfamily protein	-2.30052	9.69e-13	1.13e-10	4.92635
Gh_A06G0067	AT1G75310	auxin-like 1 protein	-1.17508	0.000114837	0.00199377	2.25806
Gh_A06G0073	AT1G47270	tubby like protein 6	-1.40031	0.00407083	0.0349041	2.63959
Gh_A06G0085	AT4G36660	Protein of unknown function (DUF1195)	-1.67443	0.000109168	0.00190942	3.19193
Gh_A06G0097	AT1G65910	NAC domain containing protein 28	-1.81657	2.92e-05	0.000622324	3.52243
Gh_A06G0103	AT1G19300	Nucleotide-diphospho-sugar transferases superfamily protein	-1.8929	1.43e-06	4.5e-05	3.71381
Gh_A06G0107	AT3G14470	NB-ARC domain-containing disease resistance protein	-1.82688	5.22e-07	1.85e-05	3.54769
Gh_A06G0120	AT4G31940	cytochrome P450, family 82, subfamily C, polypeptide 4	-3.352	8.11e-07	2.73e-05	10.2107
Gh_A06G0131	AT2G26510	Xanthine/uracil permease family protein	-1.02996	5.5e-10	3.73e-08	2.04197
Gh_A06G0150	0	0	-1.80182	0.00199629	0.0202723	3.4866
Gh_A06G0158	AT1G24620	EF hand calcium-binding protein family	-2.02588	0.0337971	0.15537	4.07241
Gh_A06G0170	AT5G67090	Subtilisin-like serine endopeptidase family protein	-2.73895	4.64e-06	0.000126198	6.67583
Gh_A06G0183	AT3G16150	N-terminal nucleophile aminohydrolases (Ntn hydrolases) superfamily protein	-1.74854	0.00158763	0.0169932	3.36018
Gh_A06G0196	AT5G59845	Gibberellin-regulated family protein	-2.40142	3.22e-09	1.89e-07	5.28324
Gh_A06G0197	AT3G19540	Protein of unknown function (DUF620)	-1.38825	0.00213541	0.0212353	2.61761
Gh_A06G0198	AT4G37370	cytochrome P450, family 81, subfamily D, polypeptide 8	-4.18332	2.95e-06	8.54e-05	18.1679
Gh_A06G0199	AT5G43120	ARM-repeat/Tetratricopeptide repeat (TPR)-like protein	-4.16014	1.72e-15	3.26e-13	17.8784
Gh_A06G0206	AT5G65920	ARM repeat superfamily protein	-1.333	1.94e-05	0.000436939	2.51926
Gh_A06G0209	AT3G49780	phytosulfokine 4 precursor	-2.43426	0.00178727	0.0186628	5.40489
Gh_A06G0210	AT4G10810	0	-2.23689	1.68e-06	5.21e-05	4.71379
Gh_A06G0216	0	0	-5.40453	4.81e-08	2.15e-06	42.3572
Gh_A06G0221	AT1G44920	0	-1.52312	0.0013264	0.0146933	2.87411
Gh_A06G0225	AT5G49630	amino acid permease 6	-2.27233	0.000241245	0.00369467	4.83104
Gh_A06G0238	AT5G49665	Zinc finger (C3HC4-type RING finger) family protein	-2.72095	1.69e-06	5.23e-05	6.59307
Gh_A06G0239	AT5G65670	indole-3-acetic acid inducible 9	-1.00678	4.51e-09	2.6e-07	2.00942
Gh_A06G0241	AT5G65640	beta HLH protein 93	-1.97828	0.000452701	0.00617059	3.94023
Gh_A06G0249	AT1G74520	HVA22 homologue A	-1.2685	0.0234088	0.12215	2.4091
Gh_A06G0255	AT4G24480	Protein kinase superfamily protein	-1.6262	1.51e-12	1.69e-10	3.08698
Gh_A06G0261	AT4G09060	0	-1.06887	0.0378309	0.167581	2.09779
Gh_A06G0262	AT1G45063	copper ion binding;electron carriers	-4.80608	4.64e-07	1.67e-05	27.9752
Gh_A06G0270	AT4G09010	ascorbate peroxidase 4	-1.16731	0.00433818	0.0365803	2.24592
Gh_A06G0272	AT1G22430	GroES-like zinc-binding dehydrogenase family protein	-1.13099	6.97e-07	2.38e-05	2.19009
Gh_A06G0283	AT1G22330	RNA-binding (RRM/RBD/RNP motifs) family protein	-1.67476	0.00055291	0.00726968	3.19267
Gh_A06G0291	AT4G20140	Leucine-rich repeat transmembrane protein kinase	-4.0037	0.0450044	0.186877	16.041
Gh_A06G0300	AT1G78110	0	-1.16965	0.00403274	0.0346247	2.24957
Gh_A06G0329	AT1G77920	bZIP transcription factor family protein	-1.09069	0.000601185	0.00777537	2.12976
Gh_A06G0331	AT1G22030	0	-1.36085	0.0135986	0.0843335	2.56837
Gh_A06G0353	AT2G41705	camphor resistance CrcB family protein	-1.92294	1.67e-07	6.7e-06	3.79196
Gh_A06G0361	AT4G08300	nodulin MtN21 /EamA-like transporter family protein	-3.08712	8.03e-30	1.21e-26	8.49799
Gh_A06G0451	AT1G05500	Calcium-dependent lipid-binding (CaLB domain) family protein	-1.00877	1.52e-06	4.78e-05	2.01219
Gh_A06G0485	AT1G55270	Galactose oxidase/kelch repeat superfamily protein	-1.02238	0.000340407	0.00491372	2.03126
Gh_A06G0527	AT5G55980	serine-rich protein-related	-3.54781	3.63e-07	1.35e-05	11.695
Gh_A06G0529	AT5G55980	serine-rich protein-related	-2.93305	2.4e-10	1.76e-08	7.63723
Gh_A06G0536	AT3G24520	heat shock transcription factor C1	-3.51639	1.66e-07	6.67e-06	11.4429
Gh_A06G0538	AT4G13260	Flavin-binding monooxygenase family protein	-2.97363	0.00181248	0.018832	7.85509
Gh_A06G0562	AT2G20050	protein serine/threonine phosphatases;protein kinases;catalytics;cAMP-dependent protein kinase regulators;ATP binding;protein serine/threonine phosphatases	-1.3263	0.00212592	0.0211609	2.50758
Gh_A06G0579	AT4G26080	Protein phosphatase 2C family protein	-1.31053	9.15e-05	0.00164848	2.48033
Gh_A06G0582	AT4G15450	Senescence/dehydration-associated protein-related	-2.5085	3.78e-05	0.00077471	5.69029
Gh_A06G0587	AT4G29130	hexokinase 1	-1.8003	5.25e-08	2.33e-06	3.48294
Gh_A06G0601	AT4G29230	NAC domain containing protein 75	-1.98518	0.0334107	0.154403	3.95913
Gh_A06G0605	AT4G29210	gamma-glutamyl transpeptidase 4	-3.04864	5.77e-10	3.89e-08	8.27431
Gh_A06G0614	AT1G51760	peptidase M20/M25/M40 family protein	-1.23635	2.03e-07	7.97e-06	2.35602
Gh_A06G0620	AT4G26220	S-adenosyl-L-methionine-dependent methyltransferases superfamily protein	-2.42244	8.88e-07	2.98e-05	5.36077
Gh_A06G0626	AT3G13690	Protein kinase protein with adenine nucleotide alpha hydrolases-like domain	-1.0251	0.00225741	0.0222174	2.0351
Gh_A06G0627	AT4G29540	bacterial transferase hexapeptide repeat-containing protein	-1.54398	0.0115405	0.0749637	2.91597
Gh_A06G0654	AT5G57035	U-box domain-containing protein kinase family protein	-1.08585	0.000224221	0.00349649	2.12263
Gh_A06G0667	AT3G53260	phenylalanine ammonia-lyase 2	-2.87023	0.00387444	0.033649	7.31182
Gh_A06G0707	AT5G20700	Protein of unknown function (DUF581)	-2.25855	6.22e-24	4.02e-21	4.78511
Gh_A06G0724	AT2G05940	Protein kinase superfamily protein	-1.7137	0.0320835	0.150662	3.28
Gh_A06G0743	AT5G19530	S-adenosyl-L-methionine-dependent methyltransferases superfamily protein	-2.41163	3.7e-11	3.26e-09	5.32074
Gh_A06G0779	AT3G13790	Glycosyl hydrolases family 32 protein	-2.87193	7.06e-14	1.04e-11	7.32042
Gh_A06G0809	AT5G26010	Protein phosphatase 2C family protein	-2.59776	0.00341506	0.0305022	6.05348
Gh_A06G0827	AT5G25880	NADP-malic enzyme 3	-2.84159	2.45e-10	1.78e-08	7.16809
Gh_A06G0833	AT4G32880	homeobox gene 8	-1.36115	0.00658774	0.0499492	2.56889
Gh_A06G0844	AT1G49450	Transducin/WD40 repeat-like superfamily protein	-1.24517	0.00480188	0.0394829	2.37046
Gh_A06G0872	AT2G24260	LJRHL1-like 1	-1.65748	0.000224709	0.00349976	3.15466
Gh_A06G0873	AT4G30960	SOS3-interacting protein 3	-1.7633	9.41e-05	0.00168995	3.39473
Gh_A06G0929	AT5G06720	peroxidase 2	-2.17371	0.000120658	0.00207665	4.51182
Gh_A06G0948	AT2G24580	FAD-dependent oxidoreductase family protein	-3.65216	4.77e-32	1.06e-28	12.5722
Gh_A06G0950	AT2G24550	0	-1.79185	1.32e-21	6.22e-19	3.46259
Gh_A06G0972	AT5G24800	basic leucine zipper 9	-2.20195	1.13e-08	5.96e-07	4.60102
Gh_A06G1010	AT1G71710	DNAse I-like superfamily protein	-1.03821	0.00343897	0.0306731	2.05367
Gh_A06G1037	AT1G15290	Tetratricopeptide repeat (TPR)-like superfamily protein	-1.37994	1.73e-05	0.000395678	2.60258
Gh_A06G1085	AT5G45650	subtilase family protein	-2.03332	1.2e-06	3.88e-05	4.09345
Gh_A06G1089	AT4G21445	0	-4.0968	0.000154003	0.00255597	17.1103
Gh_A06G1098	AT1G11125	0	-1.16556	0.0395664	0.172571	2.2432
Gh_A06G1101	AT1G11090	alpha/beta-Hydrolases superfamily protein	-1.24953	0.017531	0.100622	2.37764
Gh_A06G1107	AT1G61050	alpha 1,4-glycosyltransferase family protein	-1.4966	0.00750294	0.05492	2.82178
Gh_A06G1146	AT1G28680	HXXXD-type acyl-transferase family protein	-3.47924	1.4e-17	3.52e-15	11.1521
Gh_A06G1181	AT1G29530	0	-1.24275	0.000292897	0.00433421	2.36649
Gh_A06G1189	AT4G18210	purine permease 10	-1.59304	0.00422713	0.0359173	3.01685
Gh_A06G1191	AT3G51740	inflorescence meristem receptor-like kinase 2	-2.26123	4.89e-05	0.00097038	4.794
Gh_A06G1218	AT1G30260	0	-3.32658	0.00204827	0.020661	10.0323
Gh_A06G1259	0	0	-1.3723	0.0322057	0.151027	2.58882
Gh_A06G1303	AT4G04640	ATPase, F1 complex, gamma subunit protein	-1.09474	0.0201077	0.111193	2.13575
Gh_A06G1314	AT4G26910	Dihydrolipoamide succinyltransferase	-1.11624	1.24e-07	5.11e-06	2.16782
Gh_A06G1315	AT5G64840	general control non-repressible 5	-1.25951	0.0102164	0.0687329	2.39415
Gh_A06G1330	AT4G22130	STRUBBELIG-receptor family 8	-1.00175	0.00449375	0.0375393	2.00243
Gh_A06G1337	AT4G22190	0	-2.12995	2.43e-06	7.23e-05	4.37701
Gh_A06G1344	AT4G22290	Ubiquitin-specific protease family C19-related protein	-1.03805	0.000992586	0.0116643	2.05345
Gh_A06G1347	AT1G62422	0	-1.66398	0.000290626	0.00430738	3.1689
Gh_A06G1377	AT4G17220	microtubule-associated proteins 70-5	-3.18901	1.25e-07	5.14e-06	9.11986
Gh_A06G1391	AT1G02205	Fatty acid hydroxylase superfamily	-1.67418	0.000590708	0.00766882	3.19138
Gh_A06G1393	AT3G51950	Zinc finger (CCCH-type) family protein / RNA recognition motif (RRM)-containing protein	-1.72645	4.74e-05	0.00094401	3.30913
Gh_A06G1417	AT5G20420	chromatin remodeling 42	-1.02431	0.0265935	0.13299	2.03398
Gh_A06G1422	0	0	-1.63494	0.000324607	0.00471274	3.10574
Gh_A06G1459	AT3G54000	0	-1.85408	2.79e-07	1.07e-05	3.61522
Gh_A06G1460	AT5G05940	ROP guanine nucleotide exchange factor 5	-1.73192	0.00183987	0.019038	3.3217
Gh_A06G1481	AT5G04310	Pectin lyase-like superfamily protein	-1.01028	0.000938391	0.0111421	2.01431
Gh_A06G1526	AT5G04200	metacaspase 9	-2.46542	0.00083114	0.010101	5.52287
Gh_A06G1559	AT3G12360	Ankyrin repeat family protein	-1.34805	3.77e-07	1.4e-05	2.54567
Gh_A06G1607	AT1G15800	0	-1.45794	0.0130877	0.0820565	2.74716
Gh_A06G1608	AT1G80490	TOPLESS-related 1	-1.08214	1.62e-05	0.00037353	2.11717
Gh_A06G1610	AT1G15290	Tetratricopeptide repeat (TPR)-like superfamily protein	-2.49823	4.84e-22	2.46e-19	5.64991
Gh_A06G1635	AT1G80170	Pectin lyase-like superfamily protein	-1.25148	0.0322226	0.151042	2.38086
Gh_A06G1656	AT1G12220	Disease resistance protein (CC-NBS-LRR class) family	-2.15918	0.000435765	0.00600272	4.46662
Gh_A06G1686	AT5G63020	Disease resistance protein (CC-NBS-LRR class) family	-1.11168	0.00438497	0.0368676	2.16097
Gh_A06G1716	AT2G31930	0	-3.76742	3.66e-08	1.68e-06	13.6178
Gh_A06G1721	AT5G49665	Zinc finger (C3HC4-type RING finger) family protein	-1.42531	7.16e-07	2.44e-05	2.68572
Gh_A06G1729	AT5G47750	D6 protein kinase like 2	-1.09946	0.000348624	0.00501696	2.14274
Gh_A06G1738	AT3G02960	Heavy metal transport/detoxification superfamily protein	-1.96019	1.28e-05	0.000304722	3.89113
Gh_A06G1745	AT5G47530	Auxin-responsive family protein	-4.92702	6.33e-11	5.32e-09	30.4216
Gh_A06G1786	AT1G11300	protein serine/threonine kinases;protein kinases;ATP binding;sugar binding;kinases;carbohydrate binding	-2.15735	5.16e-06	0.000138669	4.46095
Gh_A06G1787	AT4G05150	Octicosapeptide/Phox/Bem1p family protein	-2.5551	1.08e-26	1.1e-23	5.8771
Gh_A07G0012	AT4G30170	Peroxidase family protein	-2.99622	2.01e-09	1.22e-07	7.97905
Gh_A07G0022	AT2G26650	K+ transporter 1	-1.09815	0.00043843	0.00602622	2.1408
Gh_A07G0045	AT2G32230	proteinaceous RNase P 1	-1.71323	0.028609	0.139545	3.27893
Gh_A07G0057	AT5G45130	RAB homolog 1	-1.16181	0.0366341	0.164229	2.23738
Gh_A07G0058	AT5G55980	serine-rich protein-related	-1.78794	9.66e-08	4.02e-06	3.45322
Gh_A07G0108	AT5G56890	Protein kinase superfamily protein	-1.05756	0.000401734	0.00562233	2.08141
Gh_A07G0129	AT1G54160	nuclear factor Y, subunit A5	-1.82147	0.0158383	0.0937039	3.53441
Gh_A07G0140	AT1G22640	myb domain protein 3	-2.67112	3.3e-15	5.9e-13	6.36922
Gh_A07G0148	AT5G58010	LJRHL1-like 3	-1.72391	0.00496921	0.0406076	3.3033
Gh_A07G0154	AT3G13000	Protein of unknown function, DUF547	-2.54412	4.2e-12	4.41e-10	5.83252
Gh_A07G0188	AT2G41380	S-adenosyl-L-methionine-dependent methyltransferases superfamily protein	-1.59861	0.000354872	0.00509778	3.02851
Gh_A07G0189	AT2G41380	S-adenosyl-L-methionine-dependent methyltransferases superfamily protein	-1.9819	0.0115612	0.0750794	3.95013
Gh_A07G0208	AT5G58020	0	-3.07445	1.32e-05	0.000312517	8.42365
Gh_A07G0215	AT4G30610	alpha/beta-Hydrolases superfamily protein	-1.37055	0.0173064	0.0996359	2.5857
Gh_A07G0221	AT5G25390	Integrase-type DNA-binding superfamily protein	-1.54896	0.0405686	0.175439	2.92607
Gh_A07G0223	AT2G25490	EIN3-binding F box protein 1	-3.69564	1.54e-05	0.000356932	12.9568
Gh_A07G0245	AT5G25220	KNOTTED1-like homeobox gene 3	-1.8182	2.2e-05	0.000488947	3.52641
Gh_A07G0248	AT4G32030	0	-1.16183	0.000159259	0.00262701	2.23741
Gh_A07G0292	AT1G15410	aspartate-glutamate racemase family	-2.5876	7.51e-07	2.55e-05	6.01097
Gh_A07G0298	AT4G32400	Mitochondrial substrate carrier family protein	-2.36103	5.59e-19	1.8e-16	5.13736
Gh_A07G0303	AT2G26660	SPX domain gene 2	-1.32824	0.000374247	0.00532669	2.51096
Gh_A07G0354	AT3G47420	phosphate starvation-induced gene 3	-1.36381	0.00683276	0.0512593	2.57364
Gh_A07G0365	AT5G09380	RNA polymerase III RPC4	-2.24405	8.25e-06	0.000208709	4.73725
Gh_A07G0391	AT5G51110	Transcriptional coactivator/pterin dehydratase	-1.99757	5.11e-05	0.00100668	3.99327
Gh_A07G0409	AT4G25080	magnesium-protoporphyrin IX methyltransferase	-2.16902	3.4e-06	9.72e-05	4.49716
Gh_A07G0431	AT1G69040	ACT domain repeat 4	-1.83524	0.000127874	0.00217993	3.5683
Gh_A07G0438	AT5G50740	Heavy metal transport/detoxification superfamily protein	-2.53759	1.99e-13	2.67e-11	5.80616
Gh_A07G0449	AT3G48590	nuclear factor Y, subunit C1	-1.15928	0.00149504	0.0162224	2.23347
Gh_A07G0451	AT4G24910	Protein of unknown function (DUF579)	-3.76767	1.65e-14	2.61e-12	13.6202
Gh_A07G0514	AT4G26090	NB-ARC domain-containing disease resistance protein	-1.56294	0.00308798	0.0282355	2.95456
Gh_A07G0522	AT5G60850	OBF binding protein 4	-2.12032	1.03e-07	4.29e-06	4.34792
Gh_A07G0539	AT4G17695	Homeodomain-like superfamily protein	-2.64216	0.00020276	0.00322456	6.24265
Gh_A07G0573	AT5G08640	flavonol synthase 1	-2.01243	0.00110145	0.0126825	4.03462
Gh_A07G0576	AT1G74690	IQ-domain 31	-1.3973	0.000147399	0.00245889	2.63408
Gh_A07G0585	AT3G01470	homeobox 1	-1.23692	7.4e-09	4.06e-07	2.35694
Gh_A07G0590	AT2G47140	NAD(P)-binding Rossmann-fold superfamily protein	-2.151	4.23e-07	1.55e-05	4.44134
Gh_A07G0606	AT5G39040	transporter associated with antigen processing protein 2	-1.77647	2.92e-05	0.000621827	3.42587
Gh_A07G0625	AT5G15490	UDP-glucose 6-dehydrogenase family protein	-1.45445	0.0267718	0.133575	2.74053
Gh_A07G0665	AT5G37180	sucrose synthase 5	-3.80458	7.19e-07	2.45e-05	13.9731
Gh_A07G0672	AT1G66810	Zinc finger C-x8-C-x5-C-x3-H type family protein	-1.92772	0.0169846	0.0984491	3.80452
Gh_A07G0688	AT5G06740	Concanavalin A-like lectin protein kinase family protein	-2.68391	1.27e-05	0.000303715	6.42597
Gh_A07G0689	AT5G37840	0	-2.59691	1.15e-06	3.73e-05	6.0499
Gh_A07G0690	AT3G03440	ARM repeat superfamily protein	-1.04897	0.000222846	0.00348081	2.06905
Gh_A07G0714	AT4G37370	cytochrome P450, family 81, subfamily D, polypeptide 8	-2.43092	1.12e-30	2.01e-27	5.39237
Gh_A07G0721	AT5G15790	RING/U-box superfamily protein	-2.93161	0.00137972	0.0152348	7.6296
Gh_A07G0724	AT5G15650	reversibly glycosylated polypeptide 2	-2.8586	2.27e-05	0.000501311	7.2531
Gh_A07G0730	AT3G29780	ralf-like 27	-2.2435	0.000156013	0.00258024	4.73544
Gh_A07G0773	AT1G05010	ethylene-forming enzyme	-2.92878	1.13e-32	2.66e-29	7.61466
Gh_A07G0774	AT1G05010	ethylene-forming enzyme	-2.66706	1.27e-06	4.07e-05	6.35133
Gh_A07G0775	AT1G05010	ethylene-forming enzyme	-4.33318	1.26e-06	4.03e-05	20.1565
Gh_A07G0824	AT3G07510	0	-1.06414	0.0268707	0.133822	2.09092
Gh_A07G0831	AT3G25290	Auxin-responsive family protein	-3.53054	0.000133194	0.00225532	11.5558
Gh_A07G0854	AT5G65560	Pentatricopeptide repeat (PPR) superfamily protein	-1.25524	0.00154301	0.0165992	2.38706
Gh_A07G0864	AT2G28630	3-ketoacyl-CoA synthase 12	-1.88665	0.0330129	0.153225	3.69775
Gh_A07G0884	AT2G28810	Dof-type zinc finger DNA-binding family protein	-2.80907	1.71e-06	5.28e-05	7.00835
Gh_A07G0885	AT5G37660	plasmodesmata-located protein 7	-3.38871	2.07e-08	1.01e-06	10.4738
Gh_A07G0928	AT5G59010	Protein kinase protein with tetratricopeptide repeat domain	-2.24779	0.0163592	0.0958375	4.74955
Gh_A07G0938	AT2G29670	Tetratricopeptide repeat (TPR)-like superfamily protein	-2.95004	0.0022784	0.0223739	7.72769
Gh_A07G0945	AT5G58620	zinc finger (CCCH-type) family protein	-1.77914	0.000337475	0.00487702	3.43221
Gh_A07G0950	AT5G58600	Plant protein of unknown function (DUF828)	-1.04399	0.00760055	0.0553763	2.06193
Gh_A07G1001	AT1G08320	bZIP transcription factor family protein	-1.08728	0.00396374	0.0342038	2.12473
Gh_A07G1052	AT2G27130	Bifunctional inhibitor/lipid-transfer protein/seed storage 2S albumin superfamily protein	-1.42311	0.00196208	0.0200004	2.68163
Gh_A07G1057	AT2G28510	Dof-type zinc finger DNA-binding family protein	-3.8773	7.6e-05	0.00141216	14.6955
Gh_A07G1075	AT2G26980	CBL-interacting protein kinase 3	-1.15879	0.0328421	0.152738	2.2327
Gh_A07G1091	AT5G12330	Lateral root primordium (LRP) protein-related	-2.0499	0.0252315	0.128147	4.14078
Gh_A07G1121	AT1G51410	NAD(P)-binding Rossmann-fold superfamily protein	-1.36474	0.000499004	0.00669038	2.5753
Gh_A07G1126	AT5G12870	myb domain protein 46	-2.78499	0.000552767	0.00726968	6.89231
Gh_A07G1205	AT2G46940	0	-3.08062	0.00850035	0.060089	8.45978
Gh_A07G1206	AT3G62040	Haloacid dehalogenase-like hydrolase (HAD) superfamily protein	-3.00539	7.66e-13	9.11e-11	8.02994
Gh_A07G1213	AT1G02290	0	-1.51116	0.0219239	0.117081	2.85039
Gh_A07G1218	AT4G35580	NAC transcription factor-like 9	-1.16443	4.29e-07	1.57e-05	2.24144
Gh_A07G1267	AT4G01010	cyclic nucleotide-gated channel 13	-1.57261	0.0118983	0.0765648	2.97443
Gh_A07G1280	AT2G46370	Auxin-responsive GH3 family protein	-3.50656	2.48e-18	7.08e-16	11.3652
Gh_A07G1285	AT1G01490	Heavy metal transport/detoxification superfamily protein	-2.56391	8.85e-24	5.46e-21	5.91306
Gh_A07G1286	AT1G01470	Late embryogenesis abundant protein	-1.81718	0.000914405	0.010902	3.52393
Gh_A07G1310	AT4G00370	Major facilitator superfamily protein	-1.03154	8.02e-05	0.00148039	2.04421
Gh_A07G1312	AT2G45910	U-box domain-containing protein kinase family protein	-2.16218	3.55e-10	2.49e-08	4.47591
Gh_A07G1329	AT4G00570	NAD-dependent malic enzyme 2	-1.10786	0.00974924	0.066432	2.15526
Gh_A07G1339	AT2G45650	AGAMOUS-like 6	-2.47801	1.26e-05	0.000300668	5.57127
Gh_A07G1351	AT2G45400	NAD(P)-binding Rossmann-fold superfamily protein	-2.86708	2.4e-24	1.66e-21	7.29585
Gh_A07G1375	AT1G02065	squamosa promoter binding protein-like 8	-1.02887	0.0129412	0.0813703	2.04042
Gh_A07G1383	AT2G31200	actin depolymerizing factor 6	-1.52543	0.000150983	0.00251249	2.87872
Gh_A07G1420	AT5G44010	0	-1.06963	0.011011	0.0725751	2.0989
Gh_A07G1489	AT3G07600	Heavy metal transport/detoxification superfamily protein	-2.73099	0.000115006	0.00199579	6.63911
Gh_A07G1518	ATCG00520	unfolded protein binding	-4.99118	0.00364045	0.0320828	31.8049
Gh_A07G1521	AT5G35740	Carbohydrate-binding X8 domain superfamily protein	-1.15651	0.00159431	0.0170447	2.22917
Gh_A07G1542	AT5G13920	GRF zinc finger / Zinc knuckle protein	-1.74882	0.00685862	0.0514124	3.36084
Gh_A07G1543	AT2G32970	0	-1.3565	1.36e-05	0.000321444	2.56063
Gh_A07G1561	AT2G17550	0	-1.07047	0.014686	0.0890254	2.10012
Gh_A07G1563	AT4G35550	WUSCHEL related homeobox 13	-1.31811	1.45e-06	4.57e-05	2.49339
Gh_A07G1585	AT5G37600	glutamine synthase clone R1	-2.26787	4.14e-21	1.82e-18	4.8161
Gh_A07G1605	AT5G16600	myb domain protein 43	-4.71998	0.00449251	0.0375372	26.3546
Gh_A07G1610	AT5G15780	Pollen Ole e 1 allergen and extensin family protein	-1.96316	2.89e-08	1.37e-06	3.89914
Gh_A07G1631	AT5G24910	cytochrome P450, family 714, subfamily A, polypeptide 1	-2.48922	1.17e-05	0.000281502	5.61476
Gh_A07G1646	AT2G30890	Cytochrome b561/ferric reductase transmembrane protein family	-4.99748	8.13e-14	1.19e-11	31.9442
Gh_A07G1653	AT1G14130	2-oxoglutarate (2OG) and Fe(II)-dependent oxygenase superfamily protein	-1.80753	4.41e-07	1.6e-05	3.50041
Gh_A07G1658	0	0	-1.12185	0.00919032	0.0635079	2.17627
Gh_A07G1659	0	0	-1.72367	0.000607098	0.00783571	3.30275
Gh_A07G1689	0	0	-1.20784	0.0418137	0.178731	2.30991
Gh_A07G1690	0	0	-1.77974	0.000463488	0.00627675	3.43365
Gh_A07G1692	0	0	-1.3463	0.0108464	0.0717789	2.5426
Gh_A07G1694	0	0	-1.14646	0.0172321	0.0994059	2.2137
Gh_A07G1695	0	0	-1.5417	0.017152	0.0990799	2.91137
Gh_A07G1696	0	0	-1.08756	0.0160949	0.094723	2.12514
Gh_A07G1697	0	0	-1.9005	0.000806848	0.00986628	3.73341
Gh_A07G1705	0	0	-3.17364	0.00178951	0.018681	9.02322
Gh_A07G1709	AT5G35700	fimbrin-like protein 2	-1.13927	0.000204796	0.00325419	2.2027
Gh_A07G1736	AT4G16360	5\'-AMP-activated protein kinase beta-2 subunit protein	-1.53229	0.0350178	0.159297	2.89245
Gh_A07G1741	AT4G12730	FASCICLIN-like arabinogalactan 2	-1.83044	0.000232781	0.00360166	3.55645
Gh_A07G1742	AT4G12730	FASCICLIN-like arabinogalactan 2	-2.21698	3.19e-12	3.46e-10	4.64918
Gh_A07G1759	AT5G48300	ADP glucose pyrophosphorylase 1	-1.28788	0.0015025	0.016271	2.44169
Gh_A07G1774	AT2G43820	UDP-glucosyltransferase 74F2	-2.1861	8.64e-07	2.9e-05	4.55073
Gh_A07G1775	AT5G07280	Leucine-rich repeat transmembrane protein kinase	-1.12069	5.56e-05	0.00108187	2.1745
Gh_A07G1831	AT3G07120	RING/U-box superfamily protein	-1.10689	0.0248082	0.126852	2.15381
Gh_A07G1868	AT1G04530	Tetratricopeptide repeat (TPR)-like superfamily protein	-1.35393	0.0223875	0.118645	2.55608
Gh_A07G1877	AT3G28917	mini zinc finger 2	-1.34755	0.000510932	0.00682844	2.54479
Gh_A07G1894	AT1G55360	Protein of Unknown Function (DUF239)	-1.3118	0.000386496	0.00546566	2.48251
Gh_A07G1897	AT5G20030	Plant Tudor-like RNA-binding protein	-1.46875	7.55e-06	0.000193648	2.76781
Gh_A07G1912	AT2G30590	WRKY DNA-binding protein 21	-2.40135	1.94e-06	5.9e-05	5.28296
Gh_A07G1963	AT3G28860	ATP binding cassette subfamily B19	-2.16876	6.5e-11	5.45e-09	4.49637
Gh_A07G1996	AT5G40140	RING/U-box superfamily protein with ARM repeat domain	-2.13585	4.93e-05	0.000976432	4.39497
Gh_A07G2007	AT5G40250	RING/U-box superfamily protein	-1.26425	0.000183016	0.00295928	2.40202
Gh_A07G2009	AT1G70280	NHL domain-containing protein	-1.66763	0.00207428	0.0208052	3.17693
Gh_A07G2011	AT1G23800	aldehyde dehydrogenase 2B7	-1.87096	5.61e-15	9.61e-13	3.65777
Gh_A07G2013	AT3G01490	Protein kinase superfamily protein	-1.50483	7.63e-08	3.26e-06	2.8379
Gh_A07G2027	AT3G27870	ATPase E1-E2 type family protein / haloacid dehalogenase-like hydrolase family protein	-1.23304	0.011324	0.0739906	2.35061
Gh_A07G2029	AT5G14680	Adenine nucleotide alpha hydrolases-like superfamily protein	-1.75989	0.0137971	0.085186	3.38673
Gh_A07G2036	0	0	-1.06375	0.0143725	0.0877606	2.09036
Gh_A07G2037	AT5G40380	cysteine-rich RLK (RECEPTOR-like protein kinase) 42	-2.57471	0.00192051	0.0196778	5.9575
Gh_A07G2038	0	0	-3.43041	7.04e-05	0.00132543	10.7809
Gh_A07G2039	AT2G46780	RNA-binding (RRM/RBD/RNP motifs) family protein	-1.93453	3.71e-06	0.0001045	3.82255
Gh_A07G2049	AT5G40450	0	-2.09377	9.24e-13	1.08e-10	4.26863
Gh_A07G2073	AT3G01710	TPX2 (targeting protein for Xklp2) protein family	-1.50405	0.00531773	0.0427176	2.83639
Gh_A07G2099	AT5G14150	Protein of unknown function, DUF642	-1.98631	2.83e-08	1.34e-06	3.96222
Gh_A07G2113	AT3G27030	0	-1.0012	0.00786951	0.0567216	2.00167
Gh_A07G2133	AT5G41080	PLC-like phosphodiesterases superfamily protein	-2.48136	0.00230535	0.0225538	5.58425
Gh_A08G0034	AT1G08190	vacuolar protein sorting 41	-1.68456	1.59e-07	6.44e-06	3.21441
Gh_A08G0036	AT5G22740	cellulose synthase-like A02	-1.44004	0.0368679	0.164906	2.71329
Gh_A08G0037	AT1G08250	arogenate dehydratase 6	-2.4312	6.4e-18	1.72e-15	5.39341
Gh_A08G0047	AT1G08280	Glycosyltransferase family 29 (sialyltransferase) family protein	-1.46797	0.0313486	0.148355	2.76633
Gh_A08G0057	AT3G44380	Late embryogenesis abundant (LEA) hydroxyproline-rich glycoprotein family	-1.49612	0.000269902	0.00407068	2.82082
Gh_A08G0081	AT2G28500	LOB domain-containing protein 11	-1.5674	3.19e-07	1.2e-05	2.9637
Gh_A08G0091	AT4G05030	Copper transport protein family	-1.17714	0.0311481	0.147703	2.26128
Gh_A08G0161	AT2G19170	subtilisin-like serine protease 3	-1.17962	3.7e-12	3.91e-10	2.26517
Gh_A08G0190	ATCG00520	unfolded protein binding	-2.2709	0.00341213	0.0305022	4.82625
Gh_A08G0193	AT4G15560	Deoxyxylulose-5-phosphate synthase	-1.40003	0.0114658	0.0746969	2.63908
Gh_A08G0197	AT5G57520	zinc finger protein 2	-2.14577	0.00962813	0.0658689	4.42528
Gh_A08G0286	AT4G00740	S-adenosyl-L-methionine-dependent methyltransferases superfamily protein	-1.36208	5.56e-14	8.27e-12	2.57055
Gh_A08G0299	AT1G22640	myb domain protein 3	-3.39981	0.000119209	0.00205829	10.5546
Gh_A08G0314	AT1G13280	allene oxide cyclase 4	-2.17007	6.05e-09	3.41e-07	4.50046
Gh_A08G0315	AT1G13280	allene oxide cyclase 4	-2.16088	9.61e-06	0.000238456	4.47189
Gh_A08G0316	AT1G13280	allene oxide cyclase 4	-1.25823	0.0225423	0.119217	2.39202
Gh_A08G0330	AT1G65820	microsomal glutathione s-transferase, putative	-1.60864	4.39e-05	0.000882119	3.04964
Gh_A08G0386	AT3G62730	0	-2.73901	3.24e-28	4.22e-25	6.67613
Gh_A08G0425	AT2G20260	photosystem I subunit E-2	-1.29666	0.00624681	0.0479657	2.45659
Gh_A08G0436	AT3G25110	fatA acyl-ACP thioesterase	-1.79756	0.00204469	0.0206359	3.47631
Gh_A08G0508	AT3G14460	LRR and NB-ARC domains-containing disease resistance protein	-1.26597	2.84e-07	1.08e-05	2.40488
Gh_A08G0547	AT3G60410	Protein of unknown function (DUF1639)	-1.01548	0.0089906	0.0624716	2.02158
Gh_A08G0568	AT5G64560	magnesium transporter 9	-1.5922	0.0178753	0.10193	3.01508
Gh_A08G0608	AT3G04860	Plant protein of unknown function (DUF868)	-1.12428	0.036662	0.164297	2.17993
Gh_A08G0617	AT1G03160	FZO-like	-1.72463	5.21e-05	0.00102509	3.30496
Gh_A08G0630	AT1G03250	0	-1.47629	3.97e-06	0.00011023	2.78233
Gh_A08G0654	AT4G03140	NAD(P)-binding Rossmann-fold superfamily protein	-2.05601	1.38e-08	7.03e-07	4.15836
Gh_A08G0658	0	0	-2.66677	2.15e-08	1.04e-06	6.35008
Gh_A08G0687	AT3G62830	NAD(P)-binding Rossmann-fold superfamily protein	-1.63146	3.67e-05	0.00075553	3.09827
Gh_A08G0699	AT4G02340	alpha/beta-Hydrolases superfamily protein	-1.27439	0.00121523	0.0137159	2.41897
Gh_A08G0711	AT5G19890	Peroxidase superfamily protein	-2.93139	6.19e-07	2.15e-05	7.62844
Gh_A08G0722	AT3G13560	O-Glycosyl hydrolases family 17 protein	-1.41711	0.00436505	0.0367343	2.6705
Gh_A08G0738	AT5G58090	O-Glycosyl hydrolases family 17 protein	-1.44732	0.000410131	0.00572073	2.727
Gh_A08G0745	AT4G30110	heavy metal atpase 2	-3.1158	8.86e-09	4.79e-07	8.66861
Gh_A08G0772	AT4G25770	alpha/beta-Hydrolases superfamily protein	-1.07561	3.56e-06	0.00010078	2.10762
Gh_A08G0775	AT5G57660	CONSTANS-like 5	-1.83374	0.000272917	0.00411069	3.56461
Gh_A08G0778	AT4G25760	glutamine dumper 2	-1.83267	0.00202432	0.0204907	3.56195
Gh_A08G0786	AT2G24090	Ribosomal protein L35	-1.31013	0.000319861	0.00466723	2.47963
Gh_A08G0792	AT5G20250	Raffinose synthase family protein	-1.08876	7.55e-06	0.000193648	2.12692
Gh_A08G0830	0	0	-2.3376	0.00173594	0.0182482	5.05461
Gh_A08G0834	AT5G53420	CCT motif family protein	-2.26206	7.84e-08	3.34e-06	4.79677
Gh_A08G0854	AT1G73850	Protein of unknown function (DUF1666)	-1.51045	0.00352382	0.0312597	2.84899
Gh_A08G0869	AT1G64390	glycosyl hydrolase 9C2	-1.02157	0.0163889	0.0959618	2.03013
Gh_A08G0897	AT4G24060	Dof-type zinc finger DNA-binding family protein	-2.03281	0.000459509	0.00624465	4.09202
Gh_A08G0912	AT5G24430	Calcium-dependent protein kinase (CDPK) family protein	-1.10847	0.00337807	0.0302818	2.15617
Gh_A08G0921	AT2G46780	RNA-binding (RRM/RBD/RNP motifs) family protein	-2.08606	0.000216019	0.00340238	4.24586
Gh_A08G0924	AT5G24490	30S ribosomal protein, putative	-1.9912	3.96e-06	0.000110058	3.97568
Gh_A08G0940	AT4G10380	NOD26-like intrinsic protein 5;1	-1.83118	7.6e-06	0.000194443	3.55827
Gh_A08G0961	AT2G46770	NAC (No Apical Meristem) domain transcriptional regulator superfamily protein	-2.35216	0.000202758	0.00322456	5.10587
Gh_A08G0983	0	0	-1.41306	0.0122857	0.0782259	2.663
Gh_A08G0989	AT4G11280	1-aminocyclopropane-1-carboxylic acid (acc) synthase 6	-2.78058	0.000309868	0.00454253	6.87131
Gh_A08G1031	AT4G02280	sucrose synthase 3	-2.51736	2.22e-13	2.93e-11	5.72532
Gh_A08G1053	AT4G01960	0	-1.02211	0.0256505	0.129768	2.03089
Gh_A08G1070	AT4G01840	Ca2+ activated outward rectifying K+ channel 5	-1.83893	0.00263284	0.0249067	3.57745
Gh_A08G1116	AT2G46420	Plant protein 1589 of unknown function	-1.48348	0.00125822	0.0140872	2.79622
Gh_A08G1120	AT2G46370	Auxin-responsive GH3 family protein	-1.36739	0.000140382	0.002359	2.58004
Gh_A08G1148	AT2G45650	AGAMOUS-like 6	-2.40267	2.21e-05	0.000490817	5.28782
Gh_A08G1176	AT1G01650	SIGNAL PEPTIDE PEPTIDASE-LIKE 4	-1.02397	1.34e-08	6.87e-07	2.03351
Gh_A08G1183	AT4G01370	MAP kinase 4	-2.08996	0.000503415	0.00674232	4.25736
Gh_A08G1199	AT5G02860	Pentatricopeptide repeat (PPR) superfamily protein	-1.27114	0.000451866	0.00616367	2.41351
Gh_A08G1204	AT4G12080	AT-hook motif nuclear-localized protein 1	-1.18274	0.00594255	0.0462341	2.27008
Gh_A08G1246	AT3G60320	Protein of unknown function (DUF630 and DUF632)	-2.16704	3.57e-09	2.09e-07	4.49102
Gh_A08G1253	AT3G07720	Galactose oxidase/kelch repeat superfamily protein	-1.81991	9.56e-12	9.36e-10	3.53058
Gh_A08G1258	AT2G44690	Arabidopsis RAC-like 9	-1.4392	0.00324452	0.0294051	2.7117
Gh_A08G1296	AT3G52070	0	-1.05459	0.0111554	0.0732833	2.07713
Gh_A08G1335	0	0	-1.78588	0.0177468	0.101445	3.4483
Gh_A08G1336	AT4G19410	Pectinacetylesterase family protein	-1.52009	1.32e-15	2.56e-13	2.86809
Gh_A08G1344	AT5G45340	cytochrome P450, family 707, subfamily A, polypeptide 3	-1.78255	8.35e-06	0.000210672	3.44034
Gh_A08G1350	AT1G31770	ATP-binding cassette 14	-2.57525	1.73e-10	1.31e-08	5.95976
Gh_A08G1361	AT5G17370	Transducin/WD40 repeat-like superfamily protein	-1.02552	0.041488	0.177782	2.0357
Gh_A08G1366	AT1G32100	pinoresinol reductase 1	-2.65592	0.00655384	0.0497513	6.3025
Gh_A08G1388	AT1G32200	phospholipid/glycerol acyltransferase family protein	-1.71574	0.00304514	0.0279614	3.28465
Gh_A08G1391	AT1G32240	Homeodomain-like superfamily protein	-1.09103	3.14e-07	1.18e-05	2.13026
Gh_A08G1399	AT4G17770	trehalose phosphatase/synthase 5	-1.93911	4.11e-06	0.000113696	3.83469
Gh_A08G1410	AT1G32690	0	-1.9555	2.04e-06	6.17e-05	3.87849
Gh_A08G1415	AT5G50370	Adenylate kinase family protein	-1.68353	0.000527961	0.00700139	3.21214
Gh_A08G1418	AT2G35260	0	-1.90665	0.000121575	0.00208957	3.74937
Gh_A08G1428	AT4G17980	NAC domain containing protein 71	-1.60161	4.55e-06	0.000124373	3.03482
Gh_A08G1504	AT5G47240	nudix hydrolase homolog 8	-1.9745	5.23e-10	3.56e-08	3.92992
Gh_A08G1509	AT4G16780	homeobox protein 2	-2.32552	4.03e-08	1.84e-06	5.01245
Gh_A08G1544	AT4G17260	Lactate/malate dehydrogenase family protein	-1.28419	0.00102046	0.0119472	2.43546
Gh_A08G1559	AT4G12350	myb domain protein 42	-2.66874	2.43e-08	1.16e-06	6.35874
Gh_A08G1562	AT4G12290	Copper amine oxidase family protein	-2.35593	1.57e-05	0.000363722	5.11925
Gh_A08G1576	AT4G12080	AT-hook motif nuclear-localized protein 1	-1.29827	0.000210928	0.00333336	2.45934
Gh_A08G1581	AT1G62960	ACC synthase 10	-1.20148	2.01e-05	0.000449396	2.29975
Gh_A08G1582	AT1G12480	C4-dicarboxylate transporter/malic acid transport protein	-2.11669	0.0138889	0.0855369	4.33698
Gh_A08G1593	AT4G22880	leucoanthocyanidin dioxygenase	-2.87822	5.72e-10	3.86e-08	7.35245
Gh_A08G1610	AT4G23020	0	-1.59087	2.19e-06	6.59e-05	3.01231
Gh_A08G1660	AT2G07706	0	-1.23598	0.00288688	0.026756	2.35541
Gh_A08G1678	AT4G02590	basic helix-loop-helix (bHLH) DNA-binding superfamily protein	-1.31289	0.000319281	0.00466057	2.48439
Gh_A08G1679	AT2G30570	photosystem II reaction center W	-1.4091	0.00170628	0.0180168	2.65571
Gh_A08G1702	AT4G28640	indole-3-acetic acid inducible 11	-1.85118	5.95e-08	2.61e-06	3.60794
Gh_A08G1758	AT3G45230	hydroxyproline-rich glycoprotein family protein	-2.01215	0.000442466	0.0060662	4.03382
Gh_A08G1773	AT2G28315	Nucleotide/sugar transporter family protein	-1.46153	8.88e-05	0.00161134	2.75401
Gh_A08G1780	AT5G60800	Heavy metal transport/detoxification superfamily protein	-1.58524	6.67e-05	0.00126429	3.00058
Gh_A08G1783	AT3G45010	serine carboxypeptidase-like 48	-1.49101	0.00594324	0.0462341	2.81086
Gh_A08G1787	AT2G28120	Major facilitator superfamily protein	-1.42084	0.0333058	0.154095	2.67741
Gh_A08G1803	AT5G58490	NAD(P)-binding Rossmann-fold superfamily protein	-1.7133	2.13e-09	1.28e-07	3.27909
Gh_A08G1834	AT5G57580	Calmodulin-binding protein	-1.43379	0.000246165	0.00375781	2.70155
Gh_A08G1911	AT5G28770	bZIP transcription factor family protein	-1.84803	1.96e-05	0.000441147	3.60008
Gh_A08G1930	AT5G48940	Leucine-rich repeat transmembrane protein kinase family protein	-5.66879	7.58e-05	0.0014081	50.8716
Gh_A08G1949	AT3G47500	cycling DOF factor 3	-2.14866	0.000841727	0.0102034	4.43414
Gh_A08G1987	AT3G12680	floral homeotic protein (HUA1)	-1.04616	0.01237	0.0786961	2.06502
Gh_A08G1993	AT5G24760	GroES-like zinc-binding dehydrogenase family protein	-1.06927	0.000227266	0.00353228	2.09838
Gh_A08G2003	AT4G12910	serine carboxypeptidase-like 20	-1.20009	0.0371159	0.165652	2.29755
Gh_A08G2015	AT1G65480	PEBP (phosphatidylethanolamine-binding protein) family protein	-1.44034	0.016096	0.094723	2.71384
Gh_A08G2028	AT5G06720	peroxidase 2	-3.76873	0.014604	0.0887431	13.6301
Gh_A08G2049	AT1G16490	myb domain protein 58	-4.62438	1.19e-12	1.37e-10	24.6648
Gh_A08G2052	AT1G79060	0	-2.03253	2.33e-17	5.55e-15	4.09121
Gh_A08G2073	AT2G42610	Protein of unknown function (DUF640)	-1.56428	8.16e-11	6.68e-09	2.9573
Gh_A08G2089	AT4G30710	Family of unknown function (DUF566)	-1.66586	8.16e-13	9.64e-11	3.17303
Gh_A08G2096	AT5G25510	Protein phosphatase 2A regulatory B subunit family protein	-1.19499	0.00237414	0.0230708	2.28943
Gh_A08G2119	AT5G20120	0	-1.83995	0.00259673	0.0246676	3.57998
Gh_A08G2136	AT3G04730	indoleacetic acid-induced protein 16	-1.62202	0.000428701	0.00592709	3.07806
Gh_A08G2164	AT4G15450	Senescence/dehydration-associated protein-related	-3.4838	1.71e-08	8.53e-07	11.1874
Gh_A08G2190	AT1G64280	regulatory protein (NPR1)	-1.71257	0.00508011	0.041293	3.27745
Gh_A08G2192	AT5G57050	Protein phosphatase 2C family protein	-2.73357	1.72e-07	6.87e-06	6.65101
Gh_A08G2221	AT2G26040	PYR1-like 2	-3.08047	5.87e-07	2.05e-05	8.45889
Gh_A08G2230	AT2G19810	CCCH-type zinc finger family protein	-1.39543	1.13e-10	8.93e-09	2.63066
Gh_A08G2242	AT1G52190	Major facilitator superfamily protein	-3.1763	1.77e-12	1.98e-10	9.03987
Gh_A09G0083	AT3G02160	Bromodomain transcription factor	-1.08302	0.00248832	0.0239518	2.11846
Gh_A09G0111	AT5G15410	Cyclic nucleotide-regulated ion channel family protein	-1.50506	0.0134057	0.0833843	2.83837
Gh_A09G0136	AT1G69560	myb domain protein 105	-2.65771	7.61e-05	0.00141289	6.3103
Gh_A09G0154	AT5G39760	homeobox protein 23	-1.37597	0.01735	0.0998566	2.59543
Gh_A09G0157	AT5G39785	Protein of unknown function (DUF1666)	-3.29639	1.44e-09	8.99e-08	9.82455
Gh_A09G0191	AT3G28860	ATP binding cassette subfamily B19	-1.48955	0.000758598	0.00938285	2.80801
Gh_A09G0239	AT5G14940	Major facilitator superfamily protein	-2.56595	2.61e-06	7.66e-05	5.92143
Gh_A09G0262	AT5G14700	NAD(P)-binding Rossmann-fold superfamily protein	-1.08647	0.000938016	0.0111421	2.12354
Gh_A09G0276	AT5G23240	DNAJ heat shock N-terminal domain-containing protein	-1.59394	0.0245265	0.12589	3.01873
Gh_A09G0293	AT5G40540	Protein kinase superfamily protein	-1.11332	0.000226897	0.00352799	2.16343
Gh_A09G0320	AT3G27330	zinc finger (C3HC4-type RING finger) family protein	-1.61552	0.00263313	0.0249067	3.06421
Gh_A09G0329	AT5G40760	glucose-6-phosphate dehydrogenase 6	-1.16299	0.00089251	0.0106917	2.2392
Gh_A09G0364	AT1G66350	RGA-like 1	-7.51653	6.91e-11	5.79e-09	183.106
Gh_A09G0410	AT5G23950	Calcium-dependent lipid-binding (CaLB domain) family protein	-1.59865	0.0305545	0.145862	3.0286
Gh_A09G0414	AT5G52510	SCARECROW-like 8	-1.0519	0.0389155	0.170779	2.07325
Gh_A09G0487	AT3G18260	Reticulon family protein	-1.31431	0.0381438	0.168551	2.48683
Gh_A09G0491	AT1G17970	RING/U-box superfamily protein	-2.17425	0.000693916	0.00872315	4.5135
Gh_A09G0502	AT3G18080	B-S glucosidase 44	-3.0892	5.26e-05	0.00103196	8.51025
Gh_A09G0504	AT3G18050	0	-1.54195	0.0100212	0.0677703	2.91189
Gh_A09G0534	AT5G19140	Aluminium induced protein with YGL and LRDR motifs	-1.56782	4.51e-21	1.95e-18	2.96457
Gh_A09G0589	AT5G18910	Protein kinase superfamily protein	-2.0504	9.57e-06	0.000237821	4.1422
Gh_A09G0627	AT4G24220	NAD(P)-binding Rossmann-fold superfamily protein	-1.94942	0.00784688	0.0566018	3.8622
Gh_A09G0638	AT3G17020	Adenine nucleotide alpha hydrolases-like superfamily protein	-2.34023	0.000114107	0.00198201	5.06383
Gh_A09G0666	AT1G11700	Protein of unknown function, DUF584	-2.49187	8.96e-05	0.00162173	5.62507
Gh_A09G0699	AT5G44210	erf domain protein 9	-1.70299	0.00111941	0.0128304	3.25574
Gh_A09G0701	0	0	-1.84922	1.13e-05	0.000274353	3.60305
Gh_A09G0731	AT3G24240	Leucine-rich repeat receptor-like protein kinase family protein	-2.04278	1.72e-13	2.34e-11	4.12039
Gh_A09G0736	AT5G45110	NPR1-like protein 3	-1.12573	0.000805519	0.00985642	2.18213
Gh_A09G0737	AT4G19700	SBP (S-ribonuclease binding protein) family protein	-1.50056	0.00128002	0.0142424	2.82953
Gh_A09G0755	AT1G29390	cold regulated 314 thylakoid membrane 2	-1.39364	5.56e-07	1.96e-05	2.62741
Gh_A09G0826	AT1G15690	Inorganic H pyrophosphatase family protein	-2.50838	1.19e-36	4.08e-33	5.68983
Gh_A09G0840	AT3G47340	glutamine-dependent asparagine synthase 1	-2.41825	0.0377594	0.167343	5.34521
Gh_A09G0842	AT5G58660	2-oxoglutarate (2OG) and Fe(II)-dependent oxygenase superfamily protein	-3.12233	2.86e-12	3.11e-10	8.70794
Gh_A09G0851	AT5G58700	phosphatidylinositol-speciwc phospholipase C4	-1.52757	0.000106977	0.00188071	2.88301
Gh_A09G0879	AT2G27830	0	-2.10104	7.65e-15	1.27e-12	4.29019
Gh_A09G0883	AT3G44735	PHYTOSULFOKINE 3 PRECURSOR	-1.44701	0.017432	0.100231	2.72643
Gh_A09G0884	AT1G08250	arogenate dehydratase 6	-1.28031	5.4e-07	1.91e-05	2.42892
Gh_A09G0886	AT3G44716	0	-2.11216	0.000517607	0.00690162	4.32338
Gh_A09G0888	AT2G38640	Protein of unknown function (DUF567)	-1.05729	0.0159462	0.0940916	2.08101
Gh_A09G0968	AT5G20950	Glycosyl hydrolase family protein	-2.24815	2.35e-05	0.000517023	4.75072
Gh_A09G1024	AT5G12330	Lateral root primordium (LRP) protein-related	-1.59743	0.00162137	0.0172948	3.02604
Gh_A09G1030	AT5G19380	CRT (chloroquine-resistance transporter)-like transporter 1	-1.98035	6.95e-05	0.00131227	3.94589
Gh_A09G1047	AT3G51950	Zinc finger (CCCH-type) family protein / RNA recognition motif (RRM)-containing protein	-1.3382	0.000954602	0.0112919	2.52836
Gh_A09G1052	AT5G54160	O-methyltransferase 1	-1.26884	0.0408685	0.176303	2.40968
Gh_A09G1053	AT5G54160	O-methyltransferase 1	-2.52833	2.39e-09	1.43e-07	5.76905
Gh_A09G1074	AT5G12870	myb domain protein 46	-2.96523	1.6e-05	0.000369388	7.80951
Gh_A09G1078	AT4G12070	0	-1.91249	1.66e-05	0.000381226	3.76459
Gh_A09G1089	AT1G71960	ATP-binding casette family G25	-3.03813	1.28e-07	5.25e-06	8.21425
Gh_A09G1101	AT1G71910	0	-4.03645	1.43e-14	2.28e-12	16.4094
Gh_A09G1120	AT5G04020	calmodulin binding	-1.21208	0.00548809	0.0436671	2.31672
Gh_A09G1138	AT3G57330	autoinhibited Ca2+-ATPase 11	-1.2802	0.000273083	0.00411069	2.42872
Gh_A09G1171	AT2G42320	nucleolar protein gar2-related	-2.2355	1.16e-14	1.89e-12	4.70926
Gh_A09G1183	AT5G06850	C2 calcium/lipid-binding plant phosphoribosyltransferase family protein	-5.61881	8.13e-05	0.00149723	49.1395
Gh_A09G1215	AT3G11980	Jojoba acyl CoA reductase-related male sterility protein	-1.47776	0.0176033	0.100898	2.78517
Gh_A09G1230	AT3G11945	homogentisate prenyltransferase	-1.03153	0.0018322	0.0189839	2.04419
Gh_A09G1284	AT3G09980	Family of unknown function (DUF662)	-1.22473	1.67e-07	6.7e-06	2.33711
Gh_A09G1294	AT2G36320	A20/AN1-like zinc finger family protein	-1.77102	0.00608179	0.047098	3.41295
Gh_A09G1296	AT3G52770	protein binding	-2.71009	0.0123679	0.078696	6.5436
Gh_A09G1312	AT2G36190	cell wall invertase 4	-3.11748	3.08e-05	0.000650154	8.67868
Gh_A09G1388	AT2G36990	RNApolymerase sigma-subunit F	-1.89444	0.00577541	0.045313	3.71777
Gh_A09G1397	AT2G37040	PHE ammonia lyase 1	-1.86331	5.19e-10	3.54e-08	3.63843
Gh_A09G1405	AT2G37170	plasma membrane intrinsic protein 2	-1.11952	0.0220193	0.117471	2.17274
Gh_A09G1414	AT2G42760	0	-3.02966	9.49e-07	3.15e-05	8.16615
Gh_A09G1415	AT2G37130	Peroxidase superfamily protein	-2.92197	2.16e-08	1.05e-06	7.57879
Gh_A09G1419	AT2G37080	ROP interactive partner 3	-2.5086	0.00024855	0.00378443	5.69067
Gh_A09G1423	AT2G37050	Leucine-rich repeat protein kinase family protein	-1.31266	1.47e-05	0.000344116	2.484
Gh_A09G1428	AT3G53950	glyoxal oxidase-related protein	-1.92669	2.88e-06	8.34e-05	3.80181
Gh_A09G1438	AT1G06150	basic helix-loop-helix (bHLH) DNA-binding superfamily protein	-1.33753	3.03e-09	1.79e-07	2.52718
Gh_A09G1467	AT2G37580	RING/U-box superfamily protein	-1.24963	0.029286	0.141965	2.3778
Gh_A09G1483	AT2G37460	nodulin MtN21 /EamA-like transporter family protein	-1.39382	0.000645321	0.00823314	2.62773
Gh_A09G1504	AT3G09600	Homeodomain-like superfamily protein	-1.16908	2.65e-05	0.000573218	2.24868
Gh_A09G1505	AT5G02020	0	-1.58728	0.000543891	0.00716973	3.00483
Gh_A09G1514	AT2G29500	HSP20-like chaperones superfamily protein	-3.62893	2.47e-08	1.18e-06	12.3714
Gh_A09G1523	AT3G54140	peptide transporter 1	-2.19585	3.6e-07	1.34e-05	4.58158
Gh_A09G1529	AT4G00430	plasma membrane intrinsic protein 1;4	-1.6239	0.000159017	0.00262531	3.08208
Gh_A09G1573	0	0	-1.30028	0.0021477	0.0213228	2.46277
Gh_A09G1593	AT1G13360	0	-1.36363	0.00247049	0.023826	2.57333
Gh_A09G1594	AT1G73885	0	-1.02853	0.000273342	0.00411269	2.03994
Gh_A09G1601	AT5G51810	gibberellin 20 oxidase 2	-4.31261	3.93e-05	0.000801992	19.8713
Gh_A09G1610	AT1G35710	Protein kinase family protein with leucine-rich repeat domain	-1.85633	0.00158768	0.0169932	3.62086
Gh_A09G1635	AT5G52650	RNA binding Plectin/S10 domain-containing protein	-2.16762	0.000105685	0.00186235	4.49281
Gh_A09G1658	AT5G53080	Tetratricopeptide repeat (TPR)-like superfamily protein	-1.73079	0.00708252	0.0526134	3.31909
Gh_A09G1671	AT5G53550	YELLOW STRIPE like 3	-1.58211	0.00495187	0.0405129	2.99407
Gh_A09G1696	AT5G24270	Calcium-binding EF-hand family protein	-1.8892	0.00884125	0.0616955	3.70431
Gh_A09G1699	AT4G10960	UDP-D-glucose/UDP-D-galactose 4-epimerase 5	-2.07376	0.00116786	0.0132687	4.20983
Gh_A09G1705	AT5G41790	COP1-interactive protein 1	-1.5362	9.78e-10	6.24e-08	2.9003
Gh_A09G1719	AT1G19330	0	-1.71495	0.000273683	0.00411616	3.28284
Gh_A09G1760	AT4G17500	ethylene responsive element binding factor 1	-1.29393	0.00117484	0.013336	2.45195
Gh_A09G1776	AT4G17900	PLATZ transcription factor family protein	-2.03289	8.78e-12	8.68e-10	4.09225
Gh_A09G1791	AT4G13540	0	-2.71598	3.27e-13	4.19e-11	6.5704
Gh_A09G1801	0	0	-2.08062	2.15e-07	8.39e-06	4.2299
Gh_A09G1816	AT5G16340	AMP-dependent synthetase and ligase family protein	-1.17574	0.00255548	0.0244235	2.25908
Gh_A09G1856	AT4G14200	Pentatricopeptide repeat (PPR) superfamily protein	-1.1514	0.000863195	0.0104234	2.2213
Gh_A09G1878	AT5G07280	Leucine-rich repeat transmembrane protein kinase	-1.55153	3.01e-05	0.000638803	2.93127
Gh_A09G1881	0	0	-1.46871	0.00171515	0.0180902	2.76774
Gh_A09G1970	AT3G23160	Protein of unknown function (DUF668)	-1.2535	0.000331601	0.00480317	2.38419
Gh_A09G1990	AT5G43380	type one serine/threonine protein phosphatase 6	-2.10786	5.03e-05	0.000993453	4.31052
Gh_A09G2002	AT2G33360	Protein of unknown function (DUF3527)	-1.34074	2.21e-05	0.000490817	2.53282
Gh_A09G2004	AT2G05620	proton gradient regulation 5	-2.98464	0.000277263	0.00416046	7.91527
Gh_A09G2068	0	0	-2.14633	7.38e-18	1.93e-15	4.42701
Gh_A09G2092	AT5G49100	0	-2.78168	0.0314265	0.148597	6.87654
Gh_A09G2094	AT3G06880	Transducin/WD40 repeat-like superfamily protein	-1.79385	3.57e-12	3.8e-10	3.46738
Gh_A09G2121	AT5G18590	Galactose oxidase/kelch repeat superfamily protein	-1.30701	0.0468456	0.191301	2.47428
Gh_A09G2127	AT3G06580	Mevalonate/galactokinase family protein	-1.43068	1.37e-07	5.58e-06	2.69575
Gh_A09G2157	AT3G02310	K-box region and MADS-box transcription factor family protein	-2.45567	1.61e-09	9.95e-08	5.48568
Gh_A10G0001	0	0	-1.30645	0.0105407	0.0703024	2.47333
Gh_A10G0008	AT3G13040	myb-like HTH transcriptional regulator family protein	-1.35592	0.000250076	0.00380211	2.55959
Gh_A10G0050	AT5G36110	cytochrome P450, family 716, subfamily A, polypeptide 1	-2.78425	6.35e-09	3.56e-07	6.88879
Gh_A10G0070	AT3G51740	inflorescence meristem receptor-like kinase 2	-1.52338	2.08e-05	0.000463815	2.87463
Gh_A10G0073	AT2G22260	oxidoreductase, 2OG-Fe(II) oxygenase family protein	-1.21384	0.0105402	0.0703024	2.31954
Gh_A10G0093	AT4G22290	Ubiquitin-specific protease family C19-related protein	-2.18174	2.73e-05	0.000587752	4.53701
Gh_A10G0097	AT4G22270	Protein of unknown function (DUF3537)	-1.20179	2.65e-05	0.000573791	2.30025
Gh_A10G0105	AT4G22130	STRUBBELIG-receptor family 8	-1.80419	8.9e-11	7.22e-09	3.49232
Gh_A10G0111	AT4G22080	root hair specific 14	-1.90401	0.0136198	0.0844373	3.74251
Gh_A10G0120	AT1G11720	starch synthase 3	-2.07743	1.36e-25	1.19e-22	4.22054
Gh_A10G0157	AT1G11300	protein serine/threonine kinases;protein kinases;ATP binding;sugar binding;kinases;carbohydrate binding	-2.07146	0.00449648	0.0375537	4.20312
Gh_A10G0208	AT4G27360	Dynein light chain type 1 family protein	-1.05153	0.0210086	0.114296	2.07272
Gh_A10G0209	AT1G61350	ARM repeat superfamily protein	-2.1242	3.63e-09	2.12e-07	4.3596
Gh_A10G0211	AT4G21450	PapD-like superfamily protein	-1.11015	0.00845767	0.0598615	2.15868
Gh_A10G0219	AT1G61215	bromodomain 4	-1.13843	0.0340119	0.155951	2.20141
Gh_A10G0248	AT4G36990	heat shock factor 4	-1.9225	0.00539552	0.0431401	3.79078
Gh_A10G0249	AT4G03510	RING membrane-anchor 1	-1.38317	6.74e-09	3.74e-07	2.60841
Gh_A10G0251	AT5G22620	phosphoglycerate/bisphosphoglycerate mutase family protein	-1.75833	0.000295148	0.00436237	3.38307
Gh_A10G0266	AT2G33860	Transcriptional factor B3 family protein / auxin-responsive factor AUX/IAA-related	-1.61878	5.18e-05	0.00101873	3.07115
Gh_A10G0270	AT2G33880	homeobox-3	-2.05601	0.000210719	0.00333145	4.15834
Gh_A10G0290	AT1G29050	TRICHOME BIREFRINGENCE-LIKE 38	-2.31752	8.94e-05	0.00161927	4.98474
Gh_A10G0292	AT1G68810	basic helix-loop-helix (bHLH) DNA-binding superfamily protein	-2.01072	0.000736255	0.00914465	4.02982
Gh_A10G0315	AT4G18820	AAA-type ATPase family protein	-1.24075	0.0091071	0.0630717	2.36321
Gh_A10G0333	AT1G29200	O-fucosyltransferase family protein	-3.08161	2.93e-07	1.11e-05	8.46558
Gh_A10G0352	AT5G46420	16S rRNA processing protein RimM family	-1.3244	0.000892022	0.0106917	2.50428
Gh_A10G0354	AT4G18130	phytochrome E	-1.58565	0.00514926	0.041738	3.00142
Gh_A10G0355	AT5G46410	SCP1-like small phosphatase 4	-1.40774	0.000233782	0.00360973	2.65322
Gh_A10G0356	AT1G29350	Kinase-related protein of unknown function (DUF1296)	-1.42411	1.71e-06	5.28e-05	2.6835
Gh_A10G0376	AT2G34510	Protein of unknown function, DUF642	-3.05495	8.27e-19	2.58e-16	8.31058
Gh_A10G0378	AT5G46240	potassium channel in Arabidopsis thaliana 1	-1.95922	0.0206551	0.113077	3.88851
Gh_A10G0383	AT1G78955	camelliol C synthase 1	-1.27907	0.00111412	0.0127854	2.42683
Gh_A10G0423	AT4G19700	SBP (S-ribonuclease binding protein) family protein	-1.53922	3.29e-10	2.33e-08	2.90638
Gh_A10G0426	AT3G06880	Transducin/WD40 repeat-like superfamily protein	-2.55185	5.11e-05	0.00100753	5.86385
Gh_A10G0444	AT5G07280	Leucine-rich repeat transmembrane protein kinase	-1.62702	0.0372998	0.166206	3.08875
Gh_A10G0448	AT1G16500	0	-1.18291	0.000108873	0.00190693	2.27035
Gh_A10G0455	AT5G43150	0	-1.38947	0.00159068	0.0170156	2.61982
Gh_A10G0456	AT3G21240	4-coumarate:CoA ligase 2	-2.41464	5.99e-12	6.12e-10	5.33185
Gh_A10G0481	AT5G20510	alfin-like 5	-1.23917	0.00650241	0.0494605	2.36063
Gh_A10G0500	AT5G07990	Cytochrome P450 superfamily protein	-1.32454	0.000130044	0.00220793	2.50452
Gh_A10G0501	AT5G07990	Cytochrome P450 superfamily protein	-2.54774	1.15e-08	6.03e-07	5.84718
Gh_A10G0516	AT3G13890	myb domain protein 26	-3.21427	7.04e-15	1.18e-12	9.28091
Gh_A10G0519	AT1G55110	indeterminate(ID)-domain 7	-1.80341	7.15e-09	3.94e-07	3.49045
Gh_A10G0522	AT3G13772	transmembrane nine 7	-2.2523	0.00038357	0.00543066	4.76441
Gh_A10G0549	AT1G19715	Mannose-binding lectin superfamily protein	-4.2684	6.89e-09	3.81e-07	19.2716
Gh_A10G0556	AT5G40850	urophorphyrin methylase 1	-1.06477	0.00704881	0.05245	2.09184
Gh_A10G0562	AT1G14520	myo-inositol oxygenase 1	-2.78132	0.000153615	0.00255067	6.8748
Gh_A10G0575	AT3G16500	phytochrome-associated protein 1	-2.25168	1.23e-06	3.97e-05	4.76236
Gh_A10G0599	AT2G03200	Eukaryotic aspartyl protease family protein	-2.47931	5.06e-09	2.89e-07	5.57629
Gh_A10G0626	AT3G02040	senescence-related gene 3	-1.33804	3.1e-07	1.18e-05	2.52808
Gh_A10G0673	AT1G80180	0	-1.23252	0.0241708	0.124711	2.34977
Gh_A10G0675	AT1G15410	aspartate-glutamate racemase family	-1.4387	0.00184993	0.0191158	2.71076
Gh_A10G0765	AT5G10180	slufate transporter 2;1	-1.52313	0.0222689	0.11835	2.87414
Gh_A10G0774	AT2G22430	homeobox protein 6	-2.37054	6.7e-19	2.14e-16	5.17136
Gh_A10G0787	AT4G38060	0	-1.0157	0.00235897	0.0229531	2.02189
Gh_A10G0849	AT4G36710	GRAS family transcription factor	-2.42916	0.00316229	0.0287707	5.38581
Gh_A10G0857	AT2G18280	tubby like protein 2	-1.08732	0.000435392	0.00600267	2.12479
Gh_A10G0858	AT5G03260	laccase 11	-3.74872	6.12e-08	2.67e-06	13.4424
Gh_A10G0861	AT5G66470	RNA binding;GTP binding	-1.22714	0.017394	0.100049	2.34103
Gh_A10G0863	AT4G36470	S-adenosyl-L-methionine-dependent methyltransferases superfamily protein	-3.53859	8.7e-08	3.65e-06	11.6204
Gh_A10G0904	AT5G62740	SPFH/Band 7/PHB domain-containing membrane-associated protein family	-1.06801	0.000592215	0.00768573	2.09653
Gh_A10G0943	0	0	-1.15562	3.24e-05	0.000681288	2.2278
Gh_A10G0961	AT1G04530	Tetratricopeptide repeat (TPR)-like superfamily protein	-1.39927	0.00535699	0.0429688	2.63767
Gh_A10G0990	AT3G25400	0	-2.33439	0.00708309	0.0526134	5.04338
Gh_A10G1034	AT3G51895	sulfate transporter 3;1	-2.74175	3.8e-06	0.000106534	6.68879
Gh_A10G1040	AT5G43810	Stabilizer of iron transporter SufD / Polynucleotidyl transferase	-1.38962	0.00256306	0.0244559	2.62009
Gh_A10G1052	AT4G14723	0	-1.60722	0.000764303	0.00943793	3.04663
Gh_A10G1074	AT5G44700	Leucine-rich repeat transmembrane protein kinase	-2.18222	0.000519928	0.00692411	4.53851
Gh_A10G1078	AT3G23940	dehydratase family	-1.50942	0.00580176	0.0454605	2.84695
Gh_A10G1103	AT2G32800	protein kinase family protein	-3.1917	8.12e-12	8.09e-10	9.13689
Gh_A10G1134	AT3G23820	UDP-D-glucuronate 4-epimerase 6	-1.83828	0.000470235	0.0063567	3.57584
Gh_A10G1148	0	0	-1.77147	3.87e-08	1.77e-06	3.41401
Gh_A10G1157	AT4G14200	Pentatricopeptide repeat (PPR) superfamily protein	-2.12612	0.00505332	0.0411374	4.36541
Gh_A10G1210	AT1G05805	basic helix-loop-helix (bHLH) DNA-binding superfamily protein	-2.15465	7.97e-08	3.38e-06	4.45261
Gh_A10G1219	AT3G24240	Leucine-rich repeat receptor-like protein kinase family protein	-1.80353	0.000762141	0.00941432	3.49074
Gh_A10G1242	AT5G48485	Bifunctional inhibitor/lipid-transfer protein/seed storage 2S albumin superfamily protein	-3.5898	3.35e-07	1.26e-05	12.0403
Gh_A10G1314	AT3G08860	PYRIMIDINE 4	-1.17581	0.000308146	0.00452079	2.2592
Gh_A10G1317	AT5G05340	Peroxidase superfamily protein	-1.6089	0.0133022	0.083001	3.0502
Gh_A10G1334	AT3G08760	Protein kinase superfamily protein	-1.03484	0.000247583	0.00377639	2.04888
Gh_A10G1359	AT3G51550	Malectin/receptor-like protein kinase family protein	-2.76883	3.42e-12	3.68e-10	6.81554
Gh_A10G1360	AT5G01930	Glycosyl hydrolase superfamily protein	-1.47154	0.019316	0.1081	2.77317
Gh_A10G1375	AT5G15310	myb domain protein 16	-1.1999	0.000235664	0.00362854	2.29724
Gh_A10G1392	AT5G63980	Inositol monophosphatase family protein	-1.75261	0.000117182	0.00203074	3.36968
Gh_A10G1400	AT2G02540	homeobox protein 21	-1.67008	0.0101169	0.0682579	3.18232
Gh_A10G1443	AT3G21420	2-oxoglutarate (2OG) and Fe(II)-dependent oxygenase superfamily protein	-2.62107	1.27e-10	9.96e-09	6.15207
Gh_A10G1458	AT3G16630	P-loop containing nucleoside triphosphate hydrolases superfamily protein	-1.40285	2.61e-06	7.66e-05	2.64424
Gh_A10G1461	AT3G06890	0	-1.23893	0.0314948	0.148767	2.36024
Gh_A10G1466	AT5G49100	0	-2.17872	0.000188582	0.00303107	4.5275
Gh_A10G1471	AT5G49120	Protein of unknown function (DUF581)	-2.88779	1.55e-05	0.000360485	7.40134
Gh_A10G1483	AT3G16770	ethylene-responsive element binding protein	-1.29468	0.00214784	0.0213228	2.45323
Gh_A10G1502	0	0	-3.33314	1.19e-10	9.35e-09	10.078
Gh_A10G1517	AT3G16910	acyl-activating enzyme 7	-2.07013	1.19e-18	3.57e-16	4.19925
Gh_A10G1519	AT4G16150	calmodulin binding;transcription regulators	-1.56072	8.46e-09	4.59e-07	2.95001
Gh_A10G1535	AT2G18790	phytochrome B	-1.02024	0.00303832	0.0279056	2.02825
Gh_A10G1562	AT3G06500	Plant neutral invertase family protein	-1.16592	6.1e-07	2.12e-05	2.24377
Gh_A10G1608	AT3G10910	RING/U-box superfamily protein	-2.39194	9.55e-09	5.09e-07	5.24863
Gh_A10G1627	AT5G05340	Peroxidase superfamily protein	-2.04317	3.8e-05	0.00077674	4.12149
Gh_A10G1635	AT5G06700	Plant protein of unknown function (DUF828)	-1.38837	0.021268	0.115156	2.61784
Gh_A10G1636	AT5G04080	0	-3.01071	3.86e-06	0.00010787	8.05964
Gh_A10G1661	AT3G54450	Major facilitator superfamily protein	-1.43253	2.47e-05	0.000540106	2.69919
Gh_A10G1672	AT3G54390	sequence-specific DNA binding transcription factors	-1.18754	4.38e-09	2.53e-07	2.27764
Gh_A10G1678	AT3G12250	TGACG motif-binding factor 6	-1.32219	0.00933088	0.0642671	2.50046
Gh_A10G1711	AT5G54160	O-methyltransferase 1	-3.20979	1.54e-09	9.55e-08	9.25215
Gh_A10G1791	AT1G22060	0	-1.13006	2.9e-07	1.1e-05	2.18868
Gh_A10G1806	AT2G36840	ACT-like superfamily protein	-1.56985	2.35e-06	7.02e-05	2.96874
Gh_A10G1835	AT3G53260	phenylalanine ammonia-lyase 2	-2.71983	1.06e-13	1.49e-11	6.58796
Gh_A10G1843	AT3G54820	plasma membrane intrinsic protein 2;5	-2.13797	2.42e-24	1.66e-21	4.40142
Gh_A10G1859	AT2G37060	nuclear factor Y, subunit B8	-1.15505	3.99e-05	0.000812044	2.22692
Gh_A10G1866	AT3G55060	0	-1.72869	3.52e-07	1.31e-05	3.31426
Gh_A10G1870	0	0	-1.92153	0.0335043	0.154646	3.78824
Gh_A10G1872	0	0	-2.47219	0.00158293	0.0169616	5.54886
Gh_A10G1880	AT2G39370	0	-1.63028	0.00586921	0.0458	3.09574
Gh_A10G1905	AT5G04530	3-ketoacyl-CoA synthase 19	-1.18646	0.0482221	0.195163	2.27594
Gh_A10G1908	AT1G14480	Ankyrin repeat family protein	-2.51709	0.000257859	0.00390467	5.72426
Gh_A10G1947	AT3G55370	OBF-binding protein 3	-2.29651	4.74e-06	0.000128678	4.91267
Gh_A10G1973	AT1G07570	Protein kinase superfamily protein	-1.11115	0.0144142	0.0879154	2.16018
Gh_A10G1979	AT1G07530	SCARECROW-like 14	-2.05421	9.11e-12	8.98e-10	4.15317
Gh_A10G1987	AT3G11430	glycerol-3-phosphate acyltransferase 5	-1.32262	0.0201555	0.111343	2.5012
Gh_A10G1988	AT3G21420	2-oxoglutarate (2OG) and Fe(II)-dependent oxygenase superfamily protein	-1.34094	0.00485933	0.0398683	2.53317
Gh_A10G1998	AT3G11410	protein phosphatase 2CA	-1.0664	2.06e-05	0.000458932	2.0942
Gh_A10G2001	AT2G39760	BTB/POZ/MATH-domains containing protein	-1.10681	0.000255457	0.00387453	2.15368
Gh_A10G2004	AT5G02070	Protein kinase family protein	-2.05246	0.000770644	0.00950066	4.14812
Gh_A10G2015	AT2G39830	DA1-related protein 2	-1.27781	0.0185237	0.104614	2.42471
Gh_A10G2029	AT3G55646	0	-1.18116	0.0387984	0.170484	2.26759
Gh_A10G2038	AT2G39870	0	-1.14208	0.0204148	0.112265	2.20699
Gh_A10G2059	AT2G39920	HAD superfamily, subfamily IIIB acid phosphatase	-2.06498	4.75e-07	1.71e-05	4.18427
Gh_A10G2062	AT2G39950	0	-1.12251	1.24e-08	6.46e-07	2.17725
Gh_A10G2067	AT4G16920	Disease resistance protein (TIR-NBS-LRR class) family	-1.9442	0.0240722	0.124355	3.84826
Gh_A10G2086	AT2G39980	HXXXD-type acyl-transferase family protein	-1.95681	3.8e-05	0.00077674	3.88202
Gh_A10G2089	AT4G00430	plasma membrane intrinsic protein 1;4	-1.19586	0.0182647	0.103493	2.29081
Gh_A10G2099	AT4G20140	Leucine-rich repeat transmembrane protein kinase	-2.27695	9.49e-08	3.96e-06	4.84654
Gh_A10G2106	AT2G40070	0	-1.1549	0.000140593	0.00236149	2.2267
Gh_A10G2109	AT5G05690	Cytochrome P450 superfamily protein	-1.00203	0.0499452	0.199619	2.00282
Gh_A10G2124	AT3G26300	cytochrome P450, family 71, subfamily B, polypeptide 34	-1.23294	0.00172346	0.0181626	2.35045
Gh_A10G2131	AT1G07200	Double Clp-N motif-containing P-loop nucleoside triphosphate hydrolases superfamily protein	-2.2828	2.79e-11	2.54e-09	4.86622
Gh_A10G2147	AT2G40300	ferritin 4	-1.4695	3.18e-06	9.13e-05	2.76926
Gh_A10G2153	AT3G11090	LOB domain-containing protein 21	-3.03334	1.03e-05	0.000253203	8.18704
Gh_A10G2174	AT4G27190	NB-ARC domain-containing disease resistance protein	-1.34959	1.94e-07	7.69e-06	2.5484
Gh_A11G0006	AT3G05250	RING/U-box superfamily protein	-1.16389	0.0131315	0.0822311	2.2406
Gh_A11G0011	AT5G62790	1-deoxy-D-xylulose 5-phosphate reductoisomerase	-1.18568	0.00100968	0.0118393	2.27471
Gh_A11G0012	AT5G40330	myb domain protein 23	-4.0858	8.82e-13	1.04e-10	16.9804
Gh_A11G0013	AT5G62840	Phosphoglycerate mutase family protein	-1.04785	0.0208404	0.113759	2.06745
Gh_A11G0014	AT3G17700	cyclic nucleotide-binding transporter 1	-1.30158	0.00951297	0.065235	2.465
Gh_A11G0026	AT3G17880	tetraticopeptide domain-containing thioredoxin	-1.27818	1.78e-10	1.34e-08	2.42532
Gh_A11G0048	AT2G28105	0	-1.53983	0.00561832	0.0444312	2.90761
Gh_A11G0064	AT5G51550	EXORDIUM like 3	-1.10537	0.0238521	0.123727	2.15153
Gh_A11G0077	AT5G62165	AGAMOUS-like 42	-2.72779	9.45e-05	0.00169705	6.6244
Gh_A11G0085	AT5G62090	SEUSS-like 2	-1.03244	0.00125297	0.0140451	2.04548
Gh_A11G0124	AT5G53420	CCT motif family protein	-2.9165	4.26e-08	1.93e-06	7.5501
Gh_A11G0125	AT3G49220	Plant invertase/pectin methylesterase inhibitor superfamily	-1.21334	0.000764587	0.00943834	2.31874
Gh_A11G0129	AT5G24280	gamma-irradiation and mitomycin c induced 1	-3.09165	1.01e-05	0.000249737	8.52472
Gh_A11G0143	AT5G53730	Late embryogenesis abundant (LEA) hydroxyproline-rich glycoprotein family	-1.90018	0.00013081	0.00221895	3.7326
Gh_A11G0157	AT1G32860	Glycosyl hydrolase superfamily protein	-1.32433	0.00341553	0.0305022	2.50416
Gh_A11G0177	AT1G62750	Translation elongation factor EFG/EF2 protein	-1.31206	7.93e-10	5.16e-08	2.48296
Gh_A11G0219	0	0	-2.42679	6.2e-12	6.31e-10	5.37696
Gh_A11G0231	AT4G23980	auxin response factor 9	-1.50255	0.000377138	0.00536379	2.83342
Gh_A11G0232	AT2G45180	Bifunctional inhibitor/lipid-transfer protein/seed storage 2S albumin superfamily protein	-4.75784	3.03e-05	0.000642256	27.0554
Gh_A11G0269	AT5G46800	Mitochondrial substrate carrier family protein	-1.12502	5.86e-05	0.0011289	2.18104
Gh_A11G0273	0	0	-3.17137	8.33e-17	1.86e-14	9.00903
Gh_A11G0279	AT3G47620	TEOSINTE BRANCHED, cycloidea and PCF (TCP) 14	-1.23382	0.0266555	0.133136	2.3519
Gh_A11G0318	AT5G08130	basic helix-loop-helix (bHLH) DNA-binding superfamily protein	-1.10089	0.000368176	0.00525696	2.14488
Gh_A11G0349	AT3G48770	DNA binding;ATP binding	-1.96676	7.22e-09	3.97e-07	3.90889
Gh_A11G0364	AT5G43470	Disease resistance protein (CC-NBS-LRR class) family	-1.34507	0.00509059	0.0413692	2.54043
Gh_A11G0379	AT1G60010	0	-2.34389	3.13e-16	6.54e-14	5.07668
Gh_A11G0393	AT4G38660	Pathogenesis-related thaumatin superfamily protein	-3.66595	2.53e-06	7.47e-05	12.6929
Gh_A11G0394	AT2G17850	Rhodanese/Cell cycle control phosphatase superfamily protein	-1.02713	4.67e-07	1.68e-05	2.03797
Gh_A11G0395	AT4G10770	oligopeptide transporter 7	-2.41337	2.31e-12	2.55e-10	5.32717
Gh_A11G0402	AT2G18245	alpha/beta-Hydrolases superfamily protein	-1.05048	0.015774	0.0934338	2.07122
Gh_A11G0409	AT4G36670	Major facilitator superfamily protein	-1.90561	0.0192759	0.107972	3.74666
Gh_A11G0421	AT3G50440	methyl esterase 10	-1.04165	0.0294966	0.142582	2.05858
Gh_A11G0422	AT3G50440	methyl esterase 10	-1.66487	0.0102203	0.0687469	3.17085
Gh_A11G0432	AT5G42930	alpha/beta-Hydrolases superfamily protein	-2.82588	2.95e-08	1.39e-06	7.09044
Gh_A11G0434	AT5G67210	Protein of unknown function (DUF579)	-2.40236	1.5e-11	1.41e-09	5.28667
Gh_A11G0443	AT2G14960	Auxin-responsive GH3 family protein	-1.53385	0.000720997	0.00900351	2.89557
Gh_A11G0454	AT4G37790	Homeobox-leucine zipper protein family	-3.27222	2.96e-11	2.67e-09	9.66132
Gh_A11G0472	0	0	-1.28322	0.00378076	0.0330474	2.43382
Gh_A11G0474	AT4G33950	Protein kinase superfamily protein	-1.85895	9.86e-12	9.57e-10	3.62744
Gh_A11G0478	AT4G39955	alpha/beta-Hydrolases superfamily protein	-1.11438	0.0155789	0.0926873	2.16502
Gh_A11G0486	AT4G39860	0	-1.97367	1.29e-15	2.52e-13	3.92765
Gh_A11G0495	AT4G39640	gamma-glutamyl transpeptidase 1	-3.86623	4.47e-08	2.01e-06	14.5831
Gh_A11G0505	AT4G39390	nucleotide sugar transporter-KT 1	-1.39251	0.0470512	0.191783	2.62536
Gh_A11G0572	0	0	-1.37277	5.92e-07	2.06e-05	2.58967
Gh_A11G0573	AT4G19645	TRAM, LAG1 and CLN8 (TLC) lipid-sensing domain containing protein	-1.24561	0.0201051	0.111193	2.37118
Gh_A11G0593	AT5G44700	Leucine-rich repeat transmembrane protein kinase	-1.25601	0.0230025	0.12075	2.38834
Gh_A11G0608	AT3G01710	TPX2 (targeting protein for Xklp2) protein family	-3.13035	8.33e-09	4.53e-07	8.75649
Gh_A11G0628	AT5G39660	cycling DOF factor 2	-1.55682	1.56e-10	1.19e-08	2.94205
Gh_A11G0637	AT3G29200	chorismate mutase 1	-1.92854	3.19e-18	8.83e-16	3.8067
Gh_A11G0638	AT3G29180	Protein of unknown function (DUF1336)	-1.91851	0.000905336	0.0108123	3.78031
Gh_A11G0645	AT3G29270	RING/U-box superfamily protein	-1.22732	0.00248425	0.023931	2.34131
Gh_A11G0653	AT3G02100	UDP-Glycosyltransferase superfamily protein	-1.75872	0.000872162	0.010498	3.38399
Gh_A11G0660	AT5G39050	HXXXD-type acyl-transferase family protein	-7.12839	1.83e-09	1.12e-07	139.913
Gh_A11G0663	AT5G19440	NAD(P)-binding Rossmann-fold superfamily protein	-1.44914	0.00023864	0.00366073	2.73046
Gh_A11G0672	AT2G44670	Protein of unknown function (DUF581)	-1.00248	0.00196461	0.0200208	2.00344
Gh_A11G0673	AT5G47070	Protein kinase superfamily protein	-1.73925	2.41e-06	7.17e-05	3.33862
Gh_A11G0714	AT2G45130	SPX domain gene 3	-1.02695	0.0355081	0.160736	2.03771
Gh_A11G0759	AT2G45680	TCP family transcription factor	-1.03388	0.0282826	0.138401	2.04752
Gh_A11G0768	AT4G28850	xyloglucan endotransglucosylase/hydrolase 26	-1.98845	1.82e-06	5.59e-05	3.9681
Gh_A11G0777	AT4G00730	Homeobox-leucine zipper family protein / lipid-binding START domain-containing protein	-1.24069	0.0178438	0.101812	2.36312
Gh_A11G0780	AT4G11680	Zinc finger, C3HC4 type (RING finger) family protein	-1.37747	0.00330296	0.0298058	2.59812
Gh_A11G0799	AT2G45910	U-box domain-containing protein kinase family protein	-1.94659	7.37e-16	1.49e-13	3.85462
Gh_A11G0815	AT2G46060	transmembrane protein-related	-1.05297	0.000741472	0.0091982	2.07479
Gh_A11G0848	AT4G01130	GDSL-like Lipase/Acylhydrolase superfamily protein	-2.76679	6.96e-05	0.00131227	6.80593
Gh_A11G0850	AT3G61610	Galactose mutarotase-like superfamily protein	-1.91119	2.81e-06	8.16e-05	3.76118
Gh_A11G0861	AT2G46340	SPA (suppressor of phyA-105) protein family	-2.70167	2.38e-06	7.1e-05	6.50553
Gh_A11G0866	AT4G01070	UDP-Glycosyltransferase superfamily protein	-2.39189	2.05e-23	1.19e-20	5.24844
Gh_A11G0870	AT1G01360	regulatory component of ABA receptor 1	-2.35841	0.000615869	0.00792747	5.12804
Gh_A11G0879	AT1G01300	Eukaryotic aspartyl protease family protein	-1.86209	7.62e-09	4.16e-07	3.63534
Gh_A11G0889	AT2G46550	0	-1.38554	0.0212584	0.115123	2.6127
Gh_A11G0905	AT2G46660	cytochrome P450, family 78, subfamily A, polypeptide 6	-3.62834	1.57e-05	0.000363041	12.3663
Gh_A11G0915	AT2G46770	NAC (No Apical Meristem) domain transcriptional regulator superfamily protein	-1.32232	4.77e-05	0.000949471	2.50068
Gh_A11G0922	AT3G61950	basic helix-loop-helix (bHLH) DNA-binding superfamily protein	-1.67658	9.13e-06	0.000228776	3.1967
Gh_A11G0983	AT4G01960	0	-1.63421	0.0043039	0.036389	3.10417
Gh_A11G0984	AT2G47260	WRKY DNA-binding protein 23	-1.66959	0.00388854	0.0337404	3.18125
Gh_A11G1008	AT3G62630	Protein of unknown function (DUF1645)	-1.58397	6.71e-07	2.31e-05	2.99793
Gh_A11G1017	AT2G47485	0	-3.168	8.14e-21	3.41e-18	8.98797
Gh_A11G1023	AT5G49220	Protein of unknown function (DUF789)	-1.21576	0.017939	0.102201	2.32263
Gh_A11G1031	AT4G02320	Plant invertase/pectin methylesterase inhibitor superfamily	-2.39708	6.4e-13	7.7e-11	5.26734
Gh_A11G1068	AT5G16540	zinc finger nuclease 3	-1.37429	0.0104242	0.0697473	2.5924
Gh_A11G1082	AT5G62000	auxin response factor 2	-1.52459	0.00174128	0.018289	2.87705
Gh_A11G1101	AT1G63900	E3 Ubiquitin ligase family protein	-1.05304	0.0452793	0.187482	2.0749
Gh_A11G1124	AT2G44740	cyclin p4;1	-1.29014	0.00858193	0.0605449	2.44551
Gh_A11G1131	AT4G02780	Terpenoid cyclases/Protein prenyltransferases superfamily protein	-2.84265	3.05e-05	0.000645668	7.17338
Gh_A11G1163	AT4G02590	basic helix-loop-helix (bHLH) DNA-binding superfamily protein	-1.0151	0.000234478	0.00361751	2.02105
Gh_A11G1216	AT5G44060	0	-1.91257	0.00749016	0.0548584	3.76479
Gh_A11G1217	AT4G28600	no pollen germination related 2	-1.23754	1.13e-07	4.65e-06	2.35797
Gh_A11G1231	AT4G28640	indole-3-acetic acid inducible 11	-1.00573	0.00267724	0.0251973	2.00795
Gh_A11G1242	AT5G07990	Cytochrome P450 superfamily protein	-1.32808	1.12e-05	0.000271582	2.51069
Gh_A11G1248	AT2G20180	phytochrome interacting factor 3-like 5	-2.81686	7.84e-07	2.65e-05	7.04625
Gh_A11G1277	AT1G06980	0	-4.91367	0.00311229	0.0284191	30.1414
Gh_A11G1278	AT5G48800	Phototropic-responsive NPH3 family protein	-1.5597	1.67e-06	5.18e-05	2.94792
Gh_A11G1281	AT3G25030	RING/U-box superfamily protein	-1.07436	2.06e-06	6.23e-05	2.10578
Gh_A11G1298	AT3G07310	Protein of unknown function (DUF760)	-1.141	0.00103776	0.0121064	2.20534
Gh_A11G1314	AT3G25400	0	-2.17324	1.46e-06	4.6e-05	4.51036
Gh_A11G1320	AT5G48480	Lactoylglutathione lyase / glyoxalase I family protein	-1.17324	0.023192	0.12128	2.25518
Gh_A11G1372	AT2G04240	RING/U-box superfamily protein	-2.25154	8.92e-05	0.00161563	4.76189
Gh_A11G1418	AT2G05760	Xanthine/uracil permease family protein	-1.34851	0.000273101	0.00411069	2.54648
Gh_A11G1441	AT1G05300	zinc transporter 5 precursor	-1.49012	0.0133497	0.083201	2.80912
Gh_A11G1443	0	0	-1.39366	0.0343557	0.157043	2.62745
Gh_A11G1445	AT3G22200	Pyridoxal phosphate (PLP)-dependent transferases superfamily protein	-1.09891	1.02e-10	8.14e-09	2.14193
Gh_A11G1459	AT2G30860	glutathione S-transferase PHI 9	-1.71092	1.05e-11	1.02e-09	3.27369
Gh_A11G1461	AT3G51550	Malectin/receptor-like protein kinase family protein	-1.1467	3.26e-05	0.000685914	2.21407
Gh_A11G1463	AT3G51550	Malectin/receptor-like protein kinase family protein	-1.19791	5.79e-07	2.02e-05	2.29406
Gh_A11G1471	AT3G02230	reversibly glycosylated polypeptide 1	-4.00456	0.0485065	0.195835	16.0506
Gh_A11G1474	AT5G15780	Pollen Ole e 1 allergen and extensin family protein	-3.51255	9.75e-06	0.000241304	11.4125
Gh_A11G1492	AT4G09460	myb domain protein 6	-1.31946	0.00442816	0.0371396	2.49572
Gh_A11G1530	AT5G16200	50S ribosomal protein-related	-1.46442	5.35e-06	0.000143046	2.75952
Gh_A11G1548	AT4G20140	Leucine-rich repeat transmembrane protein kinase	-1.4768	8.43e-06	0.000212687	2.7833
Gh_A11G1551	AT5G38710	Methylenetetrahydrofolate reductase family protein	-3.13635	5.9e-32	1.24e-28	8.79296
Gh_A11G1604	0	0	-1.9003	0.00528831	0.042572	3.73292
Gh_A11G1623	AT3G50940	P-loop containing nucleoside triphosphate hydrolases superfamily protein	-1.25147	0.0456937	0.188638	2.38083
Gh_A11G1648	AT4G36220	ferulic acid 5-hydroxylase 1	-2.78354	5.91e-06	0.000156316	6.88541
Gh_A11G1672	AT1G43910	P-loop containing nucleoside triphosphate hydrolases superfamily protein	-2.05376	6.83e-07	2.34e-05	4.15187
Gh_A11G1681	AT5G66440	0	-3.59145	2.15e-06	6.47e-05	12.0541
Gh_A11G1689	AT4G36550	ARM repeat superfamily protein	-1.26494	0.000896168	0.0107313	2.40317
Gh_A11G1694	AT1G75220	Major facilitator superfamily protein	-1.04551	1.28e-08	6.63e-07	2.06409
Gh_A11G1705	AT3G50660	Cytochrome P450 superfamily protein	-1.74244	0.0259454	0.130803	3.34601
Gh_A11G1721	AT4G36740	homeobox protein 40	-3.04893	0.0141621	0.0867793	8.27595
Gh_A11G1728	AT3G50760	galacturonosyltransferase-like 2	-2.43159	3.3e-05	0.000692731	5.39489
Gh_A11G1757	AT4G33950	Protein kinase superfamily protein	-1.33918	0.00109195	0.0126001	2.53008
Gh_A11G1761	AT3G50520	Phosphoglycerate mutase family protein	-1.02349	0.00733422	0.0539681	2.03283
Gh_A11G1764	AT3G50560	NAD(P)-binding Rossmann-fold superfamily protein	-1.08973	0.0248885	0.127108	2.12835
Gh_A11G1776	AT5G42930	alpha/beta-Hydrolases superfamily protein	-1.60929	0.0407105	0.175851	3.05102
Gh_A11G1795	AT4G36920	Integrase-type DNA-binding superfamily protein	-1.4963	1.38e-06	4.36e-05	2.82117
Gh_A11G1800	AT5G67210	Protein of unknown function (DUF579)	-1.99577	2.38e-07	9.26e-06	3.98829
Gh_A11G1803	AT5G43060	Granulin repeat cysteine protease family protein	-1.38863	0.0243828	0.125478	2.6183
Gh_A11G1807	AT3G62290	ADP-ribosylation factor A1E	-1.98009	0.00573506	0.0450894	3.94517
Gh_A11G1809	AT1G13680	PLC-like phosphodiesterases superfamily protein	-2.36012	0.000872068	0.010498	5.13411
Gh_A11G1828	AT2G22250	aspartate aminotransferase	-1.09343	3.57e-05	0.000737767	2.13381
Gh_A11G1855	AT5G65310	homeobox protein 5	-1.76337	1.51e-10	1.16e-08	3.39491
Gh_A11G1858	AT4G33950	Protein kinase superfamily protein	-2.0268	5.16e-11	4.44e-09	4.075
Gh_A11G1870	AT5G65530	Protein kinase superfamily protein	-1.25238	0.0235698	0.122693	2.38235
Gh_A11G1873	AT4G37970	cinnamyl alcohol dehydrogenase 6	-3.57584	1.56e-16	3.42e-14	11.9244
Gh_A11G1891	AT4G37890	Zinc finger (C3HC4-type RING finger) family protein	-1.1905	0.00659441	0.0499788	2.28232
Gh_A11G1961	AT4G37560	Acetamidase/Formamidase family protein	-2.27859	3.24e-21	1.49e-18	4.85203
Gh_A11G1962	AT4G37560	Acetamidase/Formamidase family protein	-2.51266	7.47e-09	4.1e-07	5.7067
Gh_A11G1963	AT5G67420	LOB domain-containing protein 37	-1.72071	3.34e-06	9.57e-05	3.29598
Gh_A11G1968	AT5G67385	Phototropic-responsive NPH3 family protein	-1.07712	0.0236455	0.12296	2.10981
Gh_A11G1975	AT4G33920	Protein phosphatase 2C family protein	-2.09562	0.00292099	0.0270124	4.27411
Gh_A11G1986	AT2G14900	Gibberellin-regulated family protein	-2.66855	2.74e-10	1.98e-08	6.35788
Gh_A11G2009	AT3G42170	BED zinc finger ;hAT family dimerisation domain	-1.10955	0.0040151	0.0345213	2.15778
Gh_A11G2010	AT5G67290	FAD-dependent oxidoreductase family protein	-2.17067	0.00113204	0.012947	4.50233
Gh_A11G2024	AT5G35970	P-loop containing nucleoside triphosphate hydrolases superfamily protein	-1.41703	0.00588949	0.0459107	2.67036
Gh_A11G2041	AT1G69560	myb domain protein 105	-1.87052	0.013852	0.085399	3.65664
Gh_A11G2087	AT5G20950	Glycosyl hydrolase family protein	-2.1904	6.78e-05	0.00128301	4.56433
Gh_A11G2106	AT1G55850	cellulose synthase like E1	-2.13675	0.00471534	0.0389072	4.39769
Gh_A11G2107	AT1G55850	cellulose synthase like E1	-1.91385	0.0156296	0.0929072	3.76813
Gh_A11G2137	0	0	-2.4592	5.66e-08	2.5e-06	5.49911
Gh_A11G2160	AT1G08570	atypical CYS HIS rich thioredoxin 4	-2.21024	1.66e-06	5.18e-05	4.62751
Gh_A11G2239	AT5G28490	Protein of unknown function (DUF640)	-3.58782	1.37e-06	4.34e-05	12.0238
Gh_A11G2241	AT3G04730	indoleacetic acid-induced protein 16	-1.86066	0.000977342	0.0115119	3.63174
Gh_A11G2242	AT5G43700	AUX/IAA transcriptional regulator family protein	-3.34858	6.96e-06	0.00018152	10.1865
Gh_A11G2243	AT4G02590	basic helix-loop-helix (bHLH) DNA-binding superfamily protein	-1.43235	0.0211698	0.114808	2.69886
Gh_A11G2248	AT3G63380	ATPase E1-E2 type family protein / haloacid dehalogenase-like hydrolase family protein	-2.17932	8.35e-06	0.000210672	4.52939
Gh_A11G2249	0	0	-1.60528	0.0119136	0.0766339	3.04254
Gh_A11G2311	AT3G04910	with no lysine (K) kinase 1	-1.12192	0.00102305	0.0119737	2.17637
Gh_A11G2336	AT1G64760	O-Glycosyl hydrolases family 17 protein	-1.83719	1.4e-09	8.75e-08	3.57314
Gh_A11G2355	AT5G18150	Methyltransferase-related protein	-1.7561	0.00553617	0.0439753	3.37785
Gh_A11G2361	AT5G27320	alpha/beta-Hydrolases superfamily protein	-1.489	0.0011504	0.0131099	2.80694
Gh_A11G2364	AT1G03430	histidine-containing phosphotransfer factor 5	-2.18841	2.29e-08	1.1e-06	4.55802
Gh_A11G2387	AT3G05200	RING/U-box superfamily protein	-2.69167	1.36e-06	4.33e-05	6.4606
Gh_A11G2389	AT1G54820	Protein kinase superfamily protein	-2.44827	2.45e-06	7.29e-05	5.45762
Gh_A11G2395	AT1G08980	amidase 1	-2.29375	8.54e-05	0.00155871	4.9033
Gh_A11G2433	AT5G27730	Protein of unknown function (DUF1624)	-1.34669	0.00892406	0.0621123	2.54328
Gh_A11G2439	AT1G56220	Dormancy/auxin associated family protein	-1.70629	0.000495299	0.0066478	3.26321
Gh_A11G2472	AT3G62550	Adenine nucleotide alpha hydrolases-like superfamily protein	-1.3945	0.0135235	0.0839927	2.62897
Gh_A11G2498	AT5G26742	DEAD box RNA helicase (RH3)	-1.18161	0.000675029	0.008537	2.2683
Gh_A11G2522	AT5G55020	myb domain protein 120	-3.23668	6.25e-05	0.0011951	9.42625
Gh_A11G2571	AT3G15350	Core-2/I-branching beta-1,6-N-acetylglucosaminyltransferase family protein	-2.70985	1.68e-12	1.89e-10	6.54255
Gh_A11G2606	AT2G30900	TRICHOME BIREFRINGENCE-LIKE 43	-1.15003	0.00220047	0.0217364	2.21918
Gh_A11G2633	AT3G05500	Rubber elongation factor protein (REF)	-2.18037	2.48e-06	7.34e-05	4.53271
Gh_A11G2655	AT5G53190	Nodulin MtN3 family protein	-1.4758	0.038666	0.17005	2.78137
Gh_A11G2660	AT1G54520	0	-1.51657	0.0258424	0.13044	2.8611
Gh_A11G2668	AT1G08630	threonine aldolase 1	-1.16075	0.000702487	0.00881	2.23574
Gh_A11G2688	AT1G08540	RNApolymerase sigma subunit 2	-1.13883	0.0384028	0.169262	2.20202
Gh_A11G2690	AT5G17640	Protein of unknown function (DUF1005)	-2.27368	7.31e-10	4.8e-08	4.83556
Gh_A11G2746	AT2G41130	basic helix-loop-helix (bHLH) DNA-binding superfamily protein	-2.79838	3.96e-06	0.000110058	6.95661
Gh_A11G2748	AT2G32560	F-box family protein	-1.91558	0.000235675	0.00362854	3.77266
Gh_A11G2754	AT2G41250	Haloacid dehalogenase-like hydrolase (HAD) superfamily protein	-1.85821	0.000104307	0.00183892	3.62558
Gh_A11G2772	AT4G27220	NB-ARC domain-containing disease resistance protein	-1.44433	0.000118049	0.00204389	2.72137
Gh_A11G2804	0	0	-1.44347	0.0116876	0.0756843	2.71974
Gh_A11G2875	AT1G70000	myb-like transcription factor family protein	-4.23068	1.96e-10	1.46e-08	18.7742
Gh_A11G2876	AT4G35550	WUSCHEL related homeobox 13	-1.6605	0.0225384	0.119217	3.16127
Gh_A11G2881	AT5G03530	RAB GTPase homolog C2A	-1.51033	0.00615488	0.0475175	2.84875
Gh_A11G2882	AT2G36830	gamma tonoplast intrinsic protein	-3.03816	1.17e-17	2.98e-15	8.21442
Gh_A11G2891	AT3G53260	phenylalanine ammonia-lyase 2	-4.79981	1.02e-11	9.88e-10	27.854
Gh_A11G2914	0	0	-2.45351	5.44e-22	2.7e-19	5.47749
Gh_A11G2917	AT2G39700	expansin A4	-1.99446	0.00239088	0.0231976	3.98466
Gh_A11G2928	AT3G54000	0	-1.82251	1.25e-05	0.000299273	3.53695
Gh_A11G2931	AT3G54040	PAR1 protein	-4.53836	8.37e-11	6.84e-09	23.2372
Gh_A12G0008	AT5G49890	chloride channel C	-2.02057	1.79e-06	5.5e-05	4.05743
Gh_A12G0014	AT3G62390	TRICHOME BIREFRINGENCE-LIKE 6	-2.76238	0.00431949	0.0364635	6.78513
Gh_A12G0021	AT3G63280	NIMA-related kinase 4	-1.4029	0.000307657	0.00451538	2.64432
Gh_A12G0023	AT1G03080	kinase interacting (KIP1-like) family protein	-1.84923	2.21e-14	3.49e-12	3.60308
Gh_A12G0024	AT3G22750	Protein kinase superfamily protein	-1.09609	5.31e-05	0.00104016	2.13774
Gh_A12G0037	AT2G48110	reduced epidermal fluorescence 4	-1.65282	0.00171452	0.0180902	3.14447
Gh_A12G0052	AT3G63010	alpha/beta-Hydrolases superfamily protein	-1.04528	0.00210942	0.0210588	2.06377
Gh_A12G0073	AT3G50700	indeterminate(ID)-domain 2	-1.45673	0.00739074	0.0543047	2.74486
Gh_A12G0090	AT5G08560	transducin family protein / WD-40 repeat family protein	-1.18146	0.0050388	0.0410458	2.26806
Gh_A12G0093	AT5G08390	Transducin/WD40 repeat-like superfamily protein	-1.01822	0.0245404	0.125928	2.02542
Gh_A12G0111	AT4G35290	glutamate receptor 2	-2.31167	1.62e-05	0.00037333	4.96458
Gh_A12G0113	AT1G20670	DNA-binding bromodomain-containing protein	-1.31906	2.6e-05	0.000565249	2.49503
Gh_A12G0114	AT2G17220	Protein kinase superfamily protein	-2.92518	7.23e-06	0.000187052	7.59567
Gh_A12G0163	AT1G49975	0	-1.77	0.00618164	0.0475983	3.41055
Gh_A12G0173	AT1G27730	salt tolerance zinc finger	-3.06969	0.000102894	0.00181968	8.39593
Gh_A12G0180	AT3G19540	Protein of unknown function (DUF620)	-1.17632	0.0093417	0.0643181	2.25999
Gh_A12G0217	ATCG00830	ribosomal protein L2	-1.96767	0.0462299	0.189929	3.91135
Gh_A12G0219	ATCG00780	ribosomal protein L14	-2.8576	0.00667902	0.0505083	7.2481
Gh_A12G0259	AT4G34530	cryptochrome-interacting basic-helix-loop-helix 1	-1.54423	0.0389981	0.171042	2.91648
Gh_A12G0301	AT4G38370	Phosphoglycerate mutase family protein	-1.00659	0.0227287	0.119914	2.00915
Gh_A12G0304	AT4G35240	Protein of unknown function (DUF630 and DUF632)	-1.32129	0.000618723	0.00795848	2.49889
Gh_A12G0331	AT2G16980	Major facilitator superfamily protein	-1.74973	2.91e-10	2.07e-08	3.36295
Gh_A12G0363	0	0	-1.47276	0.0483684	0.195524	2.77552
Gh_A12G0364	AT2G21180	0	-1.45588	4.86e-07	1.74e-05	2.74323
Gh_A12G0369	AT4G00430	plasma membrane intrinsic protein 1;4	-3.34606	0.00164795	0.0175188	10.1687
Gh_A12G0385	AT2G21385	0	-1.12008	0.0492938	0.197948	2.17359
Gh_A12G0390	AT4G34610	BEL1-like homeodomain 6	-1.87939	8.93e-14	1.29e-11	3.6792
Gh_A12G0410	AT4G20140	Leucine-rich repeat transmembrane protein kinase	-1.8839	0.00308615	0.0282279	3.69072
Gh_A12G0426	AT2G34650	Protein kinase superfamily protein	-1.37287	0.00779681	0.0563053	2.58985
Gh_A12G0470	AT1G30820	CTP synthase family protein	-1.04787	0.0402498	0.174725	2.06747
Gh_A12G0478	AT1G65900	0	-2.73905	1.05e-12	1.22e-10	6.6763
Gh_A12G0499	AT5G38200	Class I glutamine amidotransferase-like superfamily protein	-1.63126	0.0335018	0.154646	3.09783
Gh_A12G0501	AT1G19020	0	-1.15214	0.0393318	0.171922	2.22243
Gh_A12G0546	AT4G38660	Pathogenesis-related thaumatin superfamily protein	-1.90088	9.86e-06	0.000243708	3.7344
Gh_A12G0548	AT5G66200	armadillo repeat only 2	-1.18805	0.0256432	0.129766	2.27845
Gh_A12G0549	AT3G51240	flavanone 3-hydroxylase	-2.81439	2.38e-16	5.11e-14	7.03422
Gh_A12G0572	AT1G75440	ubiquitin-conjugating enzyme 16	-1.0489	0.0138228	0.0853029	2.06896
Gh_A12G0579	AT3G50950	HOPZ-ACTIVATED RESISTANCE 1	-2.59392	0.000673938	0.00852606	6.03736
Gh_A12G0601	AT5G66770	GRAS family transcription factor	-1.48867	5.57e-07	1.96e-05	2.80631
Gh_A12G0626	AT2G23690	0	-1.44396	0.0108615	0.0718286	2.72067
Gh_A12G0638	AT5G60200	TARGET OF MONOPTEROS 6	-2.37858	3.05e-09	1.8e-07	5.20025
Gh_A12G0641	AT5G66880	sucrose nonfermenting 1(SNF1)-related protein kinase 2.3	-1.0326	0.00105369	0.012226	2.04571
Gh_A12G0642	AT4G37180	Homeodomain-like superfamily protein	-1.28674	0.00416077	0.0354814	2.43976
Gh_A12G0649	AT4G37080	Protein of unknown function, DUF547	-1.72574	0.00425393	0.0360961	3.30749
Gh_A12G0657	AT4G36970	Remorin family protein	-2.37615	1.27e-08	6.58e-07	5.19148
Gh_A12G0675	AT5G67210	Protein of unknown function (DUF579)	-1.27862	0.00126894	0.0141609	2.42606
Gh_A12G0685	AT4G37310	cytochrome P450, family 81, subfamily H, polypeptide 1	-2.68768	5.2e-06	0.000139641	6.44276
Gh_A12G0692	AT5G67380	casein kinase alpha 1	-1.86209	4.52e-06	0.000123618	3.63534
Gh_A12G0696	AT4G37540	LOB domain-containing protein 39	-1.72672	2.66e-06	7.79e-05	3.30975
Gh_A12G0711	AT5G67540	Arabinanase/levansucrase/invertase	-2.5445	6.22e-08	2.71e-06	5.83407
Gh_A12G0726	AT4G37790	Homeobox-leucine zipper protein family	-2.23253	9.07e-09	4.88e-07	4.69957
Gh_A12G0771	AT4G40060	homeobox protein 16	-1.21966	0.024426	0.125614	2.32893
Gh_A12G0784	AT4G15560	Deoxyxylulose-5-phosphate synthase	-2.51472	0.000141267	0.00237071	5.71487
Gh_A12G0793	AT5G65280	GCR2-like 1	-2.30578	1.95e-05	0.000438152	4.94434
Gh_A12G0808	AT2G40980	Protein kinase superfamily protein	-1.05752	0.0358175	0.161627	2.08135
Gh_A12G0829	AT1G54610	Protein kinase superfamily protein	-2.68377	4.52e-13	5.6e-11	6.42533
Gh_A12G0834	AT5G09960	0	-2.90209	6.64e-06	0.000173962	7.4751
Gh_A12G0854	AT4G00150	GRAS family transcription factor	-1.00535	1.75e-05	0.000398508	2.00743
Gh_A12G0870	AT2G44940	Integrase-type DNA-binding superfamily protein	-3.1107	0.000119921	0.00206774	8.63801
Gh_A12G0912	AT5G44510	target of AVRB operation1	-1.59435	0.0051558	0.0417641	3.01957
Gh_A12G0933	AT2G45470	FASCICLIN-like arabinogalactan protein 8	-2.37232	4.58e-06	0.00012502	5.17774
Gh_A12G0938	AT2G45670	calcineurin B subunit-related	-1.63208	0.00616803	0.0475605	3.0996
Gh_A12G0939	AT1G01900	subtilase family protein	-2.53396	5.09e-19	1.67e-16	5.7916
Gh_A12G0960	AT1G01490	Heavy metal transport/detoxification superfamily protein	-1.46367	4.47e-07	1.62e-05	2.75809
Gh_A12G0976	AT4G00460	RHO guanyl-nucleotide exchange factor 3	-1.90547	0.00235846	0.0229531	3.7463
Gh_A12G1005	AT4G01000	Ubiquitin-like superfamily protein	-1.44626	0.000105992	0.001866	2.72501
Gh_A12G1020	AT3G13540	myb domain protein 5	-2.21555	0.0110818	0.0729269	4.6446
Gh_A12G1021	AT3G61850	Dof-type zinc finger DNA-binding family protein	-2.41231	0.00142363	0.0155962	5.32326
Gh_A12G1039	AT5G24090	chitinase A	-1.14623	0.0129994	0.0816661	2.21335
Gh_A12G1047	AT2G46760	D-arabinono-1,4-lactone oxidase family protein	-3.53734	0.00012466	0.00213189	11.6103
Gh_A12G1091	AT1G02530	P-glycoprotein 12	-1.42847	0.00186309	0.0192201	2.69161
Gh_A12G1109	AT2G47160	HCO3- transporter family	-2.01518	2.39e-09	1.43e-07	4.04231
Gh_A12G1137	AT3G62420	basic region/leucine zipper motif 53	-1.1693	1.53e-06	4.79e-05	2.24902
Gh_A12G1196	AT3G62700	multidrug resistance-associated protein 10	-3.07274	3.13e-20	1.18e-17	8.41368
Gh_A12G1208	AT5G08350	GRAM domain-containing protein / ABA-responsive protein-related	-2.83037	7.36e-07	2.5e-05	7.11256
Gh_A12G1245	AT4G10790	UBX domain-containing protein	-2.02547	4.02e-07	1.48e-05	4.07124
Gh_A12G1265	0	0	-1.92184	0.000306273	0.00450208	3.78906
Gh_A12G1274	AT4G32480	Protein of unknown function (DUF506)	-2.74437	6.81e-20	2.52e-17	6.70098
Gh_A12G1302	AT3G27010	TEOSINTE BRANCHED 1, cycloidea, PCF (TCP)-domain family protein 20	-1.55393	0.00208935	0.0208926	2.93615
Gh_A12G1336	AT1G70640	octicosapeptide/Phox/Bem1p (PB1) domain-containing protein	-1.03946	0.0441673	0.184828	2.05546
Gh_A12G1342	AT3G26320	cytochrome P450, family 71, subfamily B, polypeptide 36	-1.6782	7.6e-10	4.97e-08	3.20029
Gh_A12G1379	0	0	-3.56075	6.56e-07	2.26e-05	11.8003
Gh_A12G1411	AT2G02080	indeterminate(ID)-domain 4	-1.96793	7.91e-08	3.36e-06	3.91206
Gh_A12G1412	AT2G02070	indeterminate(ID)-domain 5	-1.83192	0.00629273	0.0482123	3.5601
Gh_A12G1457	AT1G69010	BES1-interacting Myc-like protein 2	-1.56762	0.00556091	0.0441421	2.96415
Gh_A12G1482	AT1G18650	plasmodesmata callose-binding protein 3	-2.39452	8.43e-12	8.38e-10	5.25801
Gh_A12G1505	AT1G69490	NAC-like, activated by AP3/PI	-3.62398	0.00260248	0.0247098	12.329
Gh_A12G1509	AT3G47500	cycling DOF factor 3	-1.42145	0.0122013	0.077834	2.67855
Gh_A12G1531	AT3G01280	voltage dependent anion channel 1	-1.22347	1.28e-08	6.63e-07	2.33508
Gh_A12G1554	AT1G13260	related to ABI3/VP1 1	-2.07388	0.000159619	0.0026318	4.21018
Gh_A12G1558	AT1G75290	NAD(P)-binding Rossmann-fold superfamily protein	-1.98557	0.000106741	0.00187821	3.9602
Gh_A12G1560	AT1G68810	basic helix-loop-helix (bHLH) DNA-binding superfamily protein	-1.64995	0.00203121	0.0205438	3.13823
Gh_A12G1565	0	0	-2.11218	0.000282548	0.00421821	4.32345
Gh_A12G1574	0	0	-2.38052	2.39e-16	5.11e-14	5.20726
Gh_A12G1577	AT1G68710	ATPase E1-E2 type family protein / haloacid dehalogenase-like hydrolase family protein	-1.83641	1.77e-08	8.84e-07	3.5712
Gh_A12G1612	AT3G14470	NB-ARC domain-containing disease resistance protein	-1.5138	0.0026669	0.0251503	2.85562
Gh_A12G1613	AT4G19840	phloem protein 2-A1	-1.25105	0.039986	0.173827	2.38014
Gh_A12G1614	AT3G47500	cycling DOF factor 3	-1.83531	8.51e-11	6.94e-09	3.56849
Gh_A12G1619	AT2G03090	expansin A15	-2.11287	1.81e-08	9.01e-07	4.32551
Gh_A12G1620	AT5G61430	NAC domain containing protein 100	-1.16157	0.00120691	0.0136425	2.23701
Gh_A12G1651	AT2G39640	glycosyl hydrolase family 17 protein	-1.93678	5.39e-05	0.00105303	3.8285
Gh_A12G1652	AT5G61110	zinc ion binding	-1.07819	0.00030536	0.00449392	2.11138
Gh_A12G1654	AT3G29575	ABI five binding protein 3	-1.55574	0.00675122	0.0508196	2.93984
Gh_A12G1671	0	0	-1.91029	0.000144113	0.00241095	3.75885
Gh_A12G1684	AT5G14420	RING domain ligase2	-1.12314	1.23e-08	6.42e-07	2.17821
Gh_A12G1687	AT3G57520	seed imbibition 2	-1.53209	0.00238335	0.0231424	2.89205
Gh_A12G1728	AT5G50740	Heavy metal transport/detoxification superfamily protein	-2.00214	5.39e-15	9.27e-13	4.00594
Gh_A12G1747	AT5G50790	Nodulin MtN3 family protein	-1.31157	0.0300355	0.14428	2.48211
Gh_A12G1763	AT1G57820	Zinc finger (C3HC4-type RING finger) family protein	-2.11153	0.00836809	0.0593724	4.32149
Gh_A12G1766	AT5G61820	0	-1.27207	8.39e-05	0.00153507	2.41509
Gh_A12G1774	AT5G51060	NADPH/respiratory burst oxidase protein D	-2.69737	2.29e-20	8.81e-18	6.48618
Gh_A12G1797	AT5G07670	RNI-like superfamily protein	-1.10841	0.000307195	0.00451168	2.15608
Gh_A12G1816	AT3G48080	alpha/beta-Hydrolases superfamily protein	-1.93673	0.00429511	0.0363391	3.82836
Gh_A12G1817	AT3G45900	Ribonuclease P protein subunit P38-related	-1.02981	0.000364836	0.00521838	2.04176
Gh_A12G1836	AT1G31770	ATP-binding cassette 14	-2.64229	6.92e-10	4.6e-08	6.24323
Gh_A12G1841	0	0	-1.96725	1.7e-08	8.51e-07	3.91023
Gh_A12G1852	AT5G45490	P-loop containing nucleoside triphosphate hydrolases superfamily protein	-1.9625	0.000990795	0.0116469	3.89736
Gh_A12G1853	AT5G45520	Leucine-rich repeat (LRR) family protein	-1.37176	0.023546	0.122646	2.58785
Gh_A12G1854	AT5G45530	Protein of unknown function (DUF594)	-1.22807	0.00106511	0.0123282	2.34253
Gh_A12G1861	AT2G35550	basic pentacysteine 7	-2.31765	2.8e-07	1.07e-05	4.98519
Gh_A12G1869	AT1G31930	extra-large GTP-binding protein 3	-1.54363	3.64e-05	0.000751213	2.91528
Gh_A12G1890	AT3G03550	RING/U-box superfamily protein	-1.98955	0.000899924	0.0107702	3.97114
Gh_A12G1916	AT4G18010	myo-inositol polyphosphate 5-phosphatase 2	-1.93343	1.08e-06	3.53e-05	3.81963
Gh_A12G1931	AT4G17090	chloroplast beta-amylase	-2.32514	0.000288114	0.00427688	5.01113
Gh_A12G1937	AT3G10600	cationic amino acid transporter 7	-1.63929	0.0162997	0.0955781	3.11513
Gh_A12G1940	AT4G17600	Chlorophyll A-B binding family protein	-1.41847	0.0110516	0.0727534	2.67302
Gh_A12G1948	AT4G17550	Major facilitator superfamily protein	-3.34738	0.00162247	0.0173016	10.178
Gh_A12G1959	AT4G16790	hydroxyproline-rich glycoprotein family protein	-2.24733	0.000243522	0.00372501	4.74802
Gh_A12G1960	AT4G16780	homeobox protein 2	-1.21312	0.0065031	0.0494605	2.31839
Gh_A12G1961	AT1G48770	Protein of unknown function (DUF1639)	-2.74649	0.0103009	0.0691776	6.71084
Gh_A12G1970	AT4G17370	Oxidoreductase family protein	-1.39761	0.0349354	0.159018	2.63465
Gh_A12G1974	AT4G16650	O-fucosyltransferase family protein	-1.91836	3.9e-07	1.44e-05	3.77993
Gh_A12G1987	AT5G47580	0	-1.65182	0.00377145	0.0329945	3.1423
Gh_A12G2002	AT1G62510	Bifunctional inhibitor/lipid-transfer protein/seed storage 2S albumin superfamily protein	-1.92013	0.0195201	0.108951	3.78458
Gh_A12G2016	AT4G12320	cytochrome P450, family 706, subfamily A, polypeptide 6	-1.4302	0.0120661	0.0773638	2.69485
Gh_A12G2076	AT1G63300	Myosin heavy chain-related protein	-1.06525	0.00229284	0.022478	2.09254
Gh_A12G2087	AT1G63470	AT hook motif DNA-binding family protein	-1.30793	0.0137622	0.085069	2.47586
Gh_A12G2124	AT2G19170	subtilisin-like serine protease 3	-3.75755	3.89e-07	1.44e-05	13.5249
Gh_A12G2151	AT5G24310	ABL interactor-like protein 3	-1.28367	0.0233591	0.121959	2.43457
Gh_A12G2154	AT3G61850	Dof-type zinc finger DNA-binding family protein	-2.95358	6.49e-08	2.82e-06	7.74668
Gh_A12G2183	AT1G32900	UDP-Glycosyltransferase superfamily protein	-2.74782	0.000136571	0.00230628	6.71702
Gh_A12G2193	0	0	-1.53859	3.51e-05	0.000727704	2.9051
Gh_A12G2219	AT5G24580	Heavy metal transport/detoxification superfamily protein	-2.87765	1.12e-23	6.81e-21	7.34951
Gh_A12G2221	AT3G09040	Pentatricopeptide repeat (PPR) superfamily protein	-1.46488	3.3e-10	2.34e-08	2.7604
Gh_A12G2227	AT5G54160	O-methyltransferase 1	-3.13724	2.21e-09	1.32e-07	8.79841
Gh_A12G2230	AT1G64720	Polyketide cyclase/dehydrase and lipid transport superfamily protein	-2.24005	0.00909408	0.0630162	4.72413
Gh_A12G2235	AT5G53650	0	-2.00759	0.000987836	0.0116157	4.02111
Gh_A12G2258	AT4G27810	0	-3.81063	4.48e-05	0.000898662	14.0319
Gh_A12G2259	AT5G53020	Ribonuclease P protein subunit P38-related	-1.33855	0.00722083	0.0533155	2.52897
Gh_A12G2265	AT5G53370	pectin methylesterase PCR fragment F	-2.6645	1.27e-12	1.44e-10	6.34006
Gh_A12G2267	AT5G24230	Lipase class 3-related protein	-1.20445	0.00874497	0.0612961	2.30449
Gh_A12G2269	AT5G53420	CCT motif family protein	-3.10853	3.91e-25	3.27e-22	8.62506
Gh_A12G2298	AT1G01490	Heavy metal transport/detoxification superfamily protein	-2.22789	0.0202183	0.111602	4.68447
Gh_A12G2302	AT4G25700	beta-hydroxylase 1	-2.28561	3.4e-06	9.72e-05	4.87569
Gh_A12G2331	AT5G52280	Myosin heavy chain-related protein	-1.37139	0.00251809	0.0241643	2.58721
Gh_A12G2374	AT5G51820	phosphoglucomutase	-1.01522	3.42e-05	0.000713413	2.02121
Gh_A12G2406	AT1G75290	NAD(P)-binding Rossmann-fold superfamily protein	-1.68266	1.57e-06	4.89e-05	3.21019
Gh_A12G2425	AT1G73805	Calmodulin binding protein-like	-2.07256	8.42e-05	0.00153989	4.20633
Gh_A12G2430	AT3G18000	S-adenosyl-L-methionine-dependent methyltransferases superfamily protein	-1.52432	0.00641894	0.0489443	2.87652
Gh_A12G2431	AT1G73590	Auxin efflux carrier family protein	-1.28954	0.0478914	0.194304	2.4445
Gh_A12G2459	AT2G01940	C2H2-like zinc finger protein	-1.92115	0.00358477	0.031681	3.78724
Gh_A12G2476	AT5G62820	Uncharacterised protein family (UPF0497)	-1.33706	0.0164093	0.0959852	2.52636
Gh_A12G2477	AT5G14740	carbonic anhydrase 2	-1.53733	0.014328	0.0875316	2.90258
Gh_A13G0039	AT5G05340	Peroxidase superfamily protein	-1.29307	6.26e-13	7.55e-11	2.45048
Gh_A13G0044	AT1G60500	Dynamin related protein 4C	-1.04359	0.00490522	0.0402098	2.06135
Gh_A13G0069	AT3G10840	alpha/beta-Hydrolases superfamily protein	-1.0364	2.54e-06	7.49e-05	2.0511
Gh_A13G0104	AT1G32460	0	-1.19361	0.0077144	0.0559353	2.28724
Gh_A13G0110	AT3G51950	Zinc finger (CCCH-type) family protein / RNA recognition motif (RRM)-containing protein	-1.39404	0.00088009	0.0105805	2.62814
Gh_A13G0120	AT1G52340	NAD(P)-binding Rossmann-fold superfamily protein	-2.49063	3.8e-21	1.73e-18	5.62023
Gh_A13G0121	AT2G41430	dehydration-induced protein (ERD15)	-1.26487	4.51e-14	6.83e-12	2.40305
Gh_A13G0123	AT3G10985	senescence associated gene 20	-3.2037	7.19e-19	2.28e-16	9.21318
Gh_A13G0140	AT3G55960	Haloacid dehalogenase-like hydrolase (HAD) superfamily protein	-1.8319	0.00111504	0.0127921	3.56005
Gh_A13G0181	AT2G39705	ROTUNDIFOLIA like 8	-1.83549	0.00193725	0.0198224	3.56893
Gh_A13G0192	AT1G31050	basic helix-loop-helix (bHLH) DNA-binding superfamily protein	-3.36649	1.27e-09	8e-08	10.3137
Gh_A13G0197	AT3G55120	Chalcone-flavanone isomerase family protein	-2.13252	2.6e-15	4.78e-13	4.38481
Gh_A13G0203	AT3G55040	glutathione transferase lambda 2	-2.12976	1.01e-05	0.00024965	4.37645
Gh_A13G0213	AT2G38970	Zinc finger (C3HC4-type RING finger) family protein	-1.46986	0.0110611	0.0728037	2.76994
Gh_A13G0242	AT3G11920	glutaredoxin-related	-1.13781	0.00805021	0.0577589	2.20047
Gh_A13G0253	AT2G01770	vacuolar iron transporter 1	-1.79006	0.00138825	0.015302	3.4583
Gh_A13G0258	AT2G22250	aspartate aminotransferase	-1.46107	3.3e-06	9.46e-05	2.75313
Gh_A13G0267	AT2G01830	CHASE domain containing histidine kinase protein	-1.02784	0.00066343	0.0084129	2.03897
Gh_A13G0288	AT4G39090	Papain family cysteine protease	-1.19682	4.26e-15	7.5e-13	2.29234
Gh_A13G0291	AT4G34530	cryptochrome-interacting basic-helix-loop-helix 1	-2.19601	0.0116065	0.0752885	4.58211
Gh_A13G0301	AT4G34460	GTP binding protein beta 1	-1.16891	8.31e-05	0.00152499	2.24842
Gh_A13G0327	AT4G20140	Leucine-rich repeat transmembrane protein kinase	-3.81321	1.46e-08	7.4e-07	14.0569
Gh_A13G0330	AT1G68670	myb-like transcription factor family protein	-1.10702	3.52e-06	9.99e-05	2.154
Gh_A13G0352	AT2G15620	nitrite reductase 1	-1.8648	4.35e-07	1.59e-05	3.64218
Gh_A13G0360	AT1G49780	plant U-box 26	-1.1067	0.0108576	0.0718286	2.15352
Gh_A13G0363	AT4G34050	S-adenosyl-L-methionine-dependent methyltransferases superfamily protein	-2.66575	2.1e-09	1.27e-07	6.34557
Gh_A13G0366	AT5G53390	O-acyltransferase (WSD1-like) family protein	-2.85911	0.000449742	0.0061436	7.25569
Gh_A13G0378	AT5G07280	Leucine-rich repeat transmembrane protein kinase	-1.55199	0.00200312	0.0203362	2.93222
Gh_A13G0384	AT1G49820	S-methyl-5-thioribose kinase	-1.27324	0.000699384	0.00878017	2.41705
Gh_A13G0530	AT5G23310	Fe superoxide dismutase 3	-2.20501	0.000603408	0.00779877	4.61077
Gh_A13G0536	AT5G23370	GRAM domain-containing protein / ABA-responsive protein-related	-1.60863	0.00206162	0.0207357	3.04962
Gh_A13G0537	AT5G08350	GRAM domain-containing protein / ABA-responsive protein-related	-1.6598	0.00408166	0.0349664	3.15972
Gh_A13G0544	AT3G19990	0	-1.90892	1.56e-07	6.33e-06	3.75529
Gh_A13G0575	AT5G64530	xylem NAC domain 1	-2.24908	0.00336072	0.0301752	4.7538
Gh_A13G0608	AT2G36690	2-oxoglutarate (2OG) and Fe(II)-dependent oxygenase superfamily protein	-2.78528	3.91e-11	3.42e-09	6.8937
Gh_A13G0637	AT2G02820	myb domain protein 88	-1.38908	0.000181402	0.00293807	2.61911
Gh_A13G0639	AT1G69780	Homeobox-leucine zipper protein family	-1.73969	7.18e-11	6e-09	3.33963
Gh_A13G0647	AT3G47620	TEOSINTE BRANCHED, cycloidea and PCF (TCP) 14	-2.80695	3.73e-06	0.000105038	6.99805
Gh_A13G0648	AT1G69690	TCP family transcription factor	-2.02806	6.81e-05	0.00128793	4.07855
Gh_A13G0658	AT1G69610	Protein of unknown function (DUF1666)	-2.23381	8.55e-05	0.00156006	4.70373
Gh_A13G0665	AT2G02980	Pentatricopeptide repeat (PPR) superfamily protein	-1.47902	0.00854221	0.0603352	2.78759
Gh_A13G0691	AT1G69440	Argonaute family protein	-2.44964	6.28e-05	0.00119993	5.46281
Gh_A13G0700	AT2G03350	Protein of unknown function, DUF538	-1.00298	0.0013822	0.0152532	2.00414
Gh_A13G0716	AT1G26610	C2H2-like zinc finger protein	-1.15718	0.000382508	0.00542175	2.23021
Gh_A13G0728	AT1G15670	Galactose oxidase/kelch repeat superfamily protein	-1.94935	0.000155354	0.00257047	3.86201
Gh_A13G0749	AT1G69170	Squamosa promoter-binding protein-like (SBP domain) transcription factor family protein	-1.3095	0.0272069	0.134893	2.47856
Gh_A13G0766	AT2G04030	Chaperone protein htpG family protein	-1.94975	0.00244312	0.0236132	3.86308
Gh_A13G0777	AT1G05230	homeodomain GLABROUS 2	-1.39216	7.25e-05	0.00135822	2.62472
Gh_A13G0781	AT2G32400	glutamate receptor 5	-2.30523	1.92e-18	5.64e-16	4.94245
Gh_A13G0813	AT1G08860	Calcium-dependent phospholipid-binding Copine family protein	-1.03432	0.0192677	0.107948	2.04815
Gh_A13G0818	AT1G54630	acyl carrier protein 3	-1.04136	0.00150212	0.016271	2.05816
Gh_A13G0910	AT5G27930	Protein phosphatase 2C family protein	-4.54649	0.0144558	0.0881153	23.3685
Gh_A13G0921	AT1G56310	Polynucleotidyl transferase, ribonuclease H-like superfamily protein	-1.27604	0.000526381	0.00699145	2.42174
Gh_A13G0927	AT5G26850	Uncharacterized protein	-1.41328	0.0175672	0.100743	2.66342
Gh_A13G0928	AT1G56500	haloacid dehalogenase-like hydrolase family protein	-1.63573	1.24e-09	7.84e-08	3.10744
Gh_A13G0947	AT3G02730	thioredoxin F-type 1	-1.24916	5.22e-06	0.000139909	2.37703
Gh_A13G1013	AT3G56640	exocyst complex component sec15A	-1.17928	4.51e-05	0.000903515	2.26463
Gh_A13G1029	AT1G79160	0	-1.7759	0.000529219	0.0070156	3.42452
Gh_A13G1084	AT5G23810	amino acid permease 7	-1.47118	3.11e-06	8.95e-05	2.77249
Gh_A13G1120	AT5G55730	FASCICLIN-like arabinogalactan 1	-2.24988	4.67e-07	1.68e-05	4.75644
Gh_A13G1121	AT5G55710	0	-1.35788	0.00462679	0.0383783	2.56308
Gh_A13G1152	AT5G55230	microtubule-associated proteins 65-1	-1.46607	6.3e-07	2.18e-05	2.76268
Gh_A13G1183	0	0	-1.44289	0.00557342	0.0441781	2.71864
Gh_A13G1199	AT5G54690	galacturonosyltransferase 12	-2.61933	4.49e-08	2.01e-06	6.14465
Gh_A13G1205	AT5G54590	Protein kinase superfamily protein	-1.282	5.3e-05	0.00103804	2.43176
Gh_A13G1247	AT5G53870	early nodulin-like protein 1	-1.12529	0.00573072	0.0450894	2.18145
Gh_A13G1248	AT3G23560	MATE efflux family protein	-1.20219	0.02247	0.118965	2.30089
Gh_A13G1277	AT2G45300	RNA 3\'-terminal phosphate cyclase/enolpyruvate transferase, alpha/beta	-1.92137	0.00947798	0.0650305	3.78783
Gh_A13G1290	AT1G61600	Protein of unknown function (DUF1262)	-3.07731	1.9e-10	1.43e-08	8.44038
Gh_A13G1301	AT1G78510	solanesyl diphosphate synthase 1	-1.37663	0.0115337	0.0749581	2.59661
Gh_A13G1325	AT1G79030	Chaperone DnaJ-domain superfamily protein	-1.70713	0.00528277	0.0425365	3.2651
Gh_A13G1327	AT5G49220	Protein of unknown function (DUF789)	-1.24938	0.00111817	0.0128202	2.3774
Gh_A13G1331	AT3G02790	zinc finger (C2H2 type) family protein	-1.08638	0.0100117	0.0677182	2.1234
Gh_A13G1375	AT5G17540	HXXXD-type acyl-transferase family protein	-2.1827	6.52e-08	2.82e-06	4.54004
Gh_A13G1382	AT3G03570	Protein of unknown function (DUF3550/UPF0682)	-1.75063	0.00186242	0.0192184	3.36506
Gh_A13G1448	AT1G51270	structural molecules;transmembrane receptors;structural molecules	-1.98767	6.99e-10	4.63e-08	3.96597
Gh_A13G1461	AT5G12380	annexin 8	-3.57876	2.36e-10	1.73e-08	11.9486
Gh_A13G1490	AT5G43700	AUX/IAA transcriptional regulator family protein	-1.16829	0.000583285	0.00759864	2.24745
Gh_A13G1504	0	0	-1.77188	4.43e-06	0.00012137	3.41499
Gh_A13G1525	AT1G22490	basic helix-loop-helix (bHLH) DNA-binding superfamily protein	-3.39673	1.83e-05	0.000415253	10.5321
Gh_A13G1526	AT3G05200	RING/U-box superfamily protein	-1.39767	0.0308672	0.146854	2.63476
Gh_A13G1539	AT1G56220	Dormancy/auxin associated family protein	-1.72695	0.0135943	0.0843335	3.31026
Gh_A13G1548	AT3G62630	Protein of unknown function (DUF1645)	-1.27969	0.0034112	0.0305022	2.42787
Gh_A13G1573	AT2G24520	H(+)-ATPase 5	-1.66668	3.54e-11	3.13e-09	3.17484
Gh_A13G1581	AT5G10750	Protein of unknown function (DUF1336)	-1.48835	3.69e-05	0.000759103	2.80568
Gh_A13G1601	AT5G11100	Calcium-dependent lipid-binding (CaLB domain) family protein	-5.68253	2.64e-05	0.000571136	51.3584
Gh_A13G1619	AT4G30950	fatty acid desaturase 6	-1.94582	0.000101015	0.00179262	3.85257
Gh_A13G1623	AT4G30960	SOS3-interacting protein 3	-1.43874	0.00847157	0.0599486	2.71084
Gh_A13G1644	AT2G25770	Polyketide cyclase/dehydrase and lipid transport superfamily protein	-3.30108	6.29e-05	0.00120125	9.85653
Gh_A13G1666	AT4G33160	F-box family protein	-1.22072	0.0259925	0.130918	2.33063
Gh_A13G1674	AT5G20820	SAUR-like auxin-responsive protein family	-4.71262	4.69e-10	3.22e-08	26.2205
Gh_A13G1685	AT2G05940	Protein kinase superfamily protein	-1.44863	0.00582646	0.0455989	2.72949
Gh_A13G1701	AT1G54160	nuclear factor Y, subunit A5	-1.13729	0.00582763	0.0455989	2.19968
Gh_A13G1708	0	0	-2.15764	4.6e-15	7.99e-13	4.46185
Gh_A13G1719	AT2G19570	cytidine deaminase 1	-1.79988	3.77e-06	0.00010591	3.4819
Gh_A13G1747	AT3G24530	AAA-type ATPase family protein / ankyrin repeat family protein	-1.97278	1.96e-07	7.73e-06	3.92524
Gh_A13G1762	AT2G26650	K+ transporter 1	-3.45541	0.000335533	0.00485268	10.9694
Gh_A13G1825	AT4G31850	proton gradient regulation 3	-1.04191	0.00175666	0.0184096	2.05895
Gh_A13G1843	AT3G25590	0	-1.4418	0.0218058	0.116712	2.7166
Gh_A13G1845	AT1G58170	Disease resistance-responsive (dirigent-like protein) family protein	-1.16886	0.0014305	0.0156626	2.24834
Gh_A13G1846	AT5G19875	0	-1.05834	0.049974	0.199658	2.08254
Gh_A13G1862	AT5G12970	Calcium-dependent lipid-binding (CaLB domain) plant phosphoribosyltransferase family protein	-1.25834	0.00377087	0.0329945	2.3922
Gh_A13G1897	AT3G05600	alpha/beta-Hydrolases superfamily protein	-1.99338	0.000516754	0.00689401	3.98168
Gh_A13G1904	AT4G15960	alpha/beta-Hydrolases superfamily protein	-2.05828	3.63e-05	0.000750189	4.1649
Gh_A13G1945	AT3G47340	glutamine-dependent asparagine synthase 1	-1.94515	1.58e-09	9.75e-08	3.85078
Gh_A13G1953	AT5G58760	damaged DNA binding 2	-1.31106	0.000822117	0.010014	2.48125
Gh_A13G1981	AT2G45910	U-box domain-containing protein kinase family protein	-1.58317	0.000333337	0.00482462	2.99627
Gh_A13G1994	AT3G46130	myb domain protein 48	-3.70218	4.33e-05	0.000871474	13.0157
Gh_A13G2001	AT1G07870	Protein kinase superfamily protein	-1.23914	0.00141779	0.0155638	2.36058
Gh_A13G2013	AT4G30080	auxin response factor 16	-3.40759	3.44e-06	9.82e-05	10.6118
Gh_A13G2017	AT5G60720	Protein of unknown function, DUF547	-1.51213	3.68e-06	0.000103876	2.8523
Gh_A13G2047	AT1G07090	Protein of unknown function (DUF640)	-3.21927	1.01e-13	1.43e-11	9.31315
Gh_A13G2057	AT2G30490	cinnamate-4-hydroxylase	-2.9846	9.92e-27	1.04e-23	7.91506
Gh_D01G0002	AT1G60870	maternal effect embryo arrest 9	-1.13756	0.0030694	0.0281293	2.20009
Gh_D01G0074	AT5G46330	Leucine-rich receptor-like protein kinase family protein	-1.93348	0.0243972	0.125501	3.81976
Gh_D01G0101	AT5G64360	Chaperone DnaJ-domain superfamily protein	-1.30041	6.41e-05	0.00122184	2.46299
Gh_D01G0109	AT5G64240	metacaspase 3	-1.85815	0.000959351	0.0113303	3.62542
Gh_D01G0150	AT1G11300	protein serine/threonine kinases;protein kinases;ATP binding;sugar binding;kinases;carbohydrate binding	-1.36832	8.29e-05	0.00152278	2.5817
Gh_D01G0157	AT4G28240	Wound-responsive family protein	-1.52943	1.1e-07	4.53e-06	2.88672
Gh_D01G0200	AT1G28050	B-box type zinc finger protein with CCT domain	-1.0876	0.00104249	0.0121409	2.1252
Gh_D01G0207	AT1G69040	ACT domain repeat 4	-1.06196	5.18e-07	1.84e-05	2.08776
Gh_D01G0209	0	0	-1.87494	0.00684225	0.0513203	3.66786
Gh_D01G0248	AT1G79050	recA DNA recombination family protein	-1.22883	0.00540725	0.0431935	2.34377
Gh_D01G0275	AT3G12920	SBP (S-ribonuclease binding protein) family protein	-1.5554	4.04e-06	0.000111891	2.93915
Gh_D01G0314	0	0	-2.99919	2.77e-10	1.99e-08	7.99551
Gh_D01G0316	0	0	-1.90232	0.00374799	0.0328614	3.73814
Gh_D01G0335	AT4G27190	NB-ARC domain-containing disease resistance protein	-1.27946	0.00592316	0.0461159	2.42748
Gh_D01G0369	AT1G17230	Leucine-rich receptor-like protein kinase family protein	-2.44611	0.0281119	0.137799	5.44944
Gh_D01G0370	AT1G53440	Leucine-rich repeat transmembrane protein kinase	-1.62839	0.00283898	0.0264226	3.09167
Gh_D01G0397	AT5G07010	sulfotransferase 2A	-1.19324	0.0374091	0.166457	2.28666
Gh_D01G0421	0	0	-1.0016	0.000469089	0.00634347	2.00222
Gh_D01G0436	AT3G15095	0	-1.16515	0.00411643	0.035183	2.24257
Gh_D01G0450	AT3G15210	ethylene responsive element binding factor 4	-1.08426	0.00984561	0.0669434	2.12028
Gh_D01G0454	AT5G53900	Serine/threonine-protein kinase WNK (With No Lysine)-related	-1.47537	0.0273337	0.135256	2.78055
Gh_D01G0459	AT5G53890	phytosylfokine-alpha receptor 2	-1.21573	0.0442527	0.185062	2.32258
Gh_D01G0460	AT3G15290	3-hydroxyacyl-CoA dehydrogenase family protein	-1.38241	2.71e-07	1.04e-05	2.60704
Gh_D01G0466	AT5G53850	haloacid dehalogenase-like hydrolase family protein	-1.06146	7.22e-06	0.000186944	2.08704
Gh_D01G0474	AT3G15353	metallothionein 3	-3.37097	5.19e-18	1.41e-15	10.3458
Gh_D01G0502	AT5G53750	CBS domain-containing protein	-1.75291	0.0122369	0.0779941	3.37037
Gh_D01G0514	AT4G27410	NAC (No Apical Meristem) domain transcriptional regulator superfamily protein	-1.36817	0.0112956	0.0738696	2.58143
Gh_D01G0547	AT1G11300	protein serine/threonine kinases;protein kinases;ATP binding;sugar binding;kinases;carbohydrate binding	-1.30779	0.0166366	0.0970553	2.47563
Gh_D01G0552	AT1G11300	protein serine/threonine kinases;protein kinases;ATP binding;sugar binding;kinases;carbohydrate binding	-1.44616	9.53e-05	0.00170779	2.72482
Gh_D01G0554	AT3G20640	basic helix-loop-helix (bHLH) DNA-binding superfamily protein	-2.61815	0.000187384	0.00301989	6.13964
Gh_D01G0577	AT5G54690	galacturonosyltransferase 12	-2.5042	6.6e-10	4.41e-08	5.67335
Gh_D01G0591	AT1G54290	Translation initiation factor SUI1 family protein	-1.82339	0.00146202	0.0159565	3.53912
Gh_D01G0592	AT5G54770	thiazole biosynthetic enzyme, chloroplast (ARA6) (THI1) (THI4)	-2.84413	7.58e-14	1.11e-11	7.18071
Gh_D01G0641	AT4G04630	Protein of unknown function, DUF584	-2.58909	4.54e-09	2.61e-07	6.0172
Gh_D01G0647	AT3G20480	tetraacyldisaccharide 4\'-kinase family protein	-1.9299	0.0033314	0.0299733	3.81029
Gh_D01G0664	0	0	-2.5268	1.6e-06	4.99e-05	5.7629
Gh_D01G0668	AT2G05790	O-Glycosyl hydrolases family 17 protein	-5.48278	1.3e-13	1.79e-11	44.7178
Gh_D01G0675	AT5G55210	0	-1.1463	0.00151621	0.0163912	2.21346
Gh_D01G0690	AT1G50590	RmlC-like cupins superfamily protein	-2.31872	0.00110529	0.0127166	4.98889
Gh_D01G0696	AT5G55530	Calcium-dependent lipid-binding (CaLB domain) family protein	-1.76249	4.35e-15	7.63e-13	3.39282
Gh_D01G0711	0	0	-1.73251	0.000234329	0.00361669	3.32306
Gh_D01G0712	AT5G25180	cytochrome P450, family 71, subfamily B, polypeptide 14	-3.01666	0.000831746	0.0101051	8.09294
Gh_D01G0726	AT5G55630	Outward rectifying potassium channel protein	-1.37115	1.93e-06	5.9e-05	2.58677
Gh_D01G0728	AT3G13175	0	-1.5634	9.6e-06	0.000238456	2.95549
Gh_D01G0733	AT5G55730	FASCICLIN-like arabinogalactan 1	-3.7127	6.4e-12	6.48e-10	13.1109
Gh_D01G0749	AT1G55840	Sec14p-like phosphatidylinositol transfer family protein	-2.71503	1.28e-08	6.63e-07	6.56607
Gh_D01G0757	AT5G55970	RING/U-box superfamily protein	-1.28827	0.000685291	0.00864357	2.44235
Gh_D01G0765	AT3G44730	kinesin-like protein 1	-1.53254	7.46e-06	0.000191615	2.89294
Gh_D01G0766	AT3G44730	kinesin-like protein 1	-2.02859	0.000102877	0.00181968	4.08005
Gh_D01G0768	AT1G55760	BTB/POZ domain-containing protein	-1.03849	0.00168375	0.0178287	2.05408
Gh_D01G0851	AT1G20810	FKBP-like peptidyl-prolyl cis-trans isomerase family protein	-1.05203	0.0325355	0.151947	2.07344
Gh_D01G0856	AT2G39640	glycosyl hydrolase family 17 protein	-2.56375	0.00522519	0.0421811	5.91243
Gh_D01G0872	AT1G76350	Plant regulator RWP-RK family protein	-1.81341	5.51e-06	0.000146945	3.51472
Gh_D01G0897	AT4G35240	Protein of unknown function (DUF630 and DUF632)	-2.40738	1.59e-05	0.000367118	5.3051
Gh_D01G0907	AT5G42250	Zinc-binding alcohol dehydrogenase family protein	-2.32843	2.86e-20	1.09e-17	5.02259
Gh_D01G0929	AT1G11300	protein serine/threonine kinases;protein kinases;ATP binding;sugar binding;kinases;carbohydrate binding	-1.49454	0.000450672	0.00615184	2.81775
Gh_D01G0937	AT2G17880	Chaperone DnaJ-domain superfamily protein	-2.07597	1.71e-06	5.28e-05	4.21629
Gh_D01G0942	AT1G75710	C2H2-like zinc finger protein	-2.82872	8.74e-10	5.61e-08	7.10443
Gh_D01G0974	AT1G75390	basic leucine-zipper 44	-3.79106	2.27e-26	2.25e-23	13.8428
Gh_D01G0978	AT1G19530	0	-1.07982	6.14e-08	2.68e-06	2.11377
Gh_D01G0986	AT4G20140	Leucine-rich repeat transmembrane protein kinase	-1.43305	0.00597438	0.0464114	2.70018
Gh_D01G1080	AT4G37790	Homeobox-leucine zipper protein family	-1.86	0.00261451	0.024799	3.63007
Gh_D01G1082	AT5G49630	amino acid permease 6	-1.48095	0.0461374	0.18983	2.79132
Gh_D01G1092	AT4G24520	P450 reductase 1	-1.12287	0.0022942	0.0224795	2.1778
Gh_D01G1121	AT1G28220	purine permease 3	-4.94275	1.15e-13	1.6e-11	30.755
Gh_D01G1128	ATMG00180	cytochrome C biogenesis 452	-1.02476	0.00397536	0.0342884	2.03462
Gh_D01G1158	AT1G76490	hydroxy methylglutaryl CoA reductase 1	-1.94523	2.56e-07	9.92e-06	3.851
Gh_D01G1159	0	0	-1.39656	3.62e-05	0.000747286	2.63273
Gh_D01G1170	AT3G57400	0	-2.0224	0.00623554	0.0478948	4.06259
Gh_D01G1177	AT3G57520	seed imbibition 2	-1.84665	1.64e-05	0.00037649	3.59664
Gh_D01G1208	AT2G41940	zinc finger protein 8	-4.98715	6.4e-09	3.58e-07	31.7163
Gh_D01G1229	AT2G42200	squamosa promoter binding protein-like 9	-1.01973	0.00500523	0.0408341	2.02755
Gh_D01G1264	AT4G12080	AT-hook motif nuclear-localized protein 1	-2.05861	1.61e-08	8.12e-07	4.16585
Gh_D01G1309	AT1G70300	K+ uptake permease 6	-2.47465	2.22e-10	1.64e-08	5.55832
Gh_D01G1332	AT2G01940	C2H2-like zinc finger protein	-1.03247	0.00579313	0.0454216	2.04552
Gh_D01G1353	AT2G02080	indeterminate(ID)-domain 4	-3.27707	8.51e-16	1.7e-13	9.69386
Gh_D01G1412	AT2G01620	RNI-like superfamily protein	-1.04455	0.0492064	0.197786	2.06272
Gh_D01G1470	AT2G01430	homeobox-leucine zipper protein 17	-2.44341	4.19e-05	0.00084829	5.43926
Gh_D01G1474	0	0	-2.9774	1.7e-15	3.26e-13	7.87564
Gh_D01G1488	AT2G01290	ribose-5-phosphate isomerase 2	-1.6702	0.0154068	0.0918734	3.18258
Gh_D01G1489	AT2G01275	RING/FYVE/PHD zinc finger superfamily protein	-3.07763	0.00122305	0.0137718	8.44229
Gh_D01G1557	AT3G26430	GDSL-like Lipase/Acylhydrolase superfamily protein	-3.42221	2.01e-07	7.9e-06	10.7198
Gh_D01G1566	AT1G24530	Transducin/WD40 repeat-like superfamily protein	-2.10873	0.000119204	0.00205829	4.31313
Gh_D01G1631	AT4G38620	myb domain protein 4	-2.02595	0.000698659	0.00877644	4.07261
Gh_D01G1635	AT2G20980	minichromosome maintenance 10	-1.29845	0.0169084	0.0981699	2.45964
Gh_D01G1679	AT4G38400	expansin-like A2	-1.24951	0.0195285	0.108966	2.3776
Gh_D01G1696	AT4G35240	Protein of unknown function (DUF630 and DUF632)	-1.7313	1.16e-06	3.76e-05	3.32026
Gh_D01G1710	AT1G25270	nodulin MtN21 /EamA-like transporter family protein	-1.58441	5.77e-05	0.00111544	2.99886
Gh_D01G1729	AT2G02850	plantacyanin	-1.34363	0.00654258	0.0496859	2.53789
Gh_D01G1760	AT4G13420	high affinity K+ transporter 5	-2.93916	0.000201871	0.00321408	7.66963
Gh_D01G1763	AT4G13420	high affinity K+ transporter 5	-2.60076	3.52e-10	2.47e-08	6.06608
Gh_D01G1801	AT1G17230	Leucine-rich receptor-like protein kinase family protein	-2.10587	9.96e-07	3.29e-05	4.30458
Gh_D01G1802	AT1G09812	0	-1.73727	0.00113792	0.0129991	3.33403
Gh_D01G1851	AT1G77380	amino acid permease 3	-2.88792	1.25e-11	1.19e-09	7.40201
Gh_D01G1853	AT1G77120	alcohol dehydrogenase 1	-1.20771	0.0287178	0.139931	2.30971
Gh_D01G1856	AT1G77510	PDI-like 1-2	-1.02415	0.00164927	0.0175279	2.03376
Gh_D01G1860	AT1G44575	Chlorophyll A-B binding family protein	-1.69942	0.00316755	0.0288115	3.2477
Gh_D01G1872	AT1G37130	nitrate reductase 2	-3.20751	4.6e-38	1.73e-34	9.23758
Gh_D01G1881	AT1G77920	bZIP transcription factor family protein	-2.01294	0.00018147	0.00293807	4.03603
Gh_D01G1910	AT2G42280	basic helix-loop-helix (bHLH) DNA-binding superfamily protein	-1.46323	0.0242024	0.124839	2.75725
Gh_D01G1961	AT5G06510	nuclear factor Y, subunit A10	-4.5668	5.63e-16	1.15e-13	23.6997
Gh_D01G1966	AT2G35940	BEL1-like homeodomain 1	-2.5193	9.39e-14	1.35e-11	5.73304
Gh_D01G1969	AT1G73080	PEP1 receptor 1	-1.29089	0.0145045	0.0883233	2.44679
Gh_D01G1972	0	0	-2.3279	0.00011367	0.00197624	5.02074
Gh_D01G2008	AT3G52740	0	-2.5227	0.000156961	0.00259364	5.74656
Gh_D01G2021	AT3G09980	Family of unknown function (DUF662)	-1.02754	7.87e-06	0.000200402	2.03855
Gh_D01G2055	AT3G09920	phosphatidyl inositol monophosphate 5 kinase	-1.16527	0.00336829	0.0302216	2.24275
Gh_D01G2059	AT1G08080	alpha carbonic anhydrase 7	-1.04972	0.0342638	0.156737	2.07013
Gh_D01G2067	AT2G36910	ATP binding cassette subfamily B1	-2.27461	1.02e-06	3.37e-05	4.83865
Gh_D01G2080	AT2G37040	PHE ammonia lyase 1	-3.43997	3.96e-11	3.46e-09	10.8526
Gh_D01G2101	AT2G37080	ROP interactive partner 3	-2.13272	5.9e-06	0.0001562	4.38543
Gh_D01G2122	AT3G53510	ABC-2 type transporter family protein	-1.94205	0.0228004	0.120141	3.84251
Gh_D01G2147	AT3G53720	cation/H+ exchanger 20	-1.95841	0.00924862	0.0638639	3.88634
Gh_D01G2157	AT2G37860	Protein of unknown function (DUF3411)	-1.27215	0.0091232	0.0631484	2.41521
Gh_D01G2168	AT5G02230	Haloacid dehalogenase-like hydrolase (HAD) superfamily protein	-3.02915	8.32e-17	1.86e-14	8.16329
Gh_D01G2173	AT3G09410	Pectinacetylesterase family protein	-1.39034	0.00888627	0.0619294	2.6214
Gh_D01G2210	AT2G38090	Duplicated homeodomain-like superfamily protein	-1.21995	2.61e-05	0.000566951	2.32938
Gh_D01G2229	AT3G51860	cation exchanger 3	-1.26968	2.02e-08	9.9e-07	2.41108
Gh_D02G0047	AT4G32010	HSI2-like 1	-2.05408	3.6e-06	0.000101989	4.1528
Gh_D02G0057	AT5G01830	ARM repeat superfamily protein	-1.13566	0.023576	0.122693	2.1972
Gh_D02G0069	AT3G08860	PYRIMIDINE 4	-3.47554	1.13e-11	1.09e-09	11.1235
Gh_D02G0071	AT2G38410	ENTH/VHS/GAT family protein	-1.39925	2.48e-05	0.000542066	2.63765
Gh_D02G0073	AT3G03080	Zinc-binding dehydrogenase family protein	-1.61107	2.6e-05	0.000564259	3.05478
Gh_D02G0077	AT2G31800	Integrin-linked protein kinase family	-1.20834	8.01e-08	3.4e-06	2.31072
Gh_D02G0085	AT3G25500	formin homology 1	-1.48169	0.000418616	0.00582184	2.79275
Gh_D02G0110	0	0	-3.47185	4.67e-19	1.54e-16	11.0951
Gh_D02G0114	AT2G43680	IQ-domain 14	-4.07308	9.79e-39	4.1e-35	16.8314
Gh_D02G0116	AT1G05710	basic helix-loop-helix (bHLH) DNA-binding superfamily protein	-1.56626	0.000101673	0.0018026	2.96137
Gh_D02G0127	AT3G42170	BED zinc finger ;hAT family dimerisation domain	-4.04957	4.11e-15	7.27e-13	16.5593
Gh_D02G0129	AT4G33990	Tetratricopeptide repeat (TPR)-like superfamily protein	-1.28851	9.36e-07	3.11e-05	2.44276
Gh_D02G0132	AT3G42170	BED zinc finger ;hAT family dimerisation domain	-3.42571	2.14e-15	4.01e-13	10.7458
Gh_D02G0225	AT4G15550	indole-3-acetate beta-D-glucosyltransferase	-2.86763	0.00470769	0.0388723	7.29865
Gh_D02G0241	AT4G14040	selenium-binding protein 2	-2.16563	1.49e-08	7.54e-07	4.48663
Gh_D02G0271	AT4G00440	Protein of unknown function (DUF3741)	-1.42051	4.56e-06	0.000124579	2.6768
Gh_D02G0304	AT5G13930	Chalcone and stilbene synthase family protein	-1.264	5.86e-10	3.93e-08	2.40161
Gh_D02G0311	AT5G35630	glutamine synthetase 2	-1.51769	0.0026174	0.024814	2.86331
Gh_D02G0393	AT3G22810	Plant protein of unknown function (DUF828) with plant pleckstrin homology-like region	-1.41833	0.00436871	0.0367555	2.67275
Gh_D02G0404	AT3G23000	CBL-interacting protein kinase 7	-2.19253	8.33e-08	3.51e-06	4.57107
Gh_D02G0427	AT4G08300	nodulin MtN21 /EamA-like transporter family protein	-2.29236	0.000147363	0.00245889	4.89858
Gh_D02G0468	AT2G33360	Protein of unknown function (DUF3527)	-1.72699	0.000321641	0.00468594	3.31036
Gh_D02G0474	AT5G43960	Nuclear transport factor 2 (NTF2) family protein with RNA binding (RRM-RBD-RNP motifs) domain	-1.65759	0.0128372	0.0809031	3.15489
Gh_D02G0484	AT4G13510	ammonium transporter 1;1	-3.20654	2.3e-13	3.03e-11	9.23132
Gh_D02G0497	AT5G18860	inosine-uridine preferring nucleoside hydrolase family protein	-1.62062	0.0295899	0.14296	3.07508
Gh_D02G0504	AT3G05030	sodium hydrogen exchanger 2	-1.65079	6.2e-05	0.00118786	3.14005
Gh_D02G0542	AT4G15920	Nodulin MtN3 family protein	-2.93888	5.03e-07	1.79e-05	7.66817
Gh_D02G0629	AT2G24960	0	-1.14792	0.0179358	0.102198	2.21595
Gh_D02G0633	AT3G17365	S-adenosyl-L-methionine-dependent methyltransferases superfamily protein	-2.17808	4.95e-08	2.21e-06	4.52549
Gh_D02G0654	AT1G48280	hydroxyproline-rich glycoprotein family protein	-3.10986	3.02e-17	7.15e-15	8.63301
Gh_D02G0670	AT4G02600	Seven transmembrane MLO family protein	-1.3258	0.0231979	0.121285	2.50671
Gh_D02G0671	AT1G34370	C2H2 and C2HC zinc fingers superfamily protein	-1.36965	5.25e-05	0.00103123	2.58407
Gh_D02G0714	0	0	-2.50471	1.75e-17	4.37e-15	5.67534
Gh_D02G0715	0	0	-3.12358	1.2e-31	2.39e-28	8.7155
Gh_D02G0729	0	0	-2.73025	0.000584968	0.00761386	6.63569
Gh_D02G0732	AT1G77120	alcohol dehydrogenase 1	-1.4837	3.69e-14	5.63e-12	2.79665
Gh_D02G0757	AT1G76990	ACT domain repeat 3	-2.04492	3.57e-08	1.65e-06	4.12649
Gh_D02G0761	AT1G21400	Thiamin diphosphate-binding fold (THDP-binding) superfamily protein	-1.53452	0.000391862	0.00552105	2.89692
Gh_D02G0763	AT1G76980	0	-2.82112	4.65e-07	1.68e-05	7.06712
Gh_D02G0773	AT4G08455	BTB/POZ domain-containing protein	-1.10012	0.0229718	0.120663	2.14373
Gh_D02G0857	AT1G09750	Eukaryotic aspartyl protease family protein	-3.11862	1.37e-10	1.06e-08	8.68554
Gh_D02G0860	AT2G01710	Chaperone DnaJ-domain superfamily protein	-2.37392	1.98e-05	0.000444649	5.18349
Gh_D02G0891	AT5G48810	cytochrome B5 isoform D	-2.8398	7.49e-11	6.2e-09	7.15923
Gh_D02G0896	AT5G10600	cytochrome P450, family 81, subfamily K, polypeptide 2	-1.4284	0.000952757	0.0112771	2.69148
Gh_D02G0898	AT3G16150	N-terminal nucleophile aminohydrolases (Ntn hydrolases) superfamily protein	-1.07814	0.000101512	0.00180059	2.11131
Gh_D02G0928	AT1G47655	Dof-type zinc finger DNA-binding family protein	-1.59357	0.00176811	0.0185037	3.01794
Gh_D02G0933	AT1G24620	EF hand calcium-binding protein family	-2.8109	0.000102642	0.00181722	7.01722
Gh_D02G0951	AT3G22750	Protein kinase superfamily protein	-1.34845	3.69e-07	1.37e-05	2.54638
Gh_D02G0959	AT4G34590	G-box binding factor 6	-1.8347	3.51e-08	1.63e-06	3.56698
Gh_D02G0969	AT1G75540	salt tolerance homolog2	-1.18018	0.00208685	0.0208823	2.26605
Gh_D02G0989	AT1G20510	OPC-8:0 CoA ligase1	-1.37685	0.000573232	0.00749099	2.59701
Gh_D02G0995	AT5G03650	starch branching enzyme 2.2	-1.98327	4.04e-23	2.24e-20	3.95388
Gh_D02G1097	AT2G43710	Plant stearoyl-acyl-carrier-protein desaturase family protein	-1.74824	3.55e-17	8.32e-15	3.35949
Gh_D02G1153	AT1G13260	related to ABI3/VP1 1	-3.70739	1.78e-08	8.89e-07	13.0627
Gh_D02G1214	AT5G06580	FAD-linked oxidases family protein	-9.73872	1.48e-34	3.98e-31	854.374
Gh_D02G1254	AT1G14290	sphingoid base hydroxylase 2	-3.41062	6.45e-05	0.0012292	10.634
Gh_D02G1258	AT1G69610	Protein of unknown function (DUF1666)	-1.68942	0.0192613	0.107938	3.22527
Gh_D02G1271	AT1G14040	EXS (ERD1/XPR1/SYG1) family protein	-1.83466	0.00519591	0.0419807	3.56688
Gh_D02G1295	AT1G15670	Galactose oxidase/kelch repeat superfamily protein	-1.20713	0.00451481	0.0376567	2.30878
Gh_D02G1321	AT1G68920	basic helix-loop-helix (bHLH) DNA-binding superfamily protein	-1.8736	4.72e-06	0.00012835	3.66445
Gh_D02G1382	AT2G01940	C2H2-like zinc finger protein	-2.92207	3.21e-08	1.51e-06	7.57934
Gh_D02G1400	AT2G02070	indeterminate(ID)-domain 5	-3.24411	3.56e-09	2.08e-07	9.47489
Gh_D02G1413	AT1G67920	0	-2.86068	0.00126191	0.0141118	7.26359
Gh_D02G1414	AT1G14860	nudix hydrolase homolog 18	-1.16055	0.0147391	0.089204	2.23543
Gh_D02G1447	AT1G70830	MLP-like protein 28	-1.6563	2.15e-17	5.23e-15	3.15208
Gh_D02G1466	AT1G70950	TPX2 (targeting protein for Xklp2) protein family	-1.95999	5.66e-05	0.00109831	3.8906
Gh_D02G1484	AT2G01275	RING/FYVE/PHD zinc finger superfamily protein	-1.4373	0.000605885	0.00782541	2.70813
Gh_D02G1502	AT1G24260	K-box region and MADS-box transcription factor family protein	-3.96345	6.01e-17	1.36e-14	15.5998
Gh_D02G1573	AT3G26090	G-protein coupled receptors;GTPase activators	-1.99841	0.00324394	0.0294051	3.99558
Gh_D02G1608	AT1G67900	Phototropic-responsive NPH3 family protein	-3.15523	1.04e-06	3.42e-05	8.90878
Gh_D02G1614	0	0	-2.1241	1.55e-07	6.31e-06	4.35932
Gh_D02G1617	0	0	-1.58065	0.0117396	0.0759032	2.99105
Gh_D02G1619	AT1G70600	Ribosomal protein L18e/L15 superfamily protein	-8.17202	8.76e-78	1.65e-73	288.418
Gh_D02G1620	AT3G26590	MATE efflux family protein	-1.62906	0.00507775	0.0412827	3.09311
Gh_D02G1638	AT1G23400	RNA-binding CRS1 / YhbY (CRM) domain-containing protein	-1.00883	0.00774035	0.0560479	2.01228
Gh_D02G1654	AT1G23740	Oxidoreductase, zinc-binding dehydrogenase family protein	-1.70049	0.000219458	0.00343787	3.25012
Gh_D02G1665	AT3G48000	aldehyde dehydrogenase 2B4	-1.03099	0.00930293	0.0641475	2.04342
Gh_D02G1670	AT1G23870	trehalose-phosphatase/synthase 9	-1.31141	0.000413587	0.00576466	2.48184
Gh_D02G1674	AT1G60060	Serine/threonine-protein kinase WNK (With No Lysine)-related	-1.23583	0.0102327	0.068793	2.35517
Gh_D02G1697	AT1G59960	NAD(P)-linked oxidoreductase superfamily protein	-3.62501	5.89e-07	2.05e-05	12.3378
Gh_D02G1713	AT3G25510	disease resistance protein (TIR-NBS-LRR class), putative	-1.31144	0.00051641	0.00689401	2.48189
Gh_D02G1724	AT3G01470	homeobox 1	-1.62658	0.00340177	0.0304422	3.08781
Gh_D02G1743	AT1G68400	leucine-rich repeat transmembrane protein kinase family protein	-1.37395	0.0422155	0.179734	2.5918
Gh_D02G1751	AT4G20140	Leucine-rich repeat transmembrane protein kinase	-1.17776	0.000419985	0.00583656	2.26225
Gh_D02G1768	AT3G02040	senescence-related gene 3	-2.1108	0.000680149	0.00859598	4.31931
Gh_D02G1769	AT5G13180	NAC domain containing protein 83	-1.60266	0.0336176	0.154907	3.03702
Gh_D02G1772	AT1G28050	B-box type zinc finger protein with CCT domain	-1.19506	0.00356658	0.0315869	2.28955
Gh_D02G1790	AT3G23760	0	-1.23829	0.00556798	0.0441722	2.35918
Gh_D02G1817	AT5G44210	erf domain protein 9	-1.11215	0.00805946	0.0578032	2.16168
Gh_D02G1851	AT4G35160	O-methyltransferase family protein	-2.42216	1.81e-15	3.44e-13	5.35975
Gh_D02G1852	AT4G03420	Protein of unknown function (DUF789)	-1.69581	0.0106999	0.0710155	3.23959
Gh_D02G1885	AT4G27310	B-box type zinc finger family protein	-1.64082	0.00401275	0.0345213	3.11843
Gh_D02G1891	AT4G03210	xyloglucan endotransglucosylase/hydrolase 9	-1.70784	0.00394503	0.0341049	3.26671
Gh_D02G1932	AT5G08350	GRAM domain-containing protein / ABA-responsive protein-related	-1.62458	0.00308923	0.0282355	3.08352
Gh_D02G1961	AT4G12050	Predicted AT-hook DNA-binding family protein	-3.22081	0.000324509	0.00471274	9.32311
Gh_D02G1979	AT2G17230	EXORDIUM like 5	-2.40445	2.01e-05	0.000449448	5.29434
Gh_D02G2045	AT2G14960	Auxin-responsive GH3 family protein	-2.27642	5.63e-05	0.00109487	4.84473
Gh_D02G2068	AT2G15440	Protein of unknown function (DUF579)	-1.17217	0.0178004	0.101672	2.2535
Gh_D02G2072	AT2G23360	Plant protein of unknown function (DUF869)	-1.89736	1.81e-08	9.02e-07	3.72531
Gh_D02G2098	AT1G49620	Cyclin-dependent kinase inhibitor family protein	-2.02024	0.000283383	0.00422493	4.05653
Gh_D02G2102	0	0	-1.42272	0.000217515	0.00341595	2.6809
Gh_D02G2110	AT3G50530	CDPK-related kinase	-1.45807	1.37e-05	0.000322383	2.7474
Gh_D02G2130	AT4G22200	potassium transport 2/3	-1.63727	1.69e-09	1.04e-07	3.11077
Gh_D02G2131	AT1G11050	Protein kinase superfamily protein	-1.35215	0.000217076	0.00341595	2.55292
Gh_D02G2156	AT4G39210	Glucose-1-phosphate adenylyltransferase family protein	-2.13778	3.74e-19	1.27e-16	4.40085
Gh_D02G2158	AT4G34560	0	-3.93301	1.04e-06	3.43e-05	15.274
Gh_D02G2165	AT4G34600	0	-2.02966	0.00411748	0.035184	4.08308
Gh_D02G2229	AT2G21120	Protein of unknown function (DUF803)	-1.2081	0.00617495	0.0475946	2.31033
Gh_D02G2234	AT4G38690	PLC-like phosphodiesterases superfamily protein	-1.33097	1.08e-05	0.000264466	2.51572
Gh_D02G2235	AT2G17880	Chaperone DnaJ-domain superfamily protein	-3.33691	1.29e-05	0.000307973	10.1044
Gh_D02G2236	AT2G21060	glycine-rich protein 2B	-1.37408	0.00573248	0.0450894	2.59202
Gh_D02G2249	AT4G35110	Arabidopsis phospholipase-like protein (PEARLI 4) family	-1.78023	1.15e-06	3.73e-05	3.43482
Gh_D02G2259	AT2G16990	Major facilitator superfamily protein	-1.3939	7.96e-07	2.69e-05	2.62789
Gh_D02G2280	AT3G45970	expansin-like A1	-1.62135	0.000237893	0.00365306	3.07663
Gh_D02G2284	AT3G12500	basic chitinase	-1.73609	0.00195771	0.0199612	3.33132
Gh_D02G2287	AT4G35240	Protein of unknown function (DUF630 and DUF632)	-1.29909	0.00844582	0.0597931	2.46073
Gh_D02G2315	AT1G60870	maternal effect embryo arrest 9	-1.0449	4.34e-05	0.000873827	2.06322
Gh_D02G2317	AT1G60890	Phosphatidylinositol-4-phosphate 5-kinase family protein	-1.70467	4.36e-06	0.000119557	3.25954
Gh_D03G0015	AT2G17550	0	-1.77972	2.78e-09	1.65e-07	3.4336
Gh_D03G0026	AT2G17650	AMP-dependent synthetase and ligase family protein	-1.22612	2.42e-07	9.41e-06	2.33937
Gh_D03G0028	AT3G51430	Calcium-dependent phosphotriesterase superfamily protein	-1.53614	0.000352178	0.00506424	2.90017
Gh_D03G0041	AT4G35750	SEC14 cytosolic factor family protein / phosphoglyceride transfer family protein	-1.59327	2.68e-07	1.03e-05	3.01733
Gh_D03G0048	AT4G35790	phospholipase D delta	-1.10505	0.0020605	0.0207344	2.15106
Gh_D03G0056	AT1G77500	Protein of unknown function (DUF630 and DUF632)	-1.68055	1.13e-12	1.3e-10	3.20551
Gh_D03G0064	AT3G51325	RING/U-box superfamily protein	-1.49002	1.93e-05	0.000435295	2.80892
Gh_D03G0076	AT2G17820	histidine kinase 1	-2.41019	2.85e-14	4.41e-12	5.31545
Gh_D03G0092	AT3G50940	P-loop containing nucleoside triphosphate hydrolases superfamily protein	-3.4941	5.24e-05	0.00103012	11.2675
Gh_D03G0109	AT4G36360	beta-galactosidase 3	-1.28242	0.00126389	0.0141213	2.43247
Gh_D03G0141	AT5G49555	FAD/NAD(P)-binding oxidoreductase family protein	-1.8098	0.00122501	0.0137844	3.50594
Gh_D03G0160	AT4G36710	GRAS family transcription factor	-1.89224	0.0016178	0.0172616	3.7121
Gh_D03G0161	AT4G36740	homeobox protein 40	-3.21741	0.000871779	0.010498	9.30115
Gh_D03G0222	AT5G47820	P-loop containing nucleoside triphosphate hydrolases superfamily protein	-1.06314	0.00172678	0.0181722	2.08947
Gh_D03G0229	AT5G67230	Nucleotide-diphospho-sugar transferases superfamily protein	-3.75312	2.32e-17	5.55e-15	13.4834
Gh_D03G0269	AT1G70210	CYCLIN D1;1	-2.23307	0.0035333	0.0313253	4.70133
Gh_D03G0292	AT4G37790	Homeobox-leucine zipper protein family	-2.22412	0.00092164	0.0109813	4.67227
Gh_D03G0302	AT5G65700	Leucine-rich receptor-like protein kinase family protein	-1.66054	5.48e-10	3.72e-08	3.16136
Gh_D03G0303	AT5G65700	Leucine-rich receptor-like protein kinase family protein	-1.65384	4.27e-06	0.000117311	3.14671
Gh_D03G0311	AT4G37870	phosphoenolpyruvate carboxykinase 1	-2.26985	5.23e-12	5.38e-10	4.82272
Gh_D03G0314	AT4G37890	Zinc finger (C3HC4-type RING finger) family protein	-2.8737	2.86e-15	5.18e-13	7.32941
Gh_D03G0317	AT5G10570	basic helix-loop-helix (bHLH) DNA-binding superfamily protein	-1.31349	0.014892	0.0897687	2.48542
Gh_D03G0320	0	0	-2.09574	1.38e-10	1.07e-08	4.27446
Gh_D03G0338	AT4G38060	0	-1.54315	0.000300598	0.00443077	2.91431
Gh_D03G0342	AT4G39780	Integrase-type DNA-binding superfamily protein	-1.4485	2.98e-05	0.000632694	2.72924
Gh_D03G0351	AT5G10250	Phototropic-responsive NPH3 family protein	-2.20693	0.00212099	0.0211391	4.61691
[truncated: 1,567 more rows]
