# Supplementary material for: Comparative fiber property and transcriptome analyses reveal key genes potentially related to high fiber strength in cotton (Gossypium hirsutum L.) line MD52ne
Source: BMC Plant Biol. 2016 Feb 1;16:36. doi: 10.1186/s12870-016-0727-2 (PMC4736178; doi:10.1186/s12870-016-0727-2)
Supplement: Additional file 5: — Differentially expressed down-regulated genes at 15 DPA in MD52ne. Four hundred forty differentially expressed up-regulated genes at 15 DPA in MD90ne are included in this table. First column have G. hirsutum (TM-1) gene name followed by Arabidopsis gene name, TAIR 10 gene description, log2 ratio of reads per kilo-base per million reads (RPKM) between MD52ne and MD90ne, corresponded p value, adjusted p value and fold change (MD52ne over MD90ne). (XLSX 63 kb) [file 12870_2016_727_MOESM5_ESM.xlsx]

## Sheet: Sheet1
Additional file 5. Differentially expressed down-regulated genes at 15 DPA in MD52ne.
Gene_ID	Tair 10 ID	Description	15DPA log2Ratio	15DPA_p Value	15DPA_p adjusted Value	Fold change (Md52/MD90)
Gh_A01G0065	AT1G49670	ARP protein (REF)	1.7355	2.08e-19	7.38e-17	0.300305
Gh_A01G0482	AT3G15380	Plasma-membrane choline transporter family protein	1.38326	4.36e-13	5.44e-11	0.383351
Gh_A01G0504	AT1G52855	0	4.76669	1.08e-16	2.39e-14	0.0367352
Gh_A01G0786	AT1G55790	Domain of unknown function (DUF2431)	1.66034	0.00744861	0.054608	0.316364
Gh_A01G0787	AT1G55790	Domain of unknown function (DUF2431)	1.36491	0.00533984	0.0428586	0.388258
Gh_A01G1100	AT3G03300	dicer-like 2	1.37927	7.49e-11	6.2e-09	0.384414
Gh_A01G1113	0	0	2.03991	3.76e-05	0.000770526	0.243179
Gh_A01G1114	0	0	1.0088	1.03e-05	0.000253203	0.496959
Gh_A01G1183	AT5G15680	ARM repeat superfamily protein	1.0703	0.00293383	0.0271044	0.476221
Gh_A01G1201	AT2G45220	Plant invertase/pectin methylesterase inhibitor superfamily	1.2255	0.029923	0.144017	0.427648
Gh_A01G1227	AT2G01630	O-Glycosyl hydrolases family 17 protein	1.6086	0.0488649	0.196644	0.327916
Gh_A01G1701	AT5G06530	ABC-2 type transporter family protein	1.08618	0.00111122	0.0127638	0.471007
Gh_A01G1785	AT2G36460	Aldolase superfamily protein	1.13411	0.00753735	0.0550969	0.455614
Gh_A01G1872	AT2G37390	Chloroplast-targeted copper chaperone protein	3.31001	3.14e-07	1.18e-05	0.10083
Gh_A02G0136	AT4G02180	DC1 domain-containing protein	2.96515	3.28e-09	1.93e-07	0.128056
Gh_A02G0294	AT3G22400	PLAT/LH2 domain-containing lipoxygenase family protein	1.36128	4.53e-10	3.13e-08	0.389236
Gh_A02G0543	AT3G12440	Polynucleotidyl transferase, ribonuclease H-like superfamily protein	1.32584	0.00071348	0.00893035	0.398918
Gh_A02G0892	0	0	3.76919	0.00568891	0.0448201	0.0733433
Gh_A02G1042	AT4G23550	WRKY family transcription factor	1.20791	0.0245815	0.126053	0.432894
Gh_A02G1334	AT1G79790	Haloacid dehalogenase-like hydrolase (HAD) superfamily protein	1.0309	0.0100321	0.0678077	0.489404
Gh_A02G1364	0	0	3.16768	0.0173019	0.0996359	0.111284
Gh_A02G1597	AT4G36520	Chaperone DnaJ-domain superfamily protein	1.12562	0.000432034	0.00596442	0.458305
Gh_A02G1660	AT4G35890	winged-helix DNA-binding transcription factor family protein	1.00349	2.17e-08	1.05e-06	0.498792
Gh_A02G1663	AT5G42180	Peroxidase superfamily protein	3.26758	1.43e-36	4.5e-33	0.103839
Gh_A02G1695	AT4G35640	serine acetyltransferase 3;2	1.4138	0.000671883	0.00850578	0.375323
Gh_A03G0039	AT5G13210	Uncharacterised conserved protein UCP015417, vWA	1.05744	1.01e-08	5.37e-07	0.480485
Gh_A03G0080	0	0	1.50789	0.0397996	0.173295	0.351625
Gh_A03G0188	AT3G10870	methyl esterase 17	1.00828	0.0203756	0.112082	0.497138
Gh_A03G0220	AT2G30105	0	1.01641	0.000112234	0.00195488	0.494345
Gh_A03G0233	AT1G07120	0	3.42737	4.29e-30	6.73e-27	0.0929523
Gh_A03G0234	AT2G30500	Kinase interacting (KIP1-like) family protein	8.42702	5.86e-17	1.34e-14	0.00290546
Gh_A03G0561	AT5G50260	Cysteine proteinases superfamily protein	1.02515	0.00251312	0.0241228	0.491361
Gh_A03G0614	AT1G26610	C2H2-like zinc finger protein	1.04961	0.000176455	0.00287044	0.483099
Gh_A03G0706	AT3G06400	chromatin-remodeling protein 11	2.09578	1.74e-05	0.000395792	0.233941
Gh_A03G0847	0	0	1.59551	0.0130207	0.081759	0.330905
Gh_A03G1059	AT1G71000	Chaperone DnaJ-domain superfamily protein	1.00335	0.0381709	0.168651	0.498842
Gh_A03G1125	AT3G48140	B12D protein	2.24491	1.55e-06	4.85e-05	0.210966
Gh_A03G1220	0	0	2.31166	7.27e-10	4.8e-08	0.201429
Gh_A03G1339	AT5G13200	GRAM domain family protein	2.86645	5.3e-05	0.00103903	0.137124
Gh_A03G1393	AT4G03415	Protein phosphatase 2C family protein	1.23853	6.31e-07	2.18e-05	0.423803
Gh_A03G1416	AT4G03280	photosynthetic electron transfer C	1.15765	0.000113117	0.00196935	0.448243
Gh_A03G1526	AT5G64210	alternative oxidase 2	1.82114	0.00014598	0.00244001	0.282998
Gh_A03G1527	AT5G64210	alternative oxidase 2	1.39274	6.79e-15	1.15e-12	0.380842
Gh_A03G1677	AT2G03550	alpha/beta-Hydrolases superfamily protein	1.12288	0.000444494	0.00608735	0.459177
Gh_A04G0027	AT3G13235	ubiquitin family protein	1.17657	0.0145324	0.0884222	0.442401
Gh_A04G0146	AT3G14470	NB-ARC domain-containing disease resistance protein	1.17072	0.0303762	0.145293	0.444199
Gh_A04G0211	AT5G11340	Acyl-CoA N-acyltransferases (NAT) superfamily protein	1.27717	6.05e-09	3.41e-07	0.412603
Gh_A04G0212	AT5G11340	Acyl-CoA N-acyltransferases (NAT) superfamily protein	1.31392	3.88e-06	0.000108262	0.402227
Gh_A04G0213	0	0	1.20968	1.86e-05	0.000421963	0.432365
Gh_A04G0218	AT5G54270	light-harvesting chlorophyll B-binding protein 3	1.54318	0.00670626	0.0506431	0.343128
Gh_A04G0228	AT1G52820	2-oxoglutarate (2OG) and Fe(II)-dependent oxygenase superfamily protein	1.4128	1.2e-06	3.89e-05	0.375581
Gh_A04G0242	0	0	1.48035	0.00283338	0.0263835	0.358402
Gh_A04G0302	AT4G27540	prenylated RAB acceptor 1.H	1.15477	0.000961791	0.0113484	0.449137
Gh_A04G0725	AT5G02090	0	1.21175	0.000534623	0.00707728	0.431745
Gh_A04G0735	AT5G02010	RHO guanyl-nucleotide exchange factor 7	1.57018	0.0412716	0.177218	0.336767
Gh_A04G0830	AT1G59700	glutathione S-transferase TAU 16	5.1482	5.28e-05	0.00103532	0.0281993
Gh_A04G0912	AT4G03320	translocon at the inner envelope membrane of chloroplasts 20-IV	1.17105	0.0483659	0.195524	0.444099
Gh_A04G0980	AT4G33565	RING/U-box superfamily protein	4.33539	5e-12	5.16e-10	0.0495356
Gh_A04G1018	AT3G43980	Ribosomal protein S14p/S29e family protein	2.66089	1.22e-40	5.73e-37	0.158122
Gh_A04G1161	AT1G24030	Protein kinase superfamily protein	1.1952	0.00021915	0.00343462	0.436726
Gh_A05G0076	AT3G01300	Protein kinase superfamily protein	1.04098	0.0436038	0.183321	0.485997
Gh_A05G0098	AT1G09200	Histone superfamily protein	2.26983	0.0299126	0.144002	0.207355
Gh_A05G0174	AT2G20120	Protein of unknown function (DUF502)	1.03586	0.0274196	0.135515	0.487724
Gh_A05G0370	AT4G15475	F-box/RNI-like superfamily protein	1.14317	0.000517691	0.00690162	0.452765
Gh_A05G0398	AT5G35180	Protein of unknown function (DUF1336)	1.02898	1.92e-08	9.5e-07	0.490058
Gh_A05G0483	AT1G80840	WRKY DNA-binding protein 40	1.7042	0.0280704	0.137666	0.306891
Gh_A05G0622	0	0	1.00895	0.0014235	0.0155962	0.496908
Gh_A05G0625	AT5G04885	Glycosyl hydrolase family protein	2.47949	7.35e-08	3.15e-06	0.179307
Gh_A05G0824	AT2G28790	Pathogenesis-related thaumatin superfamily protein	2.37874	0.0425226	0.180654	0.192277
Gh_A05G0859	0	0	3.1276	1.68e-10	1.28e-08	0.114419
Gh_A05G1303	AT1G09320	agenet domain-containing protein	1.56281	0.0223384	0.118502	0.338492
Gh_A05G1515	AT5G47670	nuclear factor Y, subunit B6	4.65233	0.00110929	0.0127533	0.0397656
Gh_A05G1874	AT5G60930	P-loop containing nucleoside triphosphate hydrolases superfamily protein	1.51708	0.0183838	0.103996	0.349391
Gh_A05G1904	AT4G40080	ENTH/ANTH/VHS superfamily protein	1.09898	0.0021692	0.0214839	0.466848
Gh_A05G2004	AT1G21730	P-loop containing nucleoside triphosphate hydrolases superfamily protein	1.44063	0.0305134	0.145702	0.368407
Gh_A05G2108	AT4G10340	light harvesting complex of photosystem II 5	1.45888	0.0109492	0.0722621	0.363776
Gh_A05G2312	AT1G43800	Plant stearoyl-acyl-carrier-protein desaturase family protein	2.03527	0.0338917	0.15564	0.243962
Gh_A05G3272	AT2G42840	protodermal factor 1	1.91982	0.00104925	0.0121819	0.264287
Gh_A05G3370	AT2G02250	phloem protein 2-B2	1.08842	0.0126527	0.0800619	0.470276
Gh_A06G0001	AT5G14600	S-adenosyl-L-methionine-dependent methyltransferases superfamily protein	1.09586	0.00248689	0.0239442	0.467856
Gh_A06G0053	AT1G19835	Plant protein of unknown function (DUF869)	1.43069	3.28e-11	2.93e-09	0.370954
Gh_A06G0084	AT5G42710	0	1.24461	1.79e-10	1.35e-08	0.422022
Gh_A06G0128	AT5G25900	GA requiring 3	1.26804	2.94e-05	0.000625446	0.415222
Gh_A06G0140	AT1G47490	RNA-binding protein 47C	2.03984	1.89e-06	5.79e-05	0.24319
Gh_A06G0236	AT2G27020	20S proteasome alpha subunit G1	1.02542	7e-08	3.01e-06	0.491267
Gh_A06G0250	AT5G09570	Cox19-like CHCH family protein	1.02901	2.63e-06	7.71e-05	0.490045
Gh_A06G0259	AT5G65380	MATE efflux family protein	1.15958	1.41e-06	4.47e-05	0.447642
Gh_A06G0280	AT4G08980	F-BOX WITH WD-40 2	1.1647	0.000118263	0.00204571	0.446057
Gh_A06G1090	AT4G05020	NAD(P)H dehydrogenase B2	1.2234	1.97e-09	1.19e-07	0.428271
Gh_A06G1091	AT1G07180	alternative NAD(P)H dehydrogenase 1	2.30366	0.000244789	0.00374136	0.202548
Gh_A06G1389	AT1G02205	Fatty acid hydroxylase superfamily	2.66137	0.00301132	0.0276712	0.15807
Gh_A06G1412	AT5G05390	laccase 12	1.22044	0.0096636	0.0660396	0.429153
Gh_A06G1413	AT2G40370	laccase 5	1.20631	0.000219159	0.00343462	0.433374
Gh_A06G1538	AT5G09970	cytochrome P450, family 78, subfamily A, polypeptide 7	1.21006	2.58e-10	1.87e-08	0.43225
Gh_A06G1552	AT5G57655	xylose isomerase family protein	6.11534	2.55e-27	2.82e-24	0.0144244
Gh_A06G1649	AT5G46330	Leucine-rich receptor-like protein kinase family protein	1.75768	0.0125864	0.0797496	0.295723
Gh_A06G1677	AT1G17620	Late embryogenesis abundant (LEA) hydroxyproline-rich glycoprotein family	1.09014	0.00254799	0.0243706	0.469716
Gh_A07G0126	AT2G19385	zinc ion binding	1.06725	3.71e-06	0.0001045	0.477228
Gh_A07G0308	AT2G26580	plant-specific transcription factor YABBY family protein	1.69969	0.0445289	0.185599	0.307852
Gh_A07G0380	AT4G25140	oleosin 1	3.38016	0.00264728	0.0250154	0.0960443
Gh_A07G0385	AT1G69770	chromomethylase 3	1.41382	0.00290633	0.0269032	0.375318
Gh_A07G0435	AT5G50770	hydroxysteroid dehydrogenase 6	5.47047	0.000265579	0.00401674	0.022554
Gh_A07G0623	AT1G53540	HSP20-like chaperones superfamily protein	1.52555	0.00152964	0.0165001	0.347348
Gh_A07G0811	0	0	1.46717	4.9e-06	0.000132347	0.361691
Gh_A07G0946	AT2G29980	fatty acid desaturase 3	1.43962	1.72e-06	5.3e-05	0.368665
Gh_A07G1064	AT2G28490	RmlC-like cupins superfamily protein	2.19594	0.0348172	0.158614	0.218252
Gh_A07G1139	0	0	1.13967	0.0331808	0.153668	0.453864
Gh_A07G1227	AT1G01120	3-ketoacyl-CoA synthase 1	1.42644	0.015171	0.0909706	0.372049
Gh_A07G1449	AT1G34060	Pyridoxal phosphate (PLP)-dependent transferases superfamily protein	1.3086	0.0212158	0.114962	0.403713
Gh_A07G1532	AT2G44310	Calcium-binding EF-hand family protein	4.43118	0.0242918	0.125141	0.0463535
Gh_A07G1593	AT1G65820	microsomal glutathione s-transferase, putative	1.73764	2.15e-10	1.6e-08	0.299859
Gh_A07G1604	AT5G38770	glutamine dumper 7	1.00343	0.000187495	0.00302004	0.498812
Gh_A07G1809	AT3G07250	nuclear transport factor 2 (NTF2) family protein / RNA recognition motif (RRM)-containing protein	1.89605	0.021426	0.115665	0.268677
Gh_A07G1900	AT3G54560	histone H2A 11	1.24052	0.0197641	0.109901	0.423221
Gh_A07G1915	AT5G63450	cytochrome P450, family 94, subfamily B, polypeptide 1	1.77789	0.00375586	0.0328921	0.29161
Gh_A07G1995	AT3G28210	zinc finger (AN1-like) family protein	1.35116	5.04e-05	0.000996149	0.391977
Gh_A08G0014	AT1G07820	Histone superfamily protein	1.80942	0.00698863	0.052138	0.285306
Gh_A08G0044	AT4G33790	Jojoba acyl CoA reductase-related male sterility protein	1.42963	0.00020628	0.00327363	0.371227
Gh_A08G0371	AT3G16770	ethylene-responsive element binding protein	1.70843	0.00531177	0.0426879	0.305992
Gh_A08G0646	AT1G35710	Protein kinase family protein with leucine-rich repeat domain	1.13216	7.31e-06	0.000188465	0.456231
Gh_A08G0663	AT5G23660	homolog of Medicago truncatula MTN3	1.53769	0.000141161	0.00236998	0.344436
Gh_A08G1149	AT4G00230	xylem serine peptidase 1	1.51122	0.00632826	0.0483899	0.350816
Gh_A08G1442	AT2G29500	HSP20-like chaperones superfamily protein	1.39051	0.0118612	0.0764406	0.38143
Gh_A08G1774	AT5G60700	glycosyltransferase family protein 2	2.05612	0.0326049	0.152153	0.240461
Gh_A08G2070	AT3G14880	0	7.91528	0.000135778	0.00229392	0.00414251
Gh_A08G2075	AT4G08685	Pollen Ole e 1 allergen and extensin family protein	1.38042	0.00416347	0.0354884	0.384107
Gh_A08G2114	AT1G09200	Histone superfamily protein	2.41363	0.0457676	0.188863	0.187683
Gh_A09G0123	AT2G16710	Iron-sulphur cluster biosynthesis family protein	1.01261	0.0384955	0.169529	0.49565
Gh_A09G0182	AT4G08850	Leucine-rich repeat receptor-like protein kinase family protein	2.25755	0.00395332	0.0341608	0.209126
Gh_A09G0430	AT5G51600	Microtubule associated protein (MAP65/ASE1) family protein	2.28319	0.00870725	0.0611455	0.205443
Gh_A09G0489	AT1G11300	protein serine/threonine kinases;protein kinases;ATP binding;sugar binding;kinases;carbohydrate binding	1.51524	1.82e-06	5.59e-05	0.349838
Gh_A09G0571	AT4G26740	seed gene 1	5.2455	0.000634366	0.00812916	0.02636
Gh_A09G0901	AT3G44460	Basic-leucine zipper (bZIP) transcription factor family protein	4.06301	0.000413947	0.00576756	0.059829
Gh_A09G1054	AT5G66680	dolichyl-diphosphooligosaccharide-protein glycosyltransferase 48kDa subunit family protein	1.49578	0.0141377	0.086679	0.35459
Gh_A09G1599	AT1G18440	Peptidyl-tRNA hydrolase family protein	1.04535	6.92e-05	0.00130724	0.484528
Gh_A09G1664	AT4G10810	0	1.55876	0.00242264	0.0234635	0.339444
Gh_A09G1909	AT3G22640	cupin family protein	6.82563	4.1e-05	0.000831933	0.00881619
Gh_A10G0212	AT4G05070	Wound-responsive family protein	2.74766	0.0304286	0.145445	0.148892
Gh_A10G0279	AT2G42360	RING/U-box superfamily protein	1.39756	0.0209478	0.11411	0.379572
Gh_A10G0361	AT2G34430	light-harvesting chlorophyll-protein complex II subunit B1	1.65275	0.0053149	0.0427039	0.318034
Gh_A10G0618	AT1G12900	glyceraldehyde 3-phosphate dehydrogenase A subunit 2	1.89299	0.000995982	0.0116932	0.269249
Gh_A10G1073	0	0	11.2957	4.22e-07	1.55e-05	0.000397804
Gh_A10G1325	AT2G30400	ovate family protein 2	1.43304	0.0147879	0.089442	0.37035
Gh_A10G1361	AT3G08720	serine/threonine protein kinase 2	1.28552	0.00808267	0.0579198	0.410224
Gh_A10G1416	AT3G27250	0	1.06252	0.00341305	0.0305022	0.478795
Gh_A10G1567	AT1G48130	1-cysteine peroxiredoxin 1	4.45619	0.00264131	0.0249652	0.0455569
Gh_A10G1761	AT1G01800	NAD(P)-binding Rossmann-fold superfamily protein	1.17752	0.0129222	0.0813241	0.442111
Gh_A10G1940	AT5G02500	heat shock cognate protein 70-1	1.92005	3.03e-05	0.000642256	0.264245
Gh_A10G1952	AT4G16920	Disease resistance protein (TIR-NBS-LRR class) family	7.56576	1.04e-10	8.31e-09	0.00527813
Gh_A10G1970	AT3G23890	topoisomerase II	2.1717	0.0231839	0.12128	0.221948
Gh_A10G2140	AT2G40370	laccase 5	2.05204	4.37e-11	3.79e-09	0.241143
Gh_A10G2169	0	0	1.926	0.0359246	0.162028	0.263157
Gh_A11G0126	AT5G24270	Calcium-binding EF-hand family protein	2.3768	0.000327191	0.00474842	0.192536
Gh_A11G0132	AT4G27740	Yippee family putative zinc-binding protein	1.24341	0.00014831	0.00247129	0.422374
Gh_A11G0294	AT5G61340	0	1.10005	0.00149703	0.0162351	0.466499
Gh_A11G0311	AT5G08100	N-terminal nucleophile aminohydrolases (Ntn hydrolases) superfamily protein	1.58599	4.93e-13	6.01e-11	0.333096
Gh_A11G0312	AT5G08100	N-terminal nucleophile aminohydrolases (Ntn hydrolases) superfamily protein	1.45585	3.84e-05	0.000784177	0.364541
Gh_A11G0531	AT5G64030	S-adenosyl-L-methionine-dependent methyltransferases superfamily protein	1.16048	0.00611694	0.0472826	0.447363
Gh_A11G0609	AT5G40690	0	2.44815	9.34e-09	5e-07	0.183245
Gh_A11G0666	AT2G44600	0	1.31324	0.0113665	0.0742171	0.402417
Gh_A11G0687	AT4G33355	Bifunctional inhibitor/lipid-transfer protein/seed storage 2S albumin superfamily protein	1.66764	0.00557248	0.0441781	0.314768
Gh_A11G0691	AT3G60380	0	1.10966	5.69e-08	2.5e-06	0.463403
Gh_A11G0724	AT2G45200	golgi snare 12	1.09003	0.00267459	0.0251787	0.469752
Gh_A11G0953	AT4G01790	Ribosomal protein L7Ae/L30e/S12e/Gadd45 family protein	1.43772	0.0196328	0.109337	0.369149
Gh_A11G1042	AT3G05560	Ribosomal L22e protein family	1.16487	0.000128079	0.00218183	0.446003
Gh_A11G1156	AT3G54560	histone H2A 11	1.38927	0.0435489	0.183176	0.381759
Gh_A11G1250	AT5G37670	HSP20-like chaperones superfamily protein	1.00595	0.00302734	0.0278115	0.497941
Gh_A11G1509	AT5G38430	Ribulose bisphosphate carboxylase (small chain) family protein	1.75706	0.00856313	0.0604489	0.295851
Gh_A11G1533	AT1G66840	Plant protein of unknown function (DUF827)	1.72888	0.000324022	0.00471151	0.301686
Gh_A11G1718	AT2G18540	RmlC-like cupins superfamily protein	1.53545	0.0169051	0.0981659	0.344972
Gh_A11G1879	AT4G37930	serine transhydroxymethyltransferase 1	1.0569	0.00681609	0.0511656	0.480663
Gh_A11G2119	AT5G27230	Frigida-like protein	1.08377	0.0217063	0.116461	0.471795
Gh_A11G2403	AT5G27550	P-loop containing nucleoside triphosphate hydrolases superfamily protein	1.03476	0.0274812	0.135695	0.488098
Gh_A11G2801	AT3G57410	villin 3	2.70393	0.0176534	0.101109	0.153474
Gh_A11G2842	AT3G11600	0	1.23114	1.19e-08	6.25e-07	0.425981
Gh_A11G2909	AT2G37560	origin recognition complex second largest subunit 2	1.06883	0.0166948	0.0972896	0.476705
Gh_A11G2922	AT5G60020	laccase 17	2.27686	1.27e-05	0.000303715	0.206346
Gh_A11G2938	AT4G00430	plasma membrane intrinsic protein 1;4	2.13401	7.71e-16	1.55e-13	0.227824
Gh_A12G0190	AT1G49820	S-methyl-5-thioribose kinase	2.33308	2.15e-08	1.04e-06	0.19846
Gh_A12G0504	AT3G18280	Bifunctional inhibitor/lipid-transfer protein/seed storage 2S albumin superfamily protein	3.29902	0.00267336	0.0251734	0.101601
Gh_A12G0560	AT1G80160	Lactoylglutathione lyase / glyoxalase I family protein	2.31087	9.08e-07	3.03e-05	0.201539
Gh_A12G0562	AT4G38970	fructose-bisphosphate aldolase 2	2.10391	0.00298131	0.0274623	0.232627
Gh_A12G0603	AT5G66750	chromatin remodeling 1	1.2841	0.0482728	0.195263	0.410627
Gh_A12G0700	AT5G67460	O-Glycosyl hydrolases family 17 protein	3.9391	0.00123815	0.0139038	0.0651949
Gh_A12G1000	AT4G01070	UDP-Glycosyltransferase superfamily protein	2.13811	3.94e-11	3.45e-09	0.227178
Gh_A12G1090	AT4G01820	P-glycoprotein 3	1.21938	4.4e-07	1.6e-05	0.429466
Gh_A12G1170	AT1G56300	Chaperone DnaJ-domain superfamily protein	1.5789	5.64e-07	1.98e-05	0.334738
Gh_A12G1244	AT4G21440	MYB-like 102	2.22868	5.67e-08	2.5e-06	0.213353
Gh_A12G1318	AT1G23550	similar to RCD one 2	2.04285	5.67e-11	4.81e-09	0.242685
Gh_A12G1325	AT5G55490	gamete expressed protein 1	1.74609	0.000123353	0.00211435	0.29811
Gh_A12G1396	AT1G14900	high mobility group A	1.19585	0.0146541	0.0888738	0.436528
Gh_A12G1403	AT2G01690	ARM repeat superfamily protein	1.54738	3.11e-13	4e-11	0.34213
Gh_A12G1445	AT3G21710	0	5.97347	4.17e-66	3.92e-62	0.015915
Gh_A12G1645	AT2G17440	plant intracellular ras group-related LRR 5	1.96215	0.00365419	0.0321737	0.256645
Gh_A12G1694	AT5G50260	Cysteine proteinases superfamily protein	1.08727	0.000386233	0.00546566	0.470652
Gh_A12G1842	AT3G52300	ATP synthase D chain, mitochondrial	1.29549	0.00270862	0.0254418	0.407398
Gh_A12G2081	AT5G23850	Arabidopsis thaliana protein of unknown function (DUF821)	2.12792	0.0481821	0.195064	0.228788
Gh_A12G2460	AT1G17950	myb domain protein 52	1.45987	8.89e-05	0.0016128	0.363526
Gh_A13G0236	AT5G03250	Phototropic-responsive NPH3 family protein	1.60341	0.0213835	0.115501	0.329098
Gh_A13G0275	AT4G38970	fructose-bisphosphate aldolase 2	1.74791	0.00113162	0.0129467	0.297733
Gh_A13G0276	AT4G38970	fructose-bisphosphate aldolase 2	1.67723	0.00328323	0.0296647	0.312682
Gh_A13G0286	AT2G16440	Minichromosome maintenance (MCM2/3/5) family protein	2.30126	0.0214903	0.115829	0.202885
Gh_A13G0334	AT4G33940	RING/U-box superfamily protein	1.10687	0.0167037	0.0973112	0.464299
Gh_A13G0487	AT4G21450	PapD-like superfamily protein	1.36805	4.39e-07	1.6e-05	0.387415
Gh_A13G0881	AT1G54860	Glycoprotein membrane precursor GPI-anchored	2.85923	0.0234949	0.122464	0.137811
Gh_A13G1186	AT4G32520	serine hydroxymethyltransferase 3	2.88754	3.99e-08	1.82e-06	0.135134
Gh_A13G1315	AT3G12900	2-oxoglutarate (2OG) and Fe(II)-dependent oxygenase superfamily protein	3.65239	3.99e-13	5.03e-11	0.0795281
Gh_A13G1655	AT2G26150	heat shock transcription factor A2	1.22171	4.2e-05	0.000849674	0.428774
Gh_A13G1656	AT2G26180	IQ-domain 6	2.03283	1.39e-07	5.69e-06	0.244375
Gh_A13G1690	AT2G06025	Acyl-CoA N-acyltransferases (NAT) superfamily protein	1.42751	1.44e-05	0.000338474	0.371772
Gh_A13G1850	AT3G12120	fatty acid desaturase 2	3.21409	0.00464561	0.0384751	0.107762
Gh_A13G2000	AT1G07820	Histone superfamily protein	1.32557	0.0341605	0.156393	0.398991
Gh_D01G0352	AT3G52300	ATP synthase D chain, mitochondrial	1.17618	0.0143317	0.0875402	0.442521
Gh_D01G0430	AT4G27560	UDP-Glycosyltransferase superfamily protein	2.36311	0.0346877	0.15812	0.194372
Gh_D01G0581	AT4G03480	Ankyrin repeat family protein	1.14462	3.39e-05	0.000710065	0.452308
Gh_D01G0587	AT4G27160	seed storage albumin 3	2.49482	0.0131351	0.0822311	0.177413
Gh_D01G0648	AT5G55050	GDSL-like Lipase/Acylhydrolase superfamily protein	2.12261	9.34e-12	9.19e-10	0.229631
Gh_D01G0813	AT1G55790	Domain of unknown function (DUF2431)	1.71364	3.33e-05	0.000698591	0.304889
Gh_D01G0911	AT1G76140	Prolyl oligopeptidase family protein	3.18128	5.89e-06	0.000155991	0.11024
Gh_D01G1037	AT4G20140	Leucine-rich repeat transmembrane protein kinase	1.56328	8.71e-08	3.65e-06	0.33838
Gh_D01G1187	0	0	1.19549	1.36e-06	4.33e-05	0.436637
Gh_D01G1572	0	0	1.79552	0.0437183	0.183642	0.288067
Gh_D01G1580	AT3G25980	DNA-binding HORMA family protein	2.02107	0.0268709	0.133822	0.246376
Gh_D01G1725	AT3G49430	SER/ARG-rich protein 34A	1.41906	4.04e-06	0.00011191	0.373955
Gh_D01G1743	AT1G49310	0	1.7647	9.85e-05	0.00175838	0.294288
Gh_D02G0139	AT3G42170	BED zinc finger ;hAT family dimerisation domain	1.59687	0.0249782	0.127348	0.330593
Gh_D02G0337	0	0	5.04377	0.00676654	0.0509044	0.0303161
Gh_D02G0572	AT1G27000	Protein of unknown function (DUF1664)	1.47665	0.000809473	0.00988554	0.359323
Gh_D02G0607	AT3G12410	Polynucleotidyl transferase, ribonuclease H-like superfamily protein	1.28352	0.000128556	0.00218662	0.410792
Gh_D02G0621	AT1G48100	Pectin lyase-like superfamily protein	1.19841	0.0129234	0.0813241	0.435754
Gh_D02G0792	AT1G44130	Eukaryotic aspartyl protease family protein	1.55137	1.9e-11	1.76e-09	0.341186
Gh_D02G0838	AT4G08950	Phosphate-responsive 1 family protein	1.454	0.0204347	0.112276	0.365007
Gh_D02G0875	AT3G30390	Transmembrane amino acid transporter family protein	3.42909	1.53e-08	7.76e-07	0.0928414
Gh_D02G0905	AT1G45688	0	2.20287	4.82e-13	5.9e-11	0.217205
Gh_D02G0911	AT3G59440	Calcium-binding EF-hand family protein	5.98497	1.37e-05	0.000322383	0.0157886
Gh_D02G0936	AT1G75030	thaumatin-like protein 3	1.89295	7.14e-05	0.00134112	0.269256
Gh_D02G0956	AT1G75380	bifunctional nuclease in basal defense response 1	1.46773	3.77e-11	3.31e-09	0.36155
Gh_D02G1071	AT1G51590	alpha-mannosidase 1	2.56863	3.96e-42	2.13e-38	0.168564
Gh_D02G1147	AT1G68570	Major facilitator superfamily protein	1.17542	0.00281144	0.0262116	0.442754
Gh_D02G1191	AT1G17810	beta-tonoplast intrinsic protein	2.4031	0.00679851	0.0510683	0.189058
Gh_D02G1554	AT3G48140	B12D protein	1.09227	5.28e-06	0.000141424	0.469022
Gh_D02G1680	AT1G24030	Protein kinase superfamily protein	1.64005	0.000938347	0.0111421	0.320845
Gh_D02G1764	AT1G12060	BCL-2-associated athanogene 5	1.04617	0.00132273	0.0146656	0.484253
Gh_D02G1996	AT1G15820	light harvesting complex photosystem II subunit 6	2.21976	0.00193872	0.019832	0.214677
Gh_D02G2012	AT3G57230	AGAMOUS-like 16	1.11638	0.0183577	0.103863	0.461249
Gh_D02G2092	AT3G19190	autophagy 2	1.32169	1.08e-10	8.58e-09	0.400065
Gh_D02G2243	AT5G66140	proteasome alpha subunit D2	1.05445	2.01e-06	6.1e-05	0.481482
Gh_D03G0065	AT3G09040	Pentatricopeptide repeat (PPR) superfamily protein	1.02274	0.0147364	0.0892023	0.492182
Gh_D03G0451	AT2G21790	ribonucleotide reductase 1	1.94943	0.0131821	0.0824558	0.258919
Gh_D03G0707	AT4G23690	Disease resistance-responsive (dirigent-like protein) family protein	1.27328	0.025313	0.128509	0.413719
Gh_D03G0905	AT2G39640	glycosyl hydrolase family 17 protein	1.17031	0.043298	0.182575	0.444325
Gh_D03G1022	AT1G62670	rna processing factor 2	1.0591	0.00856846	0.0604752	0.479933
Gh_D03G1211	AT3G12110	actin-11	1.22394	1.09e-10	8.66e-09	0.428111
Gh_D03G1526	AT4G22790	MATE efflux family protein	1.05753	5.86e-07	2.05e-05	0.480452
Gh_D04G0202	AT5G16460	Putative adipose-regulatory protein (Seipin)	4.68376	9.1e-06	0.000228505	0.0389089
Gh_D04G0354	AT4G18870	E2F/DP family winged-helix DNA-binding domain	1.10562	0.0378118	0.167536	0.464702
Gh_D04G0529	AT3G01550	phosphoenolpyruvate (pep)/phosphate translocator 2	2.6946	0.000605411	0.00782197	0.154471
Gh_D04G1300	AT2G24200	Cytosol aminopeptidase family protein	1.81585	6.82e-05	0.00128911	0.284037
Gh_D04G1425	AT4G03320	translocon at the inner envelope membrane of chloroplasts 20-IV	1.05628	0.0429576	0.181771	0.480871
Gh_D04G1490	0	0	4.78271	0.0213764	0.115496	0.0363296
Gh_D04G1563	AT3G19620	Glycosyl hydrolase family protein	1.14336	0.0153142	0.0915546	0.452704
Gh_D04G1826	AT1G32490	RNA helicase family protein	1.2971	8.21e-07	2.76e-05	0.406942
Gh_D05G0161	AT1G09200	Histone superfamily protein	2.19877	0.0403401	0.174961	0.217823
Gh_D05G0174	AT5G25940	early nodulin-related	2.81102	0.00595649	0.0463085	0.142494
Gh_D05G0198	AT5G43810	Stabilizer of iron transporter SufD / Polynucleotidyl transferase	3.77658	0.0030769	0.0281707	0.0729686
Gh_D05G0353	0	0	1.09477	0.0439188	0.18418	0.46821
Gh_D05G0354	AT1G19210	Integrase-type DNA-binding superfamily protein	1.29831	0.0024417	0.0236056	0.406601
Gh_D05G0465	AT2G25890	Oleosin family protein	3.36435	0.00144677	0.0158175	0.0971027
Gh_D05G0559	AT3G49500	RNA-dependent RNA polymerase 6	1.23591	6.98e-10	4.63e-08	0.424573
Gh_D05G0609	AT4G31840	early nodulin-like protein 15	1.38533	0.0159462	0.0940916	0.382801
Gh_D05G0627	AT5G10770	Eukaryotic aspartyl protease family protein	1.91698	0.0223719	0.118601	0.264808
Gh_D05G0652	AT4G31470	CAP (Cysteine-rich secretory proteins, Antigen 5, and Pathogenesis-related 1 protein) superfamily protein	1.19899	0.0159053	0.0939761	0.435579
Gh_D05G0800	AT2G27310	F-box family protein	2.22264	2.27e-05	0.000500731	0.214248
Gh_D05G0983	AT5G60700	glycosyltransferase family protein 2	2.46749	0.0159297	0.0940234	0.180806
Gh_D05G1232	AT1G11300	protein serine/threonine kinases;protein kinases;ATP binding;sugar binding;kinases;carbohydrate binding	1.27776	0.0481252	0.194896	0.412434
Gh_D05G1244	AT1G52230	photosystem I subunit H2	1.29803	0.013356	0.0832099	0.406681
Gh_D05G1532	AT1G28290	arabinogalactan protein 31	3.24307	0.0174357	0.100231	0.105618
Gh_D05G1686	AT5G47670	nuclear factor Y, subunit B6	2.54399	0.02797	0.137317	0.171468
Gh_D05G2098	AT2G22610	Di-glucose binding protein with Kinesin motor domain	1.24586	0.0114146	0.0744667	0.421658
Gh_D05G2106	AT5G60930	P-loop containing nucleoside triphosphate hydrolases superfamily protein	1.48145	0.0126085	0.0798499	0.358129
Gh_D05G2222	AT1G21910	Integrase-type DNA-binding superfamily protein	1.81016	0.0103278	0.0693088	0.285159
Gh_D05G2314	AT1G76740	0	1.12965	0.0235757	0.122693	0.457026
Gh_D05G2349	AT3G27950	GDSL-like Lipase/Acylhydrolase superfamily protein	1.03952	4.28e-05	0.000863535	0.48649
Gh_D05G2361	AT4G10340	light harvesting complex of photosystem II 5	1.54523	0.0226943	0.119793	0.34264
Gh_D05G3207	AT1G17310	MADS-box transcription factor family protein	3.49441	1.99e-08	9.78e-07	0.0887312
Gh_D05G3304	AT1G29140	Pollen Ole e 1 allergen and extensin family protein	1.02177	0.00298211	0.027463	0.49251
Gh_D06G0144	AT4G33400	Vacuolar import/degradation, Vid27-related protein	1.29776	0.0190108	0.10682	0.406756
Gh_D06G0237	0	0	1.07037	0.0445615	0.185711	0.476197
Gh_D06G0319	AT1G35830	VQ motif-containing protein	1.93779	0.0279341	0.137212	0.261016
Gh_D06G0923	0	0	2.17337	3.68e-06	0.000103876	0.221692
Gh_D06G0978	0	0	1.48646	0.000409497	0.00571406	0.356888
Gh_D06G1132	AT5G57510	0	1.39052	0.00825806	0.0589024	0.381426
Gh_D06G1339	AT4G05020	NAD(P)H dehydrogenase B2	1.17797	4.51e-10	3.12e-08	0.441972
Gh_D06G1542	AT5G64370	beta-ureidopropionase	2.31375	1.28e-10	9.97e-09	0.201138
Gh_D06G1762	AT2G40370	laccase 5	1.64842	0.000184062	0.00297491	0.318989
Gh_D06G1799	AT2G39730	rubisco activase	1.94702	0.000102926	0.00181968	0.259351
Gh_D06G1909	AT5G09970	cytochrome P450, family 78, subfamily A, polypeptide 7	1.10059	4.09e-08	1.86e-06	0.466325
Gh_D06G2016	AT3G24240	Leucine-rich repeat receptor-like protein kinase family protein	1.07353	0.0234715	0.122376	0.475156
Gh_D06G2037	AT1G51800	Leucine-rich repeat protein kinase family protein	1.08849	0.0204293	0.112265	0.470254
Gh_D07G0139	AT3G43190	sucrose synthase 4	1.56581	4.99e-05	0.000986285	0.337789
Gh_D07G0238	AT2G27610	Tetratricopeptide repeat (TPR)-like superfamily protein	1.22406	0.00380917	0.0332084	0.428075
Gh_D07G0281	AT1G04530	Tetratricopeptide repeat (TPR)-like superfamily protein	1.28397	0.0430296	0.181905	0.410664
Gh_D07G0346	AT3G19360	Zinc finger (CCCH-type) family protein	1.08702	7.37e-05	0.00137482	0.470732
Gh_D07G0443	AT4G25140	oleosin 1	3.74362	0.0020569	0.0207152	0.0746546
Gh_D07G0449	AT1G69770	chromomethylase 3	1.60221	0.00299166	0.027524	0.329373
Gh_D07G0499	AT5G50700	hydroxysteroid dehydrogenase 1	3.26831	0.0158548	0.0937723	0.103786
Gh_D07G0671	AT5G60910	AGAMOUS-like 8	1.09396	0.00663035	0.0502007	0.468475
Gh_D07G1015	AT5G58850	myb domain protein 119	2.12787	0.0392627	0.171763	0.228795
Gh_D07G1083	AT5G22400	Rho GTPase activating protein with PAK-box/P21-Rho-binding domain	1.3543	0.00314098	0.0286182	0.391125
Gh_D07G1156	AT2G28490	RmlC-like cupins superfamily protein	2.16505	0.0276788	0.136331	0.222974
Gh_D07G1287	AT1G22240	pumilio 8	1.14579	0.0177468	0.101445	0.451941
Gh_D07G1331	AT1G01120	3-ketoacyl-CoA synthase 1	2.0269	1.16e-05	0.000281315	0.245381
Gh_D07G1550	AT3G24650	AP2/B3-like transcriptional factor family protein	6.00971	8.37e-05	0.001533	0.0155201
Gh_D07G1663	AT2G05100	photosystem II light harvesting complex gene 2.1	1.79628	0.00258116	0.0245817	0.287917
Gh_D07G1687	AT2G04780	FASCICLIN-like arabinoogalactan 7	1.02122	8.5e-08	3.57e-06	0.492699
Gh_D07G1759	AT5G38430	Ribulose bisphosphate carboxylase (small chain) family protein	1.07899	0.00195318	0.0199455	0.473359
Gh_D07G2014	AT5G24590	TCV-interacting protein	1.69121	4.1e-08	1.86e-06	0.309667
Gh_D07G2243	AT3G27930	0	1.007	0.000704076	0.00881851	0.497579
Gh_D07G2258	AT3G01570	Oleosin family protein	4.87806	0.0013344	0.014769	0.0340062
Gh_D07G2332	AT3G26790	AP2/B3-like transcriptional factor family protein	3.0362	0.0169548	0.0983678	0.121902
Gh_D08G0020	AT5G59100	Subtilisin-like serine endopeptidase family protein	1.27945	5.47e-07	1.93e-05	0.411953
Gh_D08G0034	AT5G02560	histone H2A 12	2.07923	0.0183276	0.103771	0.236641
Gh_D08G0035	AT5G02560	histone H2A 12	2.11697	0.0237566	0.12335	0.23053
Gh_D08G0230	AT1G29660	GDSL-like Lipase/Acylhydrolase superfamily protein	2.35916	0.00258873	0.0246289	0.194905
Gh_D08G0399	AT3G62020	germin-like protein 10	1.32582	0.0238129	0.123579	0.398923
Gh_D08G0436	AT5G37478	TPX2 (targeting protein for Xklp2) protein family	1.61768	0.000195678	0.00312778	0.32586
Gh_D08G0540	AT3G07670	Rubisco methyltransferase family protein	1.71358	0.000212127	0.00334948	0.304903
Gh_D08G0544	AT2G04780	FASCICLIN-like arabinoogalactan 7	1.49941	6.33e-06	0.000166368	0.353698
Gh_D08G0599	0	0	1.48249	0.00561453	0.0444105	0.357871
Gh_D08G0661	AT2G30580	DREB2A-interacting protein 2	1.00431	0.0231924	0.12128	0.498509
Gh_D08G0849	AT5G01750	Protein of unknown function (DUF567)	10.8584	8.03e-57	6.05e-53	0.000538655
Gh_D08G0893	AT2G18910	hydroxyproline-rich glycoprotein family protein	1.12936	2.5e-12	2.76e-10	0.457118
Gh_D08G0899	AT5G57420	indole-3-acetic acid inducible 33	1.5527	0.000198883	0.00317094	0.340871
Gh_D08G1072	AT4G20850	tripeptidyl peptidase ii	1.00653	2.41e-06	7.17e-05	0.497743
Gh_D08G1368	AT2G24765	ADP-ribosylation factor 3	3.50635	1.17e-13	1.62e-11	0.088
Gh_D08G1497	AT2G45320	0	1.26139	5.68e-06	0.000150705	0.417142
Gh_D08G1737	AT1G53540	HSP20-like chaperones superfamily protein	1.46258	0.0172109	0.0992987	0.362842
Gh_D08G1773	0	0	2.85312	0.000100494	0.00178505	0.138396
Gh_D08G2322	AT5G39890	Protein of unknown function (DUF1637)	6.66251	5.26e-05	0.00103196	0.00987153
Gh_D09G0136	AT1G26800	RING/U-box superfamily protein	2.10659	0.00107688	0.0124491	0.232194
Gh_D09G0142	AT5G48600	structural maintenance of chromosome 3	1.03983	0.0222524	0.118295	0.486384
Gh_D09G0167	AT2G33170	Leucine-rich repeat receptor-like protein kinase family protein	2.53601	1.48e-05	0.0003459	0.172418
Gh_D09G0344	AT1G51540	Galactose oxidase/kelch repeat superfamily protein	2.89187	0.0413582	0.177351	0.134729
Gh_D09G0499	AT1G15060	Uncharacterised conserved protein UCP031088, alpha/beta hydrolase	1.36001	0.0074385	0.0545862	0.389581
Gh_D09G0500	AT3G13530	mitogen-activated protein kinase kinase kinase 7	1.24231	0.00605469	0.0469363	0.422697
Gh_D09G0555	AT4G14450	0	1.2504	0.0193708	0.10831	0.42033
Gh_D09G0571	AT4G26740	seed gene 1	5.93098	0.001127	0.0129017	0.0163907
Gh_D09G0635	AT4G13520	small acidic protein 1	1.11724	0.0277258	0.136456	0.460976
Gh_D09G0702	AT3G15390	silencing defective 5	1.09192	1.05e-06	3.44e-05	0.469137
Gh_D09G0926	AT3G44460	Basic-leucine zipper (bZIP) transcription factor family protein	2.85911	0.0282673	0.138362	0.137823
Gh_D09G1019	AT5G60520	Late embryogenesis abundant (LEA) protein-related	1.69425	1.16e-05	0.000280842	0.309014
Gh_D09G1328	AT3G44590	60S acidic ribosomal protein family	1.07006	1.03e-05	0.000252407	0.476298
Gh_D09G1831	AT1G12805	nucleotide binding	2.81265	0.00721148	0.053273	0.142334
Gh_D09G2003	AT5G63660	Scorpion toxin-like knottin superfamily protein	6.04311	0.000107142	0.00188274	0.015165
Gh_D09G2105	AT3G22640	cupin family protein	5.99286	0.000685134	0.00864357	0.0157026
Gh_D09G2106	AT3G22640	cupin family protein	5.79407	0.000138796	0.00233757	0.0180223
Gh_D09G2165	AT1G55850	cellulose synthase like E1	2.87922	0.000497497	0.00667256	0.135915
Gh_D10G0192	AT4G05070	Wound-responsive family protein	2.95056	0.00139483	0.0153701	0.129358
Gh_D10G0369	AT2G34430	light-harvesting chlorophyll-protein complex II subunit B1	1.56298	0.00378766	0.033082	0.338451
Gh_D10G0385	AT1G29990	prefoldin 6	1.16665	4.85e-10	3.32e-08	0.445455
Gh_D10G0413	AT1G65030	Transducin/WD40 repeat-like superfamily protein	1.05568	0.000443221	0.00607213	0.481072
Gh_D10G0682	AT1G15660	centromere protein C	1.22929	0.0121211	0.0775975	0.426527
Gh_D10G0782	AT1G12900	glyceraldehyde 3-phosphate dehydrogenase A subunit 2	2.16582	0.000418376	0.00582065	0.222856
Gh_D10G0815	AT5G14250	Proteasome component (PCI) domain protein	1.33443	0.00248659	0.0239442	0.396548
Gh_D10G1416	AT1G79480	Carbohydrate-binding X8 domain superfamily protein	1.28957	0.000536676	0.00709946	0.409073
Gh_D10G1441	0	0	11.6695	2.13e-07	8.32e-06	0.000306986
Gh_D10G1557	AT5G44120	RmlC-like cupins superfamily protein	4.50009	0.0258166	0.130363	0.0441915
Gh_D10G1742	AT5G26910	0	1.67772	0.0292292	0.141762	0.312576
Gh_D10G1825	AT1G48130	1-cysteine peroxiredoxin 1	5.44933	7.42e-05	0.00138196	0.0228869
Gh_D10G1939	AT5G03650	starch branching enzyme 2.2	3.25189	2.16e-11	1.99e-09	0.104975
Gh_D10G2020	AT5G06600	ubiquitin-specific protease 12	1.35501	7.18e-09	3.96e-07	0.390931
Gh_D10G2253	AT3G23890	topoisomerase II	2.17331	0.0217974	0.116708	0.221701
Gh_D10G2299	AT2G39730	rubisco activase	2.68138	8.62e-05	0.00157117	0.155892
Gh_D10G2301	AT3G55560	AT-hook protein of GA feedback 2	1.35613	0.00972414	0.066309	0.390627
Gh_D11G0146	AT4G27740	Yippee family putative zinc-binding protein	2.04333	1.74e-09	1.07e-07	0.242602
Gh_D11G0351	AT5G61340	0	1.27535	8.93e-05	0.00161837	0.413124
Gh_D11G0432	AT5G51410	LUC7 N_terminus domain-containing protein	1.14762	0.00356963	0.0315991	0.451368
Gh_D11G0449	AT2G18040	peptidylprolyl cis/trans isomerase, NIMA-interacting 1	6.24679	1.63e-204	6.15e-200	0.0131682
Gh_D11G0467	AT2G18280	tubby like protein 2	8.41984	4.16e-25	3.41e-22	0.00291994
Gh_D11G0484	AT5G66985	0	1.79461	0.0122616	0.0780987	0.28825
Gh_D11G0487	AT3G50440	methyl esterase 10	1.04056	0.0208857	0.113909	0.486138
Gh_D11G0697	AT5G40690	0	1.61495	0.000731214	0.00910092	0.326476
Gh_D11G0836	0	0	2.78075	7.15e-13	8.55e-11	0.145516
Gh_D11G0837	AT2G35736	0	2.6613	1.52e-09	9.42e-08	0.158078
Gh_D11G1671	AT5G38430	Ribulose bisphosphate carboxylase (small chain) family protein	1.96528	0.00187047	0.0192699	0.25609
Gh_D11G1699	AT1G66840	Plant protein of unknown function (DUF827)	1.42211	0.000126385	0.00215846	0.373165
Gh_D11G1943	AT5G67100	DNA-directed DNA polymerases	2.54823	0.00221528	0.0218597	0.170964
Gh_D11G2087	AT5G09590	mitochondrial HSO70 2	1.02854	1.33e-10	1.03e-08	0.490205
Gh_D11G2427	AT5G27230	Frigida-like protein	1.20167	0.0278845	0.136986	0.434771
Gh_D11G2853	AT3G13080	multidrug resistance-associated protein 3	1.24117	0.0175773	0.10078	0.423029
Gh_D11G2999	AT4G28650	Leucine-rich repeat transmembrane protein kinase family protein	1.60624	3e-05	0.000635972	0.328453
Gh_D11G3001	AT3G24240	Leucine-rich repeat receptor-like protein kinase family protein	1.20744	0.0021104	0.0210621	0.433035
Gh_D11G3087	AT3G57060	binding	1.22049	4.04e-06	0.000111912	0.429137
Gh_D11G3111	AT5G38300	0	1.30402	0.0163922	0.0959618	0.404996
Gh_D11G3324	AT4G00430	plasma membrane intrinsic protein 1;4	1.37717	8.05e-08	3.41e-06	0.384974
Gh_D12G0097	AT3G62730	0	1.27521	0.000516206	0.00689401	0.413165
Gh_D12G0191	AT1G49820	S-methyl-5-thioribose kinase	1.3861	0.000171417	0.00280058	0.382597
Gh_D12G0365	AT5G35560	DENN (AEX-3) domain-containing protein	2.34036	2.56e-05	0.00055863	0.197461
Gh_D12G0713	AT5G67460	O-Glycosyl hydrolases family 17 protein	1.61754	0.0418757	0.178874	0.325891
Gh_D12G0884	AT1G15190	Fasciclin-like arabinogalactan family protein	1.04066	0.00877347	0.0613939	0.486104
Gh_D12G0893	AT1G54610	Protein kinase superfamily protein	1.34891	0.00401915	0.0345317	0.392589
Gh_D12G1130	0	0	1.47287	0.00708224	0.0526134	0.360266
Gh_D12G1145	AT4G09650	ATP synthase delta-subunit gene	2.30769	0.0386494	0.170008	0.201984
Gh_D12G1213	AT4G01820	P-glycoprotein 3	1.91602	4.01e-07	1.48e-05	0.264984
Gh_D12G1269	AT2G47440	Tetratricopeptide repeat (TPR)-like superfamily protein	1.20985	0.0280803	0.137686	0.432314
Gh_D12G1296	AT2G04420	Polynucleotidyl transferase, ribonuclease H-like superfamily protein	1.03745	0.0109238	0.0721269	0.487186
Gh_D12G1360	AT2G45660	AGAMOUS-like 20	1.09431	0.0221087	0.117814	0.46836
Gh_D12G1442	AT1G23550	similar to RCD one 2	1.83847	0.0254919	0.129139	0.279618
Gh_D12G1533	AT4G19970	0	3.44217	1.64e-10	1.25e-08	0.0920034
Gh_D12G1546	AT1G67950	RNA-binding (RRM/RBD/RNP motifs) family protein	1.30144	2.6e-13	3.4e-11	0.405722
Gh_D12G1557	AT3G19830	Calcium-dependent lipid-binding (CaLB domain) family protein	1.05685	0.00019102	0.00306502	0.480679
Gh_D12G1636	AT1G26820	ribonuclease 3	2.84076	1.07e-32	2.66e-29	0.139587
Gh_D12G1659	AT1G68830	STT7 homolog STN7	1.35401	5.47e-12	5.61e-10	0.391204
Gh_D12G1660	AT3G25890	Integrase-type DNA-binding superfamily protein	1.22617	8.73e-15	1.43e-12	0.427451
Gh_D12G1661	AT1G68552	conserved peptide upstream open reading frame 53	1.0975	1.26e-06	4.05e-05	0.467327
Gh_D12G1807	AT1G64060	respiratory burst oxidase protein F	1.19663	0.00407761	0.0349463	0.436292
Gh_D12G1931	AT5G07380	0	1.37925	0.000220174	0.00344439	0.384419
Gh_D12G1993	AT1G31490	HXXXD-type acyl-transferase family protein	1.30687	0.0468784	0.19135	0.404198
Gh_D12G2276	AT1G19330	0	1.40719	0.0415149	0.177876	0.377046
Gh_D12G2530	AT3G18570	Oleosin family protein	2.04549	0.0410557	0.176728	0.242241
Gh_D12G2621	AT3G22370	alternative oxidase 1A	4.94638	3.82e-13	4.85e-11	0.0324333
Gh_D13G0215	AT5G16290	VALINE-TOLERANT 1	1.8373	0.0441644	0.184828	0.279845
Gh_D13G0230	AT5G07990	Cytochrome P450 superfamily protein	2.35196	2.32e-13	3.04e-11	0.195879
Gh_D13G0295	AT4G38970	fructose-bisphosphate aldolase 2	1.19731	0.00920855	0.0636222	0.436088
Gh_D13G0831	AT1G13920	Remorin family protein	1.655	0.000106785	0.00187821	0.317539
Gh_D13G0911	AT3G21720	isocitrate lyase	1.64621	0.018312	0.103714	0.319479
Gh_D13G0912	AT3G21720	isocitrate lyase	2.7288	0.00590987	0.0460219	0.150851
Gh_D13G0960	AT1G65090	0	2.39425	0.00166791	0.017696	0.190222
Gh_D13G1152	AT1G09155	phloem protein 2-B15	2.9853	1.39e-09	8.71e-08	0.12628
Gh_D13G1238	AT3G07040	NB-ARC domain-containing disease resistance protein	2.00715	8.91e-05	0.0016152	0.248764
Gh_D13G1332	AT1G11950	Transcription factor jumonji (jmjC) domain-containing protein	2.17673	0.0146439	0.0888565	0.221176
Gh_D13G1390	AT4G25434	nudix hydrolase homolog 10	1.28913	1.23e-05	0.000295792	0.409196
Gh_D13G1480	AT3G59200	F-box/RNI-like superfamily protein	1.09006	0.00201308	0.0204031	0.469743
Gh_D13G1795	AT3G04500	RNA-binding (RRM/RBD/RNP motifs) family protein	1.0638	0.000363498	0.00520319	0.478372
Gh_D13G2018	AT2G26150	heat shock transcription factor A2	1.1131	1.92e-05	0.000434085	0.4623
Gh_D13G2019	AT2G26180	IQ-domain 6	1.76285	1.43e-08	7.28e-07	0.294665
Gh_D13G2044	AT5G09380	RNA polymerase III RPC4	1.09041	0.00042756	0.00591565	0.469628
Gh_D13G2157	AT1G52820	2-oxoglutarate (2OG) and Fe(II)-dependent oxygenase superfamily protein	1.42377	0.0229361	0.120518	0.372737
Gh_D13G2160	AT4G03070	2-oxoglutarate (2OG) and Fe(II)-dependent oxygenase superfamily protein	4.18481	0.0330009	0.153218	0.0549853
Gh_D13G2389	AT5G59910	Histone superfamily protein	2.04723	0.0251815	0.128065	0.241948
