# Supplementary material for: Comparative fiber property and transcriptome analyses reveal key genes potentially related to high fiber strength in cotton (Gossypium hirsutum L.) line MD52ne
Source: BMC Plant Biol. 2016 Feb 1;16:36. doi: 10.1186/s12870-016-0727-2 (PMC4736178; doi:10.1186/s12870-016-0727-2)
Supplement: Additional file 6: — Differentially expressed up-regulated genes at 20 DPA in MD52ne. Seven hundred seventy four differentially expressed up-regulated genes at 20 DPA in MD52ne are included in this table. First column have G. hirsutum (TM-1) gene name followed by Arabidopsis gene name, TAIR 10 gene description, log2 ratio of reads per kilo-base per million reads (RPKM) between MD52ne and MD90ne, corresponded p value, adjusted p value and fold change (MD52ne over MD90ne). (XLSX 91 kb) [file 12870_2016_727_MOESM6_ESM.xlsx]

## Sheet: Sheet1
Additional file 6. Differentially expressed up-regualted genes at 20 DPA in MD52ne.
Gene_ID	Tair 10 ID	Description	15DPA log2Ratio	15DPA_p Value	15DPA_p adjusted Value	Fold change (Md52/MD90)
Gh_A01G0095	AT3G19640	magnesium transporter 4	-3.34879	5.44144e-72	1.02503e-67	10.1879
Gh_A01G0251	AT1G79060	0	-1.27386	0.00945917	0.253762	2.41808
Gh_A01G0265	AT3G12920	SBP (S-ribonuclease binding protein) family protein	-1.20731	0.00553206	0.187806	2.30907
Gh_A01G0280	AT3G14440	nine-cis-epoxycarotenoid dioxygenase 3	-3.5313	1.45873e-05	0.0023999	11.5618
Gh_A01G0282	AT1G17100	SOUL heme-binding family protein	-1.88585	0.000742258	0.0487188	3.69571
Gh_A01G0322	0	0	-2.35726	4.71659e-05	0.0062132	5.12395
Gh_A01G0353	0	0	-1.20212	0.00533201	0.18435	2.30078
Gh_A01G0361	AT1G29800	RING/FYVE/PHD-type zinc finger family protein	-2.31325	3.43357e-16	4.7911e-13	4.97
Gh_A01G0383	AT5G46330	Leucine-rich receptor-like protein kinase family protein	-2.7132	0.00616082	0.199922	6.55773
Gh_A01G0396	AT1G12740	cytochrome P450, family 87, subfamily A, polypeptide 2	-1.18226	1.22384e-13	1.28078e-10	2.26933
Gh_A01G0397	AT1G53270	ABC-2 type transporter family protein	-1.41589	7.79473e-13	6.38405e-10	2.66824
Gh_A01G0483	AT3G15390	silencing defective 5	-2.62481	8.8142e-09	4.09969e-06	6.16802
Gh_A01G0486	AT5G53750	CBS domain-containing protein	-1.51817	0.0344418	0.474796	2.86428
Gh_A01G0524	AT4G10270	Wound-responsive family protein	-2.60741	3.54634e-06	0.000749249	6.09409
Gh_A01G0742	AT4G26555	FKBP-like peptidyl-prolyl cis-trans isomerase family protein	-3.40163	9.13321e-09	4.14571e-06	10.568
Gh_A01G0898	AT2G17880	Chaperone DnaJ-domain superfamily protein	-2.11276	2.55492e-13	2.34772e-10	4.32517
Gh_A01G0975	AT2G26570	Plant protein of unknown function (DUF827)	-1.31024	0.022913	0.399652	2.47983
Gh_A01G1018	AT1G58440	FAD/NAD(P)-binding oxidoreductase family protein	-1.52068	0.0122508	0.292186	2.86927
Gh_A01G1225	AT3G17860	jasmonate-zim-domain protein 3	-1.24091	0.00077592	0.0504014	2.36348
Gh_A01G1257	0	0	-1.29238	0.00941356	0.253326	2.44933
Gh_A01G1274	AT5G50570	Squamosa promoter-binding protein-like (SBP domain) transcription factor family protein	-1.60864	0.0116978	0.2836	3.04964
Gh_A01G1400	AT4G35070	SBP (S-ribonuclease binding protein) family protein	-1.88414	0.0120773	0.289633	3.69133
Gh_A01G1439	AT4G38400	expansin-like A2	-1.23396	0.00602587	0.197273	2.35212
Gh_A01G1459	AT4G38360	Protein of unknown function (DUF300)	-3.19959	6.8552e-17	1.07612e-13	9.18699
Gh_A01G1490	AT2G02850	plantacyanin	-1.00293	0.0154413	0.327009	2.00406
Gh_A01G1555	AT3G02550	LOB domain-containing protein 41	-1.68778	0.0338298	0.471877	3.2216
Gh_A01G1602	AT1G21750	PDI-like 1-1	-1.52974	0.011285	0.27904	2.88734
Gh_A01G1652	AT2G31750	UDP-glucosyl transferase 74D1	-1.14609	0.0256342	0.4201	2.21314
Gh_A01G1726	AT5G06320	NDR1/HIN1-like 3	-1.76517	0.0041162	0.155544	3.39914
Gh_A01G1752	AT2G36200	P-loop containing nucleoside triphosphate hydrolases superfamily protein	-1.13337	0.00446505	0.164761	2.1937
Gh_A02G0104	AT3G42170	BED zinc finger ;hAT family dimerisation domain	-2.89636	0.000147101	0.014546	7.44543
Gh_A02G0105	AT3G42170	BED zinc finger ;hAT family dimerisation domain	-1.0479	0.0130742	0.30151	2.06752
Gh_A02G0198	0	0	-1.72103	0.0195937	0.36921	3.29672
Gh_A02G0199	0	0	-1.57801	0.0403444	0.51377	2.98558
Gh_A02G0324	AT4G14770	TESMIN/TSO1-like CXC 2	-1.36179	0.00107967	0.0630643	2.57005
Gh_A02G0380	0	0	-1.51602	0.012345	0.293807	2.86001
Gh_A02G0382	0	0	-2.03457	0.0149442	0.32191	4.097
Gh_A02G0397	AT4G14310	Transducin/WD40 repeat-like superfamily protein	-1.32809	0.0144893	0.316928	2.5107
Gh_A02G0509	AT1G24020	MLP-like protein 423	-1.6982	0.0311983	0.456464	3.24497
Gh_A02G0682	AT1G77120	alcohol dehydrogenase 1	-1.12681	0.0277962	0.435247	2.18376
Gh_A02G0769	AT1G77760	nitrate reductase 1	-1.74079	0.0200532	0.374198	3.34217
Gh_A02G0783	AT1G78080	related to AP2 4	-1.38667	0.00264113	0.116789	2.61475
Gh_A02G0972	AT4G02290	glycosyl hydrolase 9B13	-1.52558	0.0415534	0.521493	2.87902
Gh_A02G1028	AT2G02800	protein kinase 2B	-1.1567	0.0418476	0.523095	2.22946
Gh_A02G1074	AT1G31130	0	-1.10179	0.0354914	0.480985	2.14621
Gh_A02G1119	AT3G13790	Glycosyl hydrolases family 32 protein	-2.22068	0.00104036	0.0614349	4.66112
Gh_A02G1145	AT2G20000	CDC27 family protein	-1.03701	0.0107708	0.274059	2.05196
Gh_A02G1198	AT3G15550	0	-2.37379	4.11159e-05	0.00559221	5.183
Gh_A02G1199	AT3G09040	Pentatricopeptide repeat (PPR) superfamily protein	-1.10563	0.01818	0.355085	2.15192
Gh_A02G1268	AT2G22240	myo-inositol-1-phosphate synthase 2	-1.10999	0.00352302	0.140603	2.15844
Gh_A02G1392	AT5G10510	AINTEGUMENTA-like 6	-1.93169	0.0216029	0.38673	3.81501
Gh_A02G1397	AT5G65590	Dof-type zinc finger DNA-binding family protein	-1.49236	0.0220033	0.390658	2.81348
Gh_A02G1419	AT5G07280	Leucine-rich repeat transmembrane protein kinase	-1.34382	0.0237838	0.406189	2.53822
Gh_A02G1693	AT2G17650	AMP-dependent synthetase and ligase family protein	-2.44091	3.84835e-16	5.17809e-13	5.42984
Gh_A02G1701	AT2G17220	Protein kinase superfamily protein	-1.0395	0.0050315	0.177631	2.05552
Gh_A03G0049	AT3G01680	0	-1.61192	0.000643627	0.0445832	3.05659
Gh_A03G0090	AT4G16570	protein arginine methyltransferase 7	-1.23644	0.00098004	0.0589824	2.35616
Gh_A03G0091	AT4G16563	Eukaryotic aspartyl protease family protein	-1.3291	2.24315e-09	1.15768e-06	2.51246
Gh_A03G0162	AT4G23500	Pectin lyase-like superfamily protein	-2.28422	2.02119e-05	0.00313619	4.87102
Gh_A03G0171	AT5G57240	OSBP(oxysterol binding protein)-related protein 4C	-1.48646	5.91152e-05	0.0074737	2.802
Gh_A03G0230	AT1G22500	RING/U-box superfamily protein	-1.26659	7.32985e-14	8.36825e-11	2.40592
Gh_A03G0238	AT5G22920	CHY-type/CTCHY-type/RING-type Zinc finger protein	-1.56213	4.89155e-06	0.000975076	2.95289
Gh_A03G0248	AT1G08110	lactoylglutathione lyase family protein / glyoxalase I family protein	-1.87406	0.00265029	0.11692	3.66562
Gh_A03G0311	AT1G07810	ER-type Ca2+-ATPase 1	-1.10914	7.76131e-05	0.00917525	2.15717
Gh_A03G0342	AT1G07820	Histone superfamily protein	-5.38468	9.26049e-05	0.0103742	41.7784
Gh_A03G0370	AT5G59480	Haloacid dehalogenase-like hydrolase (HAD) superfamily protein	-2.0307	1.68245e-05	0.00268586	4.08603
Gh_A03G0393	AT5G59010	Protein kinase protein with tetratricopeptide repeat domain	-1.43591	0.00366879	0.144432	2.70552
Gh_A03G0636	AT5G23680	Sterile alpha motif (SAM) domain-containing protein	-2.10225	0.000168494	0.0158305	4.29379
Gh_A03G0673	AT1G19000	Homeodomain-like superfamily protein	-1.10858	0.0115215	0.281317	2.15633
Gh_A03G0889	AT1G14040	EXS (ERD1/XPR1/SYG1) family protein	-1.08944	0.00148108	0.0771782	2.12791
Gh_A03G0997	AT2G02010	glutamate decarboxylase 4	-2.19902	0.000541091	0.0391278	4.59167
Gh_A03G1005	AT1G14860	nudix hydrolase homolog 18	-1.4837	0.000271933	0.0231265	2.79665
Gh_A03G1036	AT1G14870	PLANT CADMIUM RESISTANCE 2	-1.17702	0.000902075	0.0552997	2.2611
Gh_A03G1177	0	0	-1.27178	0.00191854	0.0930256	2.4146
Gh_A03G1268	AT1G27210	ARM repeat superfamily protein	-2.01398	0.0229977	0.400388	4.03894
Gh_A03G1352	AT1G11680	CYTOCHROME P450 51G1	-1.10853	0.0476327	0.552946	2.15625
Gh_A03G1381	AT4G27520	early nodulin-like protein 2	-1.51127	0.00185465	0.0907453	2.85061
Gh_A03G1387	AT4G28310	0	-1.12035	0.0329633	0.466702	2.17399
Gh_A03G1407	AT4G10265	Wound-responsive family protein	-1.92305	0.0182292	0.355663	3.79223
Gh_A03G1408	AT4G10265	Wound-responsive family protein	-2.23718	1.22037e-05	0.00210474	4.71476
Gh_A03G1409	AT4G10265	Wound-responsive family protein	-1.34702	0.0122216	0.291978	2.54386
Gh_A03G1411	AT4G10265	Wound-responsive family protein	-2.40739	1.99652e-05	0.00312111	5.30515
Gh_A03G1446	AT1G05280	Protein of unknown function (DUF604)	-1.26333	0.0464403	0.546738	2.40048
Gh_A03G1467	AT5G08350	GRAM domain-containing protein / ABA-responsive protein-related	-1.4945	0.0158931	0.332897	2.81766
Gh_A03G1516	AT5G64570	beta-D-xylosidase 4	-2.68463	1.6575e-40	1.04077e-36	6.42915
Gh_A03G1600	AT4G33820	Glycosyl hydrolase superfamily protein	-1.48632	0.0430931	0.530424	2.80173
Gh_A03G1740	AT4G36360	beta-galactosidase 3	-1.81505	0.0185338	0.357899	3.51871
Gh_A03G1858	AT5G09810	actin 7	-1.14427	0.0427745	0.529423	2.21035
Gh_A03G1883	0	0	-1.09465	0.0379592	0.498749	2.13561
Gh_A03G1896	0	0	-2.48202	0.000448619	0.034076	5.58678
Gh_A04G0184	0	0	-1.02794	0.0398227	0.51014	2.03912
Gh_A04G0196	AT1G50600	scarecrow-like 5	-1.07829	0.00294242	0.125119	2.11154
Gh_A04G0264	AT4G21700	Protein of unknown function (DUF2921)	-1.56095	0.0208264	0.381631	2.95048
Gh_A04G0376	0	0	-5.46807	7.48637e-23	1.48447e-19	44.2643
Gh_A04G0455	AT2G44130	Galactose oxidase/kelch repeat superfamily protein	-1.10825	0.015916	0.332945	2.15584
Gh_A04G0707	AT2G39700	expansin A4	-2.07473	0.0235292	0.404475	4.21267
Gh_A04G0735	AT5G02010	RHO guanyl-nucleotide exchange factor 7	-1.70731	0.017433	0.346408	3.26552
Gh_A04G0738	AT3G54000	0	-1.1797	0.0269972	0.430618	2.2653
Gh_A04G0781	AT2G38250	Homeodomain-like superfamily protein	-1.19282	0.0168505	0.340764	2.28599
Gh_A04G0881	AT4G28400	Protein phosphatase 2C family protein	-1.20457	0.0176366	0.349348	2.30468
Gh_A04G0886	AT3G49190	O-acyltransferase (WSD1-like) family protein	-1.68562	0.0319673	0.46162	3.21678
Gh_A04G0960	AT5G64080	Bifunctional inhibitor/lipid-transfer protein/seed storage 2S albumin superfamily protein	-1.65795	0.00327195	0.135017	3.15567
Gh_A04G0984	0	0	-1.11361	9.01207e-05	0.0102268	2.16386
Gh_A04G1076	AT1G43670	Inositol monophosphatase family protein	-2.68627	2.89272e-13	2.59484e-10	6.43649
Gh_A04G1283	AT1G14270	CAAX amino terminal protease family protein	-2.60883	7.64839e-10	4.43312e-07	6.10007
Gh_A05G0073	AT2G10940	Bifunctional inhibitor/lipid-transfer protein/seed storage 2S albumin superfamily protein	-2.11199	0.00293854	0.125119	4.32288
Gh_A05G0080	AT5G20230	blue-copper-binding protein	-1.03163	0.0171047	0.342807	2.04434
Gh_A05G0085	AT2G25490	EIN3-binding F box protein 1	-1.1864	0.0221749	0.392361	2.27584
Gh_A05G0098	AT1G09200	Histone superfamily protein	-5.36051	7.12717e-05	0.00865774	41.0841
Gh_A05G0302	AT1G72820	Mitochondrial substrate carrier family protein	-1.24604	0.0377944	0.498326	2.37189
Gh_A05G0393	AT5G25590	Protein of unknown function (DUF630 and DUF632)	-1.18865	0.012115	0.289982	2.2794
Gh_A05G0491	AT4G31840	early nodulin-like protein 15	-1.41195	0.00700821	0.217491	2.66096
Gh_A05G0876	AT3G43790	zinc induced facilitator-like 2	-1.16477	0.02113	0.383573	2.24198
Gh_A05G0917	AT3G45090	P-loop containing nucleoside triphosphate hydrolases superfamily protein	-1.22033	0.000888231	0.0547622	2.33
Gh_A05G1059	AT1G80130	Tetratricopeptide repeat (TPR)-like superfamily protein	-1.13575	4.67021e-05	0.00619543	2.19733
Gh_A05G1180	AT3G14310	pectin methylesterase 3	-2.74197	0.00108768	0.0633357	6.68982
Gh_A05G1241	AT1G30135	jasmonate-zim-domain protein 8	-2.90739	0.0068608	0.215631	7.50257
Gh_A05G1292	AT2G34190	Xanthine/uracil permease family protein	-1.4232	0.0480455	0.554039	2.6818
Gh_A05G1317	AT5G54960	pyruvate decarboxylase-2	-1.18294	1.28414e-05	0.0021695	2.2704
Gh_A05G1361	AT1G28300	AP2/B3-like transcriptional factor family protein	-2.0191	0.0202657	0.375929	4.05332
Gh_A05G1363	AT2G32700	LEUNIG_homolog	-1.45378	0.0275391	0.433788	2.73924
Gh_A05G1628	AT1G45130	beta-galactosidase 5	-1.21685	0.000146931	0.014546	2.32439
Gh_A05G1848	AT2G22840	growth-regulating factor 1	-1.85713	0.0430851	0.530424	3.62287
Gh_A05G1850	AT1G58440	FAD/NAD(P)-binding oxidoreductase family protein	-1.12226	0.0124809	0.296145	2.17688
Gh_A05G1874	AT5G60930	P-loop containing nucleoside triphosphate hydrolases superfamily protein	-1.60709	0.0165071	0.338005	3.04638
Gh_A05G1884	AT1G09750	Eukaryotic aspartyl protease family protein	-1.82696	0.000279686	0.0236229	3.5479
Gh_A05G2005	AT5G12480	calmodulin-domain protein kinase 7	-3.97754	5.44659e-38	2.565e-34	15.7528
Gh_A05G2057	AT1G21340	Dof-type zinc finger DNA-binding family protein	-2.46844	0.0171407	0.342807	5.53446
Gh_A05G2176	AT4G35070	SBP (S-ribonuclease binding protein) family protein	-1.42826	0.00515983	0.180498	2.69122
Gh_A05G2224	AT5G42650	allene oxide synthase	-1.92753	0.00899362	0.246964	3.80403
Gh_A05G2328	AT5G09360	laccase 14	-1.6751	0.0197298	0.370549	3.19342
Gh_A05G2519	AT4G23440	Disease resistance protein (TIR-NBS class)	-1.63078	0.0127267	0.298059	3.09679
Gh_A05G2724	AT5G57560	Xyloglucan endotransglucosylase/hydrolase family protein	-1.80972	0.0048209	0.173011	3.50575
Gh_A05G2805	AT1G59820	aminophospholipid ATPase 3	-1.0216	0.0170454	0.342682	2.03017
Gh_A05G2973	AT5G40780	lysine histidine transporter 1	-1.63279	0.000234814	0.0206654	3.10112
Gh_A05G3019	AT4G23890	0	-1.44433	0.00896673	0.246905	2.72136
Gh_A05G3142	AT2G04690	Pyridoxamine 5\'-phosphate oxidase family protein	-1.54166	0.0128661	0.299772	2.9113
Gh_A05G3147	AT3G28340	galacturonosyltransferase-like 10	-1.29784	0.00675486	0.214397	2.45861
Gh_A05G3221	AT5G15580	longifolia1	-4.01781	0.038507	0.501298	16.1987
Gh_A05G3308	AT5G63800	Glycosyl hydrolase family 35 protein	-1.37893	0.011614	0.282807	2.60076
Gh_A05G3310	AT5G08790	NAC (No Apical Meristem) domain transcriptional regulator superfamily protein	-2.19344	0.000481063	0.0357402	4.57396
Gh_A05G3423	AT5G04895	DEA(D/H)-box RNA helicase family protein	-1.0052	0.00218491	0.102099	2.00722
Gh_A05G3492	0	0	-4.37507	3.20382e-11	2.15543e-08	20.7505
Gh_A05G3493	AT2G40610	expansin A8	-1.75007	0.0450626	0.540786	3.36375
Gh_A05G3499	AT3G56400	WRKY DNA-binding protein 70	-1.20641	0.0276494	0.434245	2.30763
Gh_A05G3508	AT5G24910	cytochrome P450, family 714, subfamily A, polypeptide 1	-1.16803	0.000224321	0.0199788	2.24704
Gh_A05G3533	AT4G20140	Leucine-rich repeat transmembrane protein kinase	-1.58964	0.0307379	0.453839	3.00974
Gh_A06G0073	AT1G47270	tubby like protein 6	-1.03761	0.0400286	0.511781	2.05283
Gh_A06G0083	AT1G75170	Sec14p-like phosphatidylinositol transfer family protein	-1.16851	0.0113913	0.279952	2.24779
Gh_A06G0183	AT3G16150	N-terminal nucleophile aminohydrolases (Ntn hydrolases) superfamily protein	-1.27651	0.0134431	0.30501	2.42253
Gh_A06G0203	AT1G10200	GATA type zinc finger transcription factor family protein	-1.22431	1.12764e-06	0.000290985	2.33643
Gh_A06G0439	AT3G12500	basic chitinase	-4.05548	0.000827353	0.0525641	16.6273
Gh_A06G0620	AT4G26220	S-adenosyl-L-methionine-dependent methyltransferases superfamily protein	-1.42414	0.000247243	0.0214628	2.68355
Gh_A06G0783	AT1G68400	leucine-rich repeat transmembrane protein kinase family protein	-1.03769	0.00318406	0.132114	2.05293
Gh_A06G0833	AT4G32880	homeobox gene 8	-1.08699	0.00753244	0.225076	2.1243
Gh_A06G1089	AT4G21445	0	-1.50133	0.013565	0.305958	2.83103
Gh_A06G1214	AT1G72280	endoplasmic reticulum oxidoreductins 1	-1.33209	3.4871e-05	0.00490838	2.51767
Gh_A06G1330	AT4G22130	STRUBBELIG-receptor family 8	-1.05332	0.00155402	0.0794407	2.07529
Gh_A06G1585	AT3G56400	WRKY DNA-binding protein 70	-1.93047	0.000848761	0.053118	3.81181
Gh_A06G1594	AT3G17510	CBL-interacting protein kinase 1	-1.64571	0.0362807	0.487234	3.12902
Gh_A06G1640	AT5G25460	Protein of unknown function, DUF642	-1.37101	0.0397288	0.509109	2.58652
Gh_A07G0078	AT5G64460	Phosphoglycerate mutase family protein	-1.43148	0.0176485	0.349399	2.69723
Gh_A07G0166	AT4G32770	tocopherol cyclase, chloroplast / vitamin E deficient 1 (VTE1) / sucrose export defective 1 (SXD1)	-1.15826	0.0137943	0.308427	2.23188
Gh_A07G0244	AT5G11070	0	-1.38509	8.88734e-05	0.0101531	2.61188
Gh_A07G0267	AT2G25060	early nodulin-like protein 14	-1.93562	0.0100937	0.263717	3.82543
Gh_A07G0350	AT4G25240	SKU5 similar 1	-1.32754	0.00808452	0.232638	2.50974
Gh_A07G0414	AT5G50915	basic helix-loop-helix (bHLH) DNA-binding superfamily protein	-2.12547	0.00543295	0.186701	4.36346
Gh_A07G0431	AT1G69040	ACT domain repeat 4	-1.04897	0.00183908	0.0902756	2.06905
Gh_A07G0625	AT5G15490	UDP-glucose 6-dehydrogenase family protein	-1.17349	0.0343508	0.474659	2.25556
Gh_A07G0697	AT3G22930	calmodulin-like 11	-1.74005	8.8089e-05	0.0101491	3.34047
Gh_A07G0745	AT5G50890	alpha/beta-Hydrolases superfamily protein	-1.47593	0.038138	0.499774	2.78163
Gh_A07G0769	AT2G32990	glycosyl hydrolase 9B8	-1.61201	0.0160226	0.334232	3.05678
Gh_A07G0774	AT1G05010	ethylene-forming enzyme	-2.09676	0.000131488	0.0132102	4.27747
Gh_A07G0831	AT3G25290	Auxin-responsive family protein	-1.64381	0.0497755	0.563828	3.12491
Gh_A07G0928	AT5G59010	Protein kinase protein with tetratricopeptide repeat domain	-1.30797	0.02933	0.443529	2.47592
Gh_A07G0932	AT5G58940	calmodulin-binding receptor-like cytoplasmic kinase 1	-1.08829	0.0171169	0.342807	2.12621
Gh_A07G1018	AT3G44260	Polynucleotidyl transferase, ribonuclease H-like superfamily protein	-1.43215	0.00126943	0.0702286	2.69848
Gh_A07G1106	AT4G33550	Bifunctional inhibitor/lipid-transfer protein/seed storage 2S albumin superfamily protein	-1.55727	0.0171426	0.342807	2.94296
Gh_A07G1254	AT2G46530	auxin response factor 11	-1.39367	0.0347872	0.477105	2.62745
Gh_A07G1258	AT1G01300	Eukaryotic aspartyl protease family protein	-1.92848	0.00160868	0.0816804	3.80653
Gh_A07G1328	AT3G61220	NAD(P)-binding Rossmann-fold superfamily protein	-1.59786	0.00712457	0.219497	3.02695
Gh_A07G1331	0	0	-1.06933	0.012681	0.297853	2.09846
Gh_A07G1347	AT1G08500	early nodulin-like protein 18	-1.92722	0.000682434	0.0463256	3.80322
Gh_A07G1418	AT1G04040	HAD superfamily, subfamily IIIB acid phosphatase	-1.42423	0.0450858	0.540786	2.68371
Gh_A07G1545	AT3G02230	reversibly glycosylated polypeptide 1	-1.56437	0.0201793	0.375462	2.95747
Gh_A07G1705	0	0	-4.05027	0.000160869	0.0154217	16.5673
Gh_A07G1765	AT5G48310	0	-1.20215	0.00805216	0.232638	2.30083
Gh_A07G1808	AT3G25160	ER lumen protein retaining receptor family protein	-1.82232	0.0383868	0.501187	3.53648
Gh_A07G1845	AT5G26594	response regulator 24	-1.75725	0.0258415	0.421366	3.38053
Gh_A07G1961	AT4G14960	Tubulin/FtsZ family protein	-1.44289	0.000123468	0.012572	2.71865
Gh_A07G2035	AT3G27785	myb domain protein 118	-1.65839	0.0340117	0.472839	3.15665
Gh_A07G2045	AT3G01570	Oleosin family protein	-2.31535	0.000852235	0.0531633	4.97725
Gh_A07G2126	AT5G13200	GRAM domain family protein	-2.19703	0.0379259	0.498749	4.58536
Gh_A08G0091	AT4G05030	Copper transport protein family	-1.32585	0.000756956	0.0495083	2.5068
Gh_A08G0123	AT4G12620	origin of replication complex 1B	-1.14066	0.0194374	0.367868	2.20481
Gh_A08G0315	AT1G13280	allene oxide cyclase 4	-1.07278	0.014597	0.31807	2.10349
Gh_A08G0371	AT3G16770	ethylene-responsive element binding protein	-1.23535	0.0327695	0.465574	2.35439
Gh_A08G0518	AT2G44670	Protein of unknown function (DUF581)	-1.16903	1.36567e-06	0.000340739	2.2486
Gh_A08G0649	AT1G54690	gamma histone variant H2AX	-3.32335	0.00514953	0.180305	10.0099
Gh_A08G0658	0	0	-1.27943	0.00248204	0.111832	2.42743
Gh_A08G0764	AT5G57500	Galactosyltransferase family protein	-1.59764	0.00556204	0.188106	3.02647
Gh_A08G0870	AT5G24030	SLAC1 homologue 3	-1.77485	0.00549617	0.187699	3.42201
Gh_A08G0924	AT5G24490	30S ribosomal protein, putative	-1.27185	0.0015453	0.0793108	2.41472
Gh_A08G0989	AT4G11280	1-aminocyclopropane-1-carboxylic acid (acc) synthase 6	-1.26211	0.0415001	0.521172	2.39846
Gh_A08G1032	AT2G47520	Integrase-type DNA-binding superfamily protein	-1.31663	0.00846401	0.239401	2.49083
Gh_A08G1069	AT1G75250	RAD-like 6	-1.33801	0.0263417	0.425635	2.52802
Gh_A08G1126	AT1G01460	Phosphatidylinositol-4-phosphate 5-kinase, core	-1.21593	0.00939573	0.253027	2.3229
Gh_A08G1167	AT2G45830	downstream target of AGL15 2	-1.52583	0.0491136	0.55995	2.87952
Gh_A08G1258	AT2G44690	Arabidopsis RAC-like 9	-1.07679	0.00934116	0.252278	2.10934
Gh_A08G1458	AT5G47060	Protein of unknown function (DUF581)	-1.43698	0.00717381	0.219913	2.70753
Gh_A08G1509	AT4G16780	homeobox protein 2	-1.2615	0.00233737	0.10687	2.39745
Gh_A08G1780	AT5G60800	Heavy metal transport/detoxification superfamily protein	-1.10215	0.00379252	0.147454	2.14675
Gh_A08G1834	AT5G57580	Calmodulin-binding protein	-1.20662	0.00137035	0.0732312	2.30796
Gh_A08G1868	AT3G05330	cyclin family	-1.8882	0.00131743	0.0717257	3.70173
Gh_A08G1907	AT1G60690	NAD(P)-linked oxidoreductase superfamily protein	-1.07588	0.00743086	0.224325	2.10801
Gh_A08G2060	AT3G14440	nine-cis-epoxycarotenoid dioxygenase 3	-1.19691	0.0499184	0.563921	2.29248
Gh_A08G2114	AT1G09200	Histone superfamily protein	-3.93274	0.00443464	0.164121	15.2712
Gh_A08G2123	AT2G26710	Cytochrome P450 superfamily protein	-1.75233	0.0385204	0.501298	3.36903
Gh_A08G2271	AT4G31750	HOPW1-1-interacting 2	-1.02703	0.0291668	0.442409	2.03782
Gh_A09G0025	AT1G44900	minichromosome maintenance (MCM2/3/5) family protein	-1.51623	0.0107732	0.274059	2.86043
Gh_A09G0098	AT3G01015	TPX2 (targeting protein for Xklp2) protein family	-1.12599	0.0395164	0.50777	2.18251
Gh_A09G0111	AT5G15410	Cyclic nucleotide-regulated ion channel family protein	-1.53709	0.00655263	0.210102	2.90209
Gh_A09G0414	AT5G52510	SCARECROW-like 8	-1.15007	0.0175362	0.34802	2.21925
Gh_A09G0469	AT1G68510	LOB domain-containing protein 42	-2.30658	3.71658e-08	1.4288e-05	4.94709
Gh_A09G0502	AT3G18080	B-S glucosidase 44	-2.11749	0.0117704	0.284262	4.33939
Gh_A09G0683	AT1G61210	Transducin/WD40 repeat-like superfamily protein	-1.52862	0.0154688	0.327409	2.88509
Gh_A09G0836	AT3G53650	Histone superfamily protein	-3.55054	0.00329072	0.135347	11.7171
Gh_A09G0848	AT2G29980	fatty acid desaturase 3	-1.6798	0.00410305	0.155515	3.20383
Gh_A09G0923	AT3G44260	Polynucleotidyl transferase, ribonuclease H-like superfamily protein	-1.30394	0.00789679	0.230679	2.46902
Gh_A09G1020	AT3G13610	2-oxoglutarate (2OG) and Fe(II)-dependent oxygenase superfamily protein	-1.18229	0.00163912	0.0827537	2.26937
Gh_A09G1052	AT5G54160	O-methyltransferase 1	-1.6574	0.00615547	0.199922	3.15448
Gh_A09G1148	AT2G41810	Protein of unknown function, DUF642	-3.51911	0.000164352	0.0155512	11.4645
Gh_A09G1182	AT5G07280	Leucine-rich repeat transmembrane protein kinase	-1.32392	0.00818323	0.233386	2.50345
Gh_A09G1336	AT3G10040	sequence-specific DNA binding transcription factors	-1.38468	2.02281e-05	0.00313619	2.61114
Gh_A09G1414	AT2G42760	0	-1.41767	0.00392585	0.150925	2.67153
Gh_A09G1428	AT3G53950	glyoxal oxidase-related protein	-1.46819	9.32748e-05	0.0103742	2.76674
Gh_A09G1505	AT5G02020	0	-1.11722	0.00902924	0.247229	2.16929
Gh_A09G1760	AT4G17500	ethylene responsive element binding factor 1	-1.38026	3.30489e-05	0.00472119	2.60315
Gh_A09G1777	AT1G72210	basic helix-loop-helix (bHLH) DNA-binding superfamily protein	-2.14014	0.03029	0.450949	4.40803
Gh_A09G1881	0	0	-1.56297	0.001385	0.0735963	2.95461
Gh_A09G1908	AT3G22640	cupin family protein	-3.43831	4.6481e-06	0.00094149	10.8401
Gh_A09G1909	AT3G22640	cupin family protein	-3.29809	0.000417187	0.0322742	9.83614
Gh_A10G0068	AT1G73090	0	-1.14032	0.0159398	0.333258	2.2043
Gh_A10G0212	AT4G05070	Wound-responsive family protein	-1.42476	0.0462427	0.546142	2.6847
Gh_A10G0245	AT4G27450	Aluminium induced protein with YGL and LRDR motifs	-1.62444	0.0389604	0.503986	3.08323
Gh_A10G0257	0	0	-3.33514	1.18337e-05	0.00205453	10.092
Gh_A10G0378	AT5G46240	potassium channel in Arabidopsis thaliana 1	-1.98463	0.01282	0.299437	3.95761
Gh_A10G0478	AT1G72430	SAUR-like auxin-responsive protein family	-2.34118	0.0347709	0.477105	5.06718
Gh_A10G0504	AT1G17420	lipoxygenase 3	-2.08976	0.00243115	0.110088	4.25679
Gh_A10G0518	AT1G17665	0	-1.13774	0.00299277	0.126404	2.20035
Gh_A10G0804	AT2G22840	growth-regulating factor 1	-2.08475	0.00101249	0.060072	4.24201
Gh_A10G1006	0	0	-2.75732	0.0248313	0.413738	6.76137
Gh_A10G1073	0	0	-5.89575	0.000953641	0.05767	59.5387
Gh_A10G1185	AT1G60710	NAD(P)-linked oxidoreductase superfamily protein	-1.17978	0.0192921	0.366151	2.26543
Gh_A10G1271	AT3G54420	homolog of carrot EP3-3 chitinase	-1.63667	0.0168855	0.341288	3.10947
Gh_A10G1289	AT5G16250	0	-2.46832	0.022087	0.391336	5.534
Gh_A10G1461	AT3G06890	0	-1.23015	0.0315574	0.45816	2.34591
Gh_A10G1512	0	0	-1.97758	0.0481836	0.554973	3.93831
Gh_A10G1524	AT4G16160	Mitochondrial import inner membrane translocase subunit Tim17/Tim22/Tim23 family protein	-1.25072	0.00111091	0.0641928	2.3796
Gh_A10G1702	AT2G38720	microtubule-associated protein 65-5	-1.14892	0.00572721	0.191458	2.21748
Gh_A10G1750	AT2G25320	TRAF-like family protein	-2.40314	0.00145248	0.0759844	5.28951
Gh_A10G1970	AT3G23890	topoisomerase II	-3.10473	0.00237189	0.108055	8.60233
Gh_A10G1990	AT3G55550	Concanavalin A-like lectin protein kinase family protein	-1.12708	0.0432035	0.530754	2.18417
Gh_A10G2049	AT5G05960	Bifunctional inhibitor/lipid-transfer protein/seed storage 2S albumin superfamily protein	-1.80996	1.86576e-13	1.89979e-10	3.50633
Gh_A10G2166	AT3G10985	senescence associated gene 20	-1.08697	6.89951e-06	0.00130623	2.12427
Gh_A11G0048	AT2G28105	0	-1.23996	0.00702031	0.217688	2.36192
Gh_A11G0080	AT5G51990	C-repeat-binding factor 4	-2.21173	0.0274077	0.433678	4.63229
Gh_A11G0129	AT5G24280	gamma-irradiation and mitomycin c induced 1	-1.48922	0.00969582	0.257065	2.80737
Gh_A11G0232	AT2G45180	Bifunctional inhibitor/lipid-transfer protein/seed storage 2S albumin superfamily protein	-6.65103	0.000202611	0.0183495	100.498
Gh_A11G0357	AT3G26744	basic helix-loop-helix (bHLH) DNA-binding superfamily protein	-1.20748	0.0484891	0.556789	2.30934
Gh_A11G0419	AT5G66985	0	-1.78541	1.57904e-05	0.00256424	3.44717
Gh_A11G0505	AT4G39390	nucleotide sugar transporter-KT 1	-1.61074	0.0200974	0.374281	3.05409
Gh_A11G0545	AT5G08460	GDSL-like Lipase/Acylhydrolase superfamily protein	-1.34558	0.0464274	0.546738	2.54132
Gh_A11G0653	AT3G02100	UDP-Glycosyltransferase superfamily protein	-1.06361	0.0332748	0.46847	2.09016
Gh_A11G0660	AT5G39050	HXXXD-type acyl-transferase family protein	-1.74678	0.00354228	0.141073	3.35609
Gh_A11G0668	AT2G44610	Ras-related small GTP-binding family protein	-2.12119	4.82334e-13	4.0382e-10	4.35052
Gh_A11G0758	AT2G42010	phospholipase D beta 1	-1.70993	0.0160577	0.334232	3.27144
Gh_A11G0889	AT2G46550	0	-1.28187	0.0129716	0.30086	2.43154
Gh_A11G0942	AT3G53480	pleiotropic drug resistance 9	-1.42145	0.0250614	0.416126	2.67855
Gh_A11G1047	AT2G47800	multidrug resistance-associated protein 4	-1.0672	0.0388687	0.503986	2.09537
Gh_A11G1126	AT3G63200	PATATIN-like protein 9	-1.20499	0.0458761	0.544722	2.30536
Gh_A11G1809	AT1G13680	PLC-like phosphodiesterases superfamily protein	-2.2875	0.00229788	0.106094	4.88211
Gh_A11G1891	AT4G37890	Zinc finger (C3HC4-type RING finger) family protein	-1.46075	0.000949625	0.0575195	2.75251
Gh_A11G1999	AT5G44730	Haloacid dehalogenase-like hydrolase (HAD) superfamily protein	-1.07695	0.000314456	0.0259237	2.10957
Gh_A11G2009	AT3G42170	BED zinc finger ;hAT family dimerisation domain	-1.02622	0.00534236	0.184485	2.03669
Gh_A11G2041	AT1G69560	myb domain protein 105	-1.33027	0.0271144	0.431148	2.5145
Gh_A11G2160	AT1G08570	atypical CYS HIS rich thioredoxin 4	-1.17211	0.00248625	0.111832	2.25342
Gh_A11G2219	AT1G14440	homeobox protein 31	-2.45079	0.0027565	0.11925	5.46716
Gh_A11G2242	AT5G43700	AUX/IAA transcriptional regulator family protein	-2.9979	9.38949e-05	0.0103742	7.98834
Gh_A11G2297	AT1G54510	NIMA-related serine/threonine kinase 1	-1.05241	0.0281427	0.436502	2.07399
Gh_A11G2455	AT1G09155	phloem protein 2-B15	-4.01167	3.07134e-06	0.000665017	16.13
Gh_A11G2472	AT3G62550	Adenine nucleotide alpha hydrolases-like superfamily protein	-1.66685	0.00356299	0.141599	3.17521
Gh_A11G2677	AT1G69560	myb domain protein 105	-1.75699	0.0315118	0.458118	3.37991
Gh_A11G2739	AT5G06150	Cyclin family protein	-1.73569	8.21148e-05	0.00963762	3.33038
Gh_A11G2856	AT1G68560	alpha-xylosidase 1	-3.12192	0.00300537	0.126794	8.70543
Gh_A11G2917	AT2G39700	expansin A4	-1.22629	0.0287595	0.440785	2.33964
Gh_A11G2945	AT5G01260	Carbohydrate-binding-like fold	-1.66353	0.016556	0.338005	3.16791
Gh_A12G0003	AT5G63810	beta-galactosidase 10	-1.17152	0.013126	0.301721	2.25248
Gh_A12G0008	AT5G49890	chloride channel C	-3.87965	5.60314e-16	7.14998e-13	14.7194
Gh_A12G0132	AT5G64250	Aldolase-type TIM barrel family protein	-1.09509	0.000217416	0.0195493	2.13626
Gh_A12G0164	AT4G33800	0	-2.38929	3.34519e-23	7.00167e-20	5.239
Gh_A12G0173	AT1G27730	salt tolerance zinc finger	-1.4106	0.03166	0.458766	2.65849
Gh_A12G0322	AT1G76160	SKU5 similar 5	-2.48591	0.00134616	0.0724735	5.60187
Gh_A12G0385	AT2G21385	0	-1.17212	0.0176096	0.348997	2.25342
Gh_A12G0470	AT1G30820	CTP synthase family protein	-1.26043	0.00595168	0.195834	2.39568
Gh_A12G0495	AT1G67100	LOB domain-containing protein 40	-1.4903	7.81332e-06	0.00144298	2.80948
Gh_A12G0504	AT3G18280	Bifunctional inhibitor/lipid-transfer protein/seed storage 2S albumin superfamily protein	-2.61322	0.00171673	0.0856658	6.1187
Gh_A12G0532	AT1G13690	ATPase E1	-1.0667	0.0222833	0.39322	2.09463
Gh_A12G0538	AT4G35770	Rhodanese/Cell cycle control phosphatase superfamily protein	-1.70787	0.00813404	0.232858	3.26678
Gh_A12G0579	AT3G50950	HOPZ-ACTIVATED RESISTANCE 1	-1.24458	0.0317113	0.45898	2.3695
Gh_A12G0666	AT4G36930	basic helix-loop-helix (bHLH) DNA-binding superfamily protein	-1.15418	0.0303583	0.451361	2.22557
Gh_A12G1047	AT2G46760	D-arabinono-1,4-lactone oxidase family protein	-4.22963	8.89319e-05	0.0101531	18.7606
Gh_A12G1174	AT4G02260	RELA/SPOT homolog 1	-1.04737	0.0290977	0.442409	2.06676
Gh_A12G1239	AT5G54490	pinoid-binding protein 1	-2.26544	0.0047312	0.171456	4.80802
Gh_A12G1246	AT1G03940	HXXXD-type acyl-transferase family protein	-1.37965	0.000404303	0.0316676	2.60205
Gh_A12G1274	AT4G32480	Protein of unknown function (DUF506)	-1.1386	1.54969e-05	0.00252747	2.20167
Gh_A12G1379	0	0	-1.12752	0.0446725	0.539041	2.18483
Gh_A12G1554	AT1G13260	related to ABI3/VP1 1	-2.25245	2.79428e-05	0.00409628	4.76492
Gh_A12G1612	AT3G14470	NB-ARC domain-containing disease resistance protein	-1.31577	0.00708872	0.219087	2.48935
Gh_A12G1613	AT4G19840	phloem protein 2-A1	-1.93793	0.000556811	0.0401001	3.83155
Gh_A12G1619	AT2G03090	expansin A15	-1.0747	0.00124385	0.0693997	2.10628
Gh_A12G1675	AT1G74020	strictosidine synthase 2	-1.26995	0.00974895	0.25793	2.41154
Gh_A12G1763	AT1G57820	Zinc finger (C3HC4-type RING finger) family protein	-2.70143	0.000468129	0.0350631	6.50445
Gh_A12G1819	AT4G19460	UDP-Glycosyltransferase superfamily protein	-1.3539	0.029149	0.442409	2.55603
Gh_A12G1829	AT4G19350	embryo defective 3006	-1.67769	0.00170272	0.0853141	3.19916
Gh_A12G1850	AT5G20710	beta-galactosidase 7	-1.73138	1.83182e-08	7.66819e-06	3.32044
Gh_A12G1880	AT5G46860	Syntaxin/t-SNARE family protein	-1.02962	0.00345294	0.138807	2.04148
Gh_A12G1900	AT2G35290	0	-1.29959	0.00463128	0.168909	2.46159
Gh_A12G1931	AT4G17090	chloroplast beta-amylase	-1.69288	0.000569844	0.040431	3.23301
Gh_A12G1953	AT4G17500	ethylene responsive element binding factor 1	-1.95834	1.91459e-05	0.00302191	3.88614
Gh_A12G1961	AT1G48770	Protein of unknown function (DUF1639)	-1.33835	0.0402302	0.513732	2.52862
Gh_A12G2081	AT5G23850	Arabidopsis thaliana protein of unknown function (DUF821)	-1.37332	0.0344721	0.474851	2.59067
Gh_A12G2166	AT4G24110	0	-1.16905	0.00765977	0.226428	2.24863
Gh_A12G2208	AT1G33260	Protein kinase superfamily protein	-1.04139	0.00609411	0.198956	2.05821
Gh_A12G2209	AT4G27870	Vacuolar iron transporter (VIT) family protein	-1.14106	0.013532	0.305713	2.20542
Gh_A12G2375	AT5G62180	carboxyesterase 20	-1.24057	0.022755	0.398001	2.36292
Gh_A12G2415	0	0	-1.13242	0.0479036	0.553047	2.19227
Gh_A12G2448	AT1G73500	MAP kinase kinase 9	-1.13034	0.0306706	0.453839	2.1891
Gh_A13G0128	AT5G12010	0	-1.04031	0.0260681	0.423691	2.05667
Gh_A13G0182	AT2G39720	RING-H2 finger C2A	-1.1476	0.0170047	0.342411	2.21544
Gh_A13G0201	AT5G16290	VALINE-TOLERANT 1	-1.93507	0.0331681	0.467936	3.82396
Gh_A13G0224	AT3G07990	serine carboxypeptidase-like 27	-1.22516	0.014874	0.321503	2.33781
Gh_A13G0242	AT3G11920	glutaredoxin-related	-1.32247	0.00114845	0.0657569	2.50095
Gh_A13G0286	AT2G16440	Minichromosome maintenance (MCM2/3/5) family protein	-2.54448	0.0109602	0.276157	5.83397
Gh_A13G0288	AT4G39090	Papain family cysteine protease	-1.1234	1.98766e-13	1.97066e-10	2.1786
Gh_A13G0320	AT1G09790	COBRA-like protein 6 precursor	-2.26965	0.00117496	0.066969	4.82205
Gh_A13G0622	AT4G33590	0	-1.66062	0.0336928	0.471142	3.16152
Gh_A13G0747	AT3G08900	reversibly glycosylated polypeptide 3	-1.07139	0.00128948	0.0710369	2.10146
Gh_A13G0776	AT3G21720	isocitrate lyase	-1.85445	0.00136641	0.0731504	3.61613
Gh_A13G0797	AT1G33110	MATE efflux family protein	-1.42616	0.019589	0.36921	2.6873
Gh_A13G0802	AT3G26932	dsRNA-binding protein 3	-3.11945	7.82353e-62	7.36879e-58	8.69054
Gh_A13G0930	AT1G09280	0	-1.14059	0.0169695	0.342069	2.20471
Gh_A13G0934	0	0	-1.24124	0.0106049	0.271059	2.36402
Gh_A13G1029	AT1G79160	0	-1.13228	0.0469164	0.548794	2.19205
Gh_A13G1086	0	0	-1.58229	0.03611	0.486283	2.99444
Gh_A13G1212	AT4G27280	Calcium-binding EF-hand family protein	-1.02493	0.0142987	0.314663	2.03486
Gh_A13G1459	AT3G03790	ankyrin repeat family protein / regulator of chromosome condensation (RCC1) family protein	-1.13753	0.00773544	0.228217	2.20004
Gh_A13G1461	AT5G12380	annexin 8	-1.02777	0.0167336	0.339572	2.03886
Gh_A13G1488	AT1G08630	threonine aldolase 1	-1.36769	0.00871504	0.244006	2.58056
Gh_A13G1525	AT1G22490	basic helix-loop-helix (bHLH) DNA-binding superfamily protein	-2.96328	5.12568e-05	0.00665897	7.79894
Gh_A13G1684	AT2G05920	Subtilase family protein	-1.12647	0.000987673	0.0590423	2.18324
Gh_A13G1979	AT2G39640	glycosyl hydrolase family 17 protein	-2.11863	0.00178683	0.0881136	4.34282
Gh_A13G1985	AT1G07820	Histone superfamily protein	-3.14242	0.0272096	0.431811	8.83005
Gh_A13G2010	AT5G60680	Protein of unknown function, DUF584	-1.13243	0.00580135	0.193025	2.19228
Gh_D01G0212	AT3G05990	Leucine-rich repeat (LRR) family protein	-1.30281	0.00586277	0.193924	2.46709
Gh_D01G0250	AT1G79060	0	-1.17292	0.0200654	0.374209	2.25468
Gh_D01G0275	AT3G12920	SBP (S-ribonuclease binding protein) family protein	-1.27467	0.000191105	0.0174331	2.41943
Gh_D01G0291	AT1G78390	nine-cis-epoxycarotenoid dioxygenase 9	-2.72426	0.000819887	0.05228	6.60821
Gh_D01G0514	AT4G27410	NAC (No Apical Meristem) domain transcriptional regulator superfamily protein	-1.06548	0.0344842	0.474851	2.09287
Gh_D01G0537	AT4G10270	Wound-responsive family protein	-1.35326	0.000161734	0.0154603	2.55488
Gh_D01G0546	AT1G11300	protein serine/threonine kinases;protein kinases;ATP binding;sugar binding;kinases;carbohydrate binding	-2.1164	0.00902954	0.247229	4.3361
Gh_D01G0551	AT4G27280	Calcium-binding EF-hand family protein	-1.15303	0.0499497	0.564019	2.2238
Gh_D01G0587	AT4G27160	seed storage albumin 3	-2.14421	0.023494	0.404475	4.4205
Gh_D01G0704	AT2G17030	F-box family protein with a domain of unknown function (DUF295)	-1.71442	0.0258592	0.421386	3.28166
Gh_D01G0894	AT1G76250	0	-2.53477	1.9835e-05	0.00311369	5.79485
Gh_D01G0935	AT4G18250	receptor serine/threonine kinase, putative	-1.59904	0.00119693	0.0677143	3.02941
Gh_D01G0937	AT2G17880	Chaperone DnaJ-domain superfamily protein	-1.39128	0.00064375	0.0445832	2.62311
Gh_D01G1057	AT1G49770	basic helix-loop-helix (bHLH) DNA-binding superfamily protein	-1.6678	0.0209056	0.38231	3.17731
Gh_D01G1121	AT1G28220	purine permease 3	-1.14515	0.0437949	0.533108	2.2117
Gh_D01G1566	AT1G24530	Transducin/WD40 repeat-like superfamily protein	-1.21484	0.00880353	0.244698	2.32115
Gh_D01G1641	AT4G35070	SBP (S-ribonuclease binding protein) family protein	-2.03087	0.00908369	0.24806	4.08652
Gh_D01G1673	AT1G76160	SKU5 similar 5	-2.87155	0.000202567	0.0183495	7.31853
Gh_D01G1679	AT4G38400	expansin-like A2	-1.21463	0.0157861	0.332215	2.32082
Gh_D01G1698	AT2G17120	lysm domain GPI-anchored protein 2 precursor	-1.35892	0.0477508	0.552946	2.56493
Gh_D01G1755	AT1G50110	D-aminoacid aminotransferase-like PLP-dependent enzymes superfamily protein	-1.2115	0.00332921	0.136335	2.31578
Gh_D01G1804	AT4G24290	MAC/Perforin domain-containing protein	-1.21449	0.0327099	0.465574	2.32059
Gh_D01G1975	AT5G06320	NDR1/HIN1-like 3	-2.79956	0.00821247	0.233866	6.96228
Gh_D01G2041	AT3G10040	sequence-specific DNA binding transcription factors	-2.4063	0.000362114	0.0288428	5.30114
Gh_D01G2050	AT5G03810	GDSL-like Lipase/Acylhydrolase family protein	-1.21462	0.0050394	0.177631	2.32079
Gh_D01G2186	AT3G54040	PAR1 protein	-1.26178	0.0389241	0.503986	2.39791
Gh_D02G0069	AT3G08860	PYRIMIDINE 4	-1.43633	0.00139394	0.0737749	2.70631
Gh_D02G0086	AT5G16250	0	-3.71551	0.00306238	0.128624	13.1365
Gh_D02G0110	0	0	-2.67784	1.74942e-17	2.86563e-14	6.39895
Gh_D02G0114	AT2G43680	IQ-domain 14	-1.46942	1.8644e-07	6.10792e-05	2.7691
Gh_D02G0123	AT1G33060	NAC 014	-2.19985	6.49852e-07	0.000177414	4.59431
Gh_D02G0127	AT3G42170	BED zinc finger ;hAT family dimerisation domain	-5.53345	1.47875e-24	3.482e-21	46.3163
Gh_D02G0132	AT3G42170	BED zinc finger ;hAT family dimerisation domain	-2.33444	6.3978e-11	4.22872e-08	5.04354
Gh_D02G0206	AT2G31980	PHYTOCYSTATIN 2	-1.00859	0.0431378	0.530424	2.01194
Gh_D02G0282	AT2G33170	Leucine-rich repeat receptor-like protein kinase family protein	-1.54066	0.0290759	0.442409	2.90927
Gh_D02G0337	0	0	-3.44537	0.000224844	0.0199788	10.8933
Gh_D02G0433	0	0	-2.30052	0.00177483	0.0878168	4.92636
Gh_D02G0473	AT1G60000	RNA-binding (RRM/RBD/RNP motifs) family protein	-1.33742	0.00762507	0.225845	2.527
Gh_D02G0581	AT2G13980	Polynucleotidyl transferase, ribonuclease H-like superfamily protein	-1.01897	0.0263459	0.425635	2.02647
Gh_D02G0670	AT4G02600	Seven transmembrane MLO family protein	-1.53197	0.0112949	0.27904	2.89181
Gh_D02G0730	AT1G77120	alcohol dehydrogenase 1	-1.28985	0.00747411	0.224648	2.44502
Gh_D02G0790	AT1G01720	NAC (No Apical Meristem) domain transcriptional regulator superfamily protein	-1.7293	0.000956849	0.0577713	3.31567
Gh_D02G0838	AT4G08950	Phosphate-responsive 1 family protein	-1.44062	0.0284458	0.438696	2.71437
Gh_D02G0928	AT1G47655	Dof-type zinc finger DNA-binding family protein	-1.11013	0.0277877	0.435247	2.15865
Gh_D02G0933	AT1G24620	EF hand calcium-binding protein family	-1.3072	0.0114065	0.280145	2.4746
Gh_D02G0969	AT1G75540	salt tolerance homolog2	-1.21737	0.000702526	0.0469579	2.32522
Gh_D02G0970	AT4G36210	Protein of unknown function (DUF726)	-2.08625	0.00116078	0.0663618	4.24643
Gh_D02G0993	AT5G42330	0	-1.76365	0.00697007	0.216815	3.39557
Gh_D02G1110	AT5G24070	Peroxidase superfamily protein	-1.07408	0.028692	0.439956	2.10537
Gh_D02G1145	AT1G68570	Major facilitator superfamily protein	-1.3924	0.0468807	0.548794	2.62515
Gh_D02G1153	AT1G13260	related to ABI3/VP1 1	-3.53532	2.57447e-08	1.02098e-05	11.5941
Gh_D02G1200	AT1G14700	purple acid phosphatase 3	-1.17752	0.0222346	0.392831	2.26187
Gh_D02G1208	AT1G18300	nudix hydrolase homolog 4	-1.10029	0.0336297	0.470653	2.14398
Gh_D02G1214	AT5G06580	FAD-linked oxidases family protein	-9.2019	4.05257e-30	1.09058e-26	588.908
Gh_D02G1414	AT1G14860	nudix hydrolase homolog 18	-1.03007	0.019698	0.370354	2.04213
Gh_D02G1480	AT2G01290	ribose-5-phosphate isomerase 2	-1.95072	0.000649185	0.0447949	3.86568
Gh_D02G1481	AT2G34320	Polynucleotidyl transferase, ribonuclease H-like superfamily protein	-1.3993	0.00395771	0.151531	2.63774
Gh_D02G1483	AT1G71110	0	-1.43712	1.69118e-11	1.17991e-08	2.7078
Gh_D02G1534	AT1G24330	ARM repeat superfamily protein	-1.21825	0.00898492	0.246905	2.32664
Gh_D02G1545	AT1G24340	FAD/NAD(P)-binding oxidoreductase family protein	-1.28105	0.000983568	0.0590063	2.43016
Gh_D02G1614	0	0	-1.00428	0.00361832	0.143194	2.00595
Gh_D02G1617	0	0	-2.04687	4.46895e-05	0.00599173	4.13209
Gh_D02G1618	AT1G70630	Nucleotide-diphospho-sugar transferase family protein	-1.91353	0.000419274	0.0323653	3.76731
Gh_D02G1619	AT1G70600	Ribosomal protein L18e/L15 superfamily protein	-10.8016	5.72269e-63	7.18674e-59	1784.91
Gh_D02G1658	AT1G23790	Plant protein of unknown function (DUF936)	-1.75356	0.00239294	0.108882	3.3719
Gh_D02G1728	AT1G68510	LOB domain-containing protein 42	-1.23533	0.00958287	0.255509	2.35435
Gh_D02G1805	AT1G28480	Thioredoxin superfamily protein	-1.38228	0.00890015	0.246192	2.6068
Gh_D02G1820	AT4G32490	early nodulin-like protein 4	-1.8451	0.00392022	0.150925	3.59277
Gh_D02G1864	0	0	-1.41046	0.024159	0.40889	2.65821
Gh_D02G1870	AT4G10265	Wound-responsive family protein	-1.41106	4.13986e-10	2.55687e-07	2.65933
Gh_D02G1871	AT4G10265	Wound-responsive family protein	-1.6082	2.41544e-07	7.5208e-05	3.0487
Gh_D02G2323	0	0	-1.75289	0.00203691	0.0971398	3.37033
Gh_D02G2379	AT5G44635	minichromosome maintenance (MCM2/3/5) family protein	-1.36027	0.0262376	0.425228	2.56734
Gh_D03G0016	AT4G35560	Transducin/WD40 repeat-like superfamily protein	-1.27224	0.00818264	0.233386	2.41536
Gh_D03G0017	AT4G35590	RWP-RK domain-containing protein	-1.64719	0.00805693	0.232638	3.13222
Gh_D03G0018	AT2G17220	Protein kinase superfamily protein	-1.05029	0.0106566	0.272009	2.07094
Gh_D03G0067	AT4G35920	PLAC8 family protein	-1.12896	0.00738976	0.22384	2.18701
Gh_D03G0246	AT5G67400	root hair specific 19	-1.87869	0.00611331	0.199066	3.67742
Gh_D03G0254	AT5G67480	BTB and TAZ domain protein 4	-1.08987	0.0197096	0.370354	2.12854
Gh_D03G0324	AT4G37990	elicitor-activated gene 3-2	-1.48319	0.0353046	0.48018	2.79565
Gh_D03G0331	AT5G10510	AINTEGUMENTA-like 6	-1.9448	0.0103356	0.267441	3.84983
Gh_D03G0341	AT4G39790	Protein of unknown function (DUF630 and DUF632)	-1.62794	0.00760557	0.225845	3.09071
Gh_D03G0420	AT5G65207	0	-1.30451	0.0293371	0.443529	2.47
Gh_D03G0451	AT2G21790	ribonucleotide reductase 1	-1.76093	0.0307188	0.453839	3.38916
Gh_D03G0483	AT5G57560	Xyloglucan endotransglucosylase/hydrolase family protein	-2.53963	0.0105577	0.270997	5.8144
Gh_D03G0531	AT1G64980	Nucleotide-diphospho-sugar transferases superfamily protein	-1.12724	0.0144909	0.316928	2.18441
Gh_D03G0588	AT1G43800	Plant stearoyl-acyl-carrier-protein desaturase family protein	-1.58109	0.0184309	0.357377	2.99196
Gh_D03G0598	AT2G25737	Sulfite exporter TauE/SafE family protein	-1.22744	0.0355971	0.481552	2.34151
Gh_D03G0772	AT1G32928	0	-1.22379	0.0255984	0.420044	2.33559
Gh_D03G1037	0	0	-1.39641	5.69342e-16	7.14998e-13	2.63245
Gh_D03G1053	AT5G07300	Calcium-dependent phospholipid-binding Copine family protein	-1.18355	0.0129058	0.300139	2.27135
Gh_D03G1079	AT3G49180	Transducin/WD40 repeat-like superfamily protein	-1.29316	0.0279708	0.435788	2.45064
Gh_D03G1184	AT5G59480	Haloacid dehalogenase-like hydrolase (HAD) superfamily protein	-1.51521	0.0223113	0.39353	2.85841
Gh_D03G1189	AT1G07530	SCARECROW-like 14	-1.43656	0.000372098	0.0295133	2.70674
Gh_D03G1332	AT5G22920	CHY-type/CTCHY-type/RING-type Zinc finger protein	-1.29879	0.000636577	0.0442491	2.46022
Gh_D03G1333	AT2G16030	S-adenosyl-L-methionine-dependent methyltransferases superfamily protein	-1.64259	0.00413266	0.155698	3.12225
Gh_D03G1340	AT1G22500	RING/U-box superfamily protein	-1.57627	0.00341076	0.137876	2.98198
Gh_D03G1462	AT4G11650	osmotin 34	-4.46997	0.00134848	0.0724735	22.1612
Gh_D03G1465	AT2G45760	BON association protein 2	-1.81735	0.034867	0.477955	3.52432
Gh_D03G1537	AT1G70250	receptor serine/threonine kinase, putative	-1.58457	0.0361694	0.486359	2.99919
Gh_D04G0085	AT1G72790	hydroxyproline-rich glycoprotein family protein	-1.65442	0.0319603	0.46162	3.14797
Gh_D04G0093	AT3G18100	myb domain protein 4r1	-1.0056	0.0409569	0.517282	2.00777
Gh_D04G0101	AT5G24910	cytochrome P450, family 714, subfamily A, polypeptide 1	-2.11545	0.00176985	0.0878168	4.33325
Gh_D04G0120	0	0	-2.37804	0.00174313	0.0867534	5.1983
Gh_D04G0293	AT5G08790	NAC (No Apical Meristem) domain transcriptional regulator superfamily protein	-1.39936	0.00834108	0.236991	2.63785
Gh_D04G0494	AT3G28150	TRICHOME BIREFRINGENCE-LIKE 22	-1.55818	0.00838433	0.237682	2.94481
Gh_D04G0606	AT2G39720	RING-H2 finger C2A	-1.45021	0.00211789	0.0999894	2.73248
Gh_D04G0910	AT1G15670	Galactose oxidase/kelch repeat superfamily protein	-1.26827	0.00087761	0.0543815	2.40873
Gh_D04G0930	AT4G30710	Family of unknown function (DUF566)	-1.03152	0.0148363	0.321056	2.04418
Gh_D04G1088	AT5G03230	Protein of unknown function, DUF584	-1.15413	0.00528346	0.183585	2.2255
Gh_D04G1147	AT2G37420	ATP binding microtubule motor family protein	-1.27219	0.0411683	0.519169	2.41528
Gh_D04G1187	AT3G55550	Concanavalin A-like lectin protein kinase family protein	-1.06748	0.0294003	0.444004	2.09578
Gh_D04G1245	AT5G01210	HXXXD-type acyl-transferase family protein	-2.20598	0.0003419	0.0277013	4.61388
Gh_D04G1317	AT2G38480	Uncharacterised protein family (UPF0497)	-1.29357	0.0394194	0.507042	2.45134
Gh_D04G1399	0	0	-2.06918	0.0117289	0.283936	4.19647
Gh_D04G1417	AT4G03420	Protein of unknown function (DUF789)	-1.20687	0.0268091	0.428889	2.30836
Gh_D04G1504	AT5G64080	Bifunctional inhibitor/lipid-transfer protein/seed storage 2S albumin superfamily protein	-1.70106	0.0223346	0.393729	3.2514
Gh_D04G1579	AT4G34200	D-3-phosphoglycerate dehydrogenase	-1.28999	0.00872121	0.244006	2.44526
Gh_D05G0054	AT3G46530	NB-ARC domain-containing disease resistance protein	-1.83139	0.00966154	0.25688	3.55881
Gh_D05G0148	AT2G25490	EIN3-binding F box protein 1	-1.27588	0.00113788	0.0653501	2.42146
Gh_D05G0161	AT1G09200	Histone superfamily protein	-3.87918	0.001238	0.0692266	14.7146
Gh_D05G0228	AT3G24520	heat shock transcription factor C1	-1.16611	0.0341386	0.473728	2.24406
Gh_D05G0268	AT5G07280	Leucine-rich repeat transmembrane protein kinase	-1.28633	0.00411588	0.155544	2.43906
Gh_D05G0276	AT4G29190	Zinc finger C-x8-C-x5-C-x3-H type family protein	-1.61453	0.0267825	0.428889	3.06211
Gh_D05G0401	AT1G54200	0	-2.0352	0.000105029	0.011172	4.09879
Gh_D05G0433	0	0	-1.13165	0.0430054	0.530179	2.19109
Gh_D05G0497	AT4G32730	Homeodomain-like protein	-1.12654	0.018408	0.357302	2.18334
Gh_D05G0686	AT4G12320	cytochrome P450, family 706, subfamily A, polypeptide 6	-1.37685	0.0224581	0.394066	2.59701
Gh_D05G0718	0	0	-1.5104	0.00590657	0.195202	2.84889
Gh_D05G0965	AT3G54960	PDI-like 1-3	-1.0963	0.0371465	0.493823	2.13805
Gh_D05G1208	AT1G80130	Tetratricopeptide repeat (TPR)-like superfamily protein	-1.09404	1.33494e-05	0.00224526	2.13472
Gh_D05G1232	AT1G11300	protein serine/threonine kinases;protein kinases;ATP binding;sugar binding;kinases;carbohydrate binding	-1.55625	0.0166293	0.338836	2.94089
Gh_D05G1276	AT1G17710	Pyridoxal phosphate phosphatase-related protein	-1.1925	0.00359065	0.142355	2.28549
Gh_D05G1277	AT1G17710	Pyridoxal phosphate phosphatase-related protein	-2.06059	0.00468396	0.170231	4.17156
Gh_D05G1347	AT1G53940	GDSL-motif lipase 2	-1.25988	0.0113022	0.27904	2.39476
Gh_D05G1367	AT5G23570	XS domain-containing protein / XS zinc finger domain-containing protein-related	-1.68609	0.0150262	0.323056	3.21784
Gh_D05G1486	AT5G54960	pyruvate decarboxylase-2	-1.36664	1.53646e-07	5.1684e-05	2.57869
Gh_D05G1532	AT1G28290	arabinogalactan protein 31	-2.51476	0.0456664	0.543793	5.71501
Gh_D05G1590	AT1G11380	PLAC8 family protein	-1.29174	0.00861345	0.241992	2.44823
Gh_D05G1847	AT4G39250	RAD-like 1	-2.11276	0.0307406	0.453839	4.32519
Gh_D05G2033	AT1G58420	Uncharacterised conserved protein UCP031279	-1.74813	0.0044329	0.164121	3.35923
Gh_D05G2044	AT2G22840	growth-regulating factor 1	-2.8076	0.00241742	0.109731	7.00117
Gh_D05G2200	AT1G77990	STAS domain / Sulfate transporter family	-1.80902	0.000835728	0.0527458	3.50403
Gh_D05G2207	AT1G77720	putative protein kinase 1	-1.13885	0.022431	0.394066	2.20206
Gh_D05G2435	AT4G35070	SBP (S-ribonuclease binding protein) family protein	-1.58565	0.0117328	0.283936	3.00144
Gh_D05G2484	AT5G42650	allene oxide synthase	-1.15339	0.00348645	0.1395	2.22436
Gh_D05G2501	AT3G53010	Domain of unknown function (DUF303)	-1.08098	8.67019e-08	3.11095e-05	2.11547
Gh_D05G2673	AT3G54510	Early-responsive to dehydration stress protein (ERD4)	-1.80471	0.0228927	0.399504	3.4936
Gh_D05G2796	AT4G23440	Disease resistance protein (TIR-NBS class)	-1.59489	0.0093669	0.252611	3.02071
Gh_D05G2884	0	0	-1.4511	0.000122233	0.0125139	2.73416
Gh_D05G3030	AT5G57560	Xyloglucan endotransglucosylase/hydrolase family protein	-1.62103	0.0178637	0.351995	3.07595
Gh_D05G3034	AT1G70480	Domain of unknown function (DUF220)	-1.15842	0.00133997	0.0724297	2.23212
Gh_D05G3045	AT5G13930	Chalcone and stilbene synthase family protein	-1.63829	0.0234336	0.404475	3.11297
Gh_D05G3125	AT1G10880	Core-2/I-branching beta-1,6-N-acetylglucosaminyltransferase family protein	-2.31615	0.00022089	0.0198144	4.98002
Gh_D05G3222	AT1G17180	glutathione S-transferase TAU 25	-1.09183	0.0179756	0.353123	2.13144
Gh_D05G3263	AT1G78580	trehalose-6-phosphate synthase	-2.01622	0.0207211	0.381	4.04524
Gh_D05G3392	AT5G65560	Pentatricopeptide repeat (PPR) superfamily protein	-1.08099	0.0354593	0.480874	2.11548
Gh_D05G3430	AT4G27500	proton pump interactor 1	-1.1298	0.0333603	0.469148	2.18829
Gh_D05G3507	AT5G23960	terpene synthase 21	-3.75769	5.54222e-07	0.000156995	13.5263
Gh_D05G3509	AT1G50600	scarecrow-like 5	-1.71683	0.00846366	0.239401	3.28713
Gh_D05G3681	0	0	-2.68511	0.00600183	0.196968	6.4313
Gh_D06G0027	AT1G75450	cytokinin oxidase 5	-1.4517	0.00820019	0.233693	2.73529
Gh_D06G0087	AT5G42650	allene oxide synthase	-1.21707	0.0252397	0.417305	2.32474
Gh_D06G0196	AT1G10200	GATA type zinc finger transcription factor family protein	-1.16917	0.0112731	0.27904	2.24883
Gh_D06G0227	AT4G33740	0	-1.31115	0.00790463	0.230679	2.48139
Gh_D06G0243	0	0	-1.71466	0.0217058	0.387567	3.28219
Gh_D06G0396	AT1G21880	lysm domain GPI-anchored protein 1 precursor	-1.56405	0.00660957	0.211388	2.95683
Gh_D06G0417	AT1G01720	NAC (No Apical Meristem) domain transcriptional regulator superfamily protein	-1.69107	0.00159098	0.0810003	3.22897
Gh_D06G0458	AT5G14890	NHL domain-containing protein	-1.12717	0.0351772	0.479829	2.1843
Gh_D06G0475	AT3G01280	voltage dependent anion channel 1	-1.0647	0.0349549	0.478716	2.09173
Gh_D06G0479	AT3G12500	basic chitinase	-3.40753	0.000481911	0.0357402	10.6113
Gh_D06G0533	AT2G38700	mevalonate diphosphate decarboxylase 1	-1.26999	0.00806283	0.232638	2.4116
Gh_D06G0613	AT3G24630	0	-1.22886	0.00129158	0.0710369	2.34382
Gh_D06G0657	AT4G26080	Protein phosphatase 2C family protein	-1.16157	0.0214388	0.385978	2.23701
Gh_D06G0947	AT2G25890	Oleosin family protein	-1.4183	0.0314685	0.457849	2.67271
Gh_D06G1027	AT2G24230	Leucine-rich repeat protein kinase family protein	-1.33345	0.0235651	0.404475	2.52004
Gh_D06G1124	AT2G37840	Protein kinase superfamily protein	-1.14592	0.010973	0.276157	2.21287
Gh_D06G1358	0	0	-2.83514	0.00359222	0.142355	7.13612
Gh_D06G1433	AT1G29160	Dof-type zinc finger DNA-binding family protein	-1.58817	0.039981	0.511472	3.00667
Gh_D06G1506	AT1G30100	nine-cis-epoxycarotenoid dioxygenase 5	-1.21645	0.0347792	0.477105	2.32374
Gh_D06G1513	AT1G72280	endoplasmic reticulum oxidoreductins 1	-1.12694	0.000182473	0.0168497	2.18395
Gh_D06G1637	AT4G22010	SKU5 similar 4	-1.68007	0.00570786	0.19132	3.20443
Gh_D06G1660	AT1G62340	PA-domain containing subtilase family protein	-1.22304	0.0478957	0.553047	2.33438
Gh_D06G1747	AT3G56200	Transmembrane amino acid transporter family protein	-1.72532	0.00415121	0.155774	3.30654
Gh_D06G1884	AT1G47710	Serine protease inhibitor (SERPIN) family protein	-4.02065	0.0382425	0.500387	16.2307
Gh_D06G1910	AT1G68620	alpha/beta-Hydrolases superfamily protein	-1.09074	5.81456e-05	0.0074008	2.12983
Gh_D06G1939	AT3G56400	WRKY DNA-binding protein 70	-2.28515	7.41902e-06	0.0013906	4.87415
Gh_D06G1966	AT1G80840	WRKY DNA-binding protein 40	-1.70151	0.0046856	0.170231	3.25241
Gh_D06G2006	AT5G25460	Protein of unknown function, DUF642	-1.51657	0.0118448	0.285329	2.8611
Gh_D06G2039	AT1G51950	indole-3-acetic acid inducible 18	-1.06513	0.0367819	0.491056	2.09236
Gh_D06G2134	AT1G78700	BES1/BZR1 homolog 4	-1.24594	0.00651455	0.209238	2.37173
Gh_D06G2175	AT1G17420	lipoxygenase 3	-1.30641	0.00150832	0.0780575	2.47325
Gh_D07G0107	AT2G19590	ACC oxidase 1	-1.42568	0.000736612	0.0485172	2.68641
Gh_D07G0161	AT5G21940	0	-1.07414	2.33208e-07	7.32175e-05	2.10547
Gh_D07G0301	AT5G11070	0	-1.47856	1.06492e-08	4.7201e-06	2.78671
Gh_D07G0412	AT4G25240	SKU5 similar 1	-1.14466	0.046988	0.548794	2.21094
Gh_D07G0672	AT5G39040	transporter associated with antigen processing protein 2	-1.12384	0.0203445	0.377019	2.17927
Gh_D07G0692	AT5G15490	UDP-glucose 6-dehydrogenase family protein	-1.25374	0.0117538	0.284045	2.38459
Gh_D07G0807	AT5G50890	alpha/beta-Hydrolases superfamily protein	-1.28303	0.014518	0.316928	2.4335
Gh_D07G0841	AT1G05010	ethylene-forming enzyme	-1.60568	0.00375315	0.146716	3.04339
Gh_D07G0842	AT1G05010	ethylene-forming enzyme	-1.40679	0.0239815	0.407591	2.65146
Gh_D07G0974	AT2G39700	expansin A4	-1.52781	0.000406902	0.0317957	2.88348
Gh_D07G1010	AT5G58940	calmodulin-binding receptor-like cytoplasmic kinase 1	-1.18174	0.0198472	0.372197	2.2685
Gh_D07G1072	AT2G27580	A20/AN1-like zinc finger family protein	-1.03931	0.00779655	0.228944	2.05524
Gh_D07G1207	AT4G33550	Bifunctional inhibitor/lipid-transfer protein/seed storage 2S albumin superfamily protein	-1.57668	0.0366185	0.489447	2.98283
Gh_D07G1216	AT3G20060	ubiquitin-conjugating enzyme19	-2.77861	0.015531	0.328355	6.86189
Gh_D07G1319	AT1G02270	Calcium-binding endonuclease/exonuclease/phosphatase family	-1.0616	3.80481e-05	0.00525078	2.08724
Gh_D07G1363	AT4G00950	Protein of unknown function (DUF688)	-1.30313	0.00762468	0.225845	2.46763
Gh_D07G1369	AT1G01300	Eukaryotic aspartyl protease family protein	-1.32472	0.000333691	0.027153	2.50484
Gh_D07G1618	AT5G48485	Bifunctional inhibitor/lipid-transfer protein/seed storage 2S albumin superfamily protein	-1.47739	0.0129996	0.30089	2.78444
Gh_D07G1649	AT2G04240	RING/U-box superfamily protein	-1.27062	0.00482145	0.173011	2.41266
Gh_D07G1679	AT5G35735	Auxin-responsive family protein	-1.77133	0.00793893	0.231322	3.41368
Gh_D07G1956	AT2G04240	RING/U-box superfamily protein	-1.16375	8.9201e-07	0.00023501	2.24038
Gh_D07G2124	AT5G43700	AUX/IAA transcriptional regulator family protein	-1.78697	0.0118825	0.28587	3.45089
Gh_D07G2178	AT4G14960	Tubulin/FtsZ family protein	-2.31279	0.00551514	0.187699	4.96842
Gh_D07G2246	AT3G27880	Protein of unknown function (DUF1645)	-1.3246	0.0234172	0.404475	2.50464
Gh_D07G2352	AT1G12860	basic helix-loop-helix (bHLH) DNA-binding superfamily protein	-1.22084	3.30828e-05	0.00472119	2.33082
Gh_D08G0037	AT1G07820	Histone superfamily protein	-3.04524	0.00849614	0.239769	8.25483
Gh_D08G0133	AT4G05030	Copper transport protein family	-1.34869	0.0285138	0.439063	2.54681
Gh_D08G0203	AT5G48940	Leucine-rich repeat transmembrane protein kinase family protein	-9.45455	1.44301e-24	3.482e-21	701.62
Gh_D08G0268	AT3G15020	Lactate/malate dehydrogenase family protein	-1.14164	0.0261231	0.424295	2.20632
Gh_D08G0270	AT4G15560	Deoxyxylulose-5-phosphate synthase	-1.55329	1.63311e-05	0.00264066	2.93486
Gh_D08G0507	AT4G28520	cruciferin 3	-2.79223	0.000107073	0.0112546	6.92698
Gh_D08G0614	AT4G19970	0	-1.96309	0.00370288	0.145488	3.89897
Gh_D08G0665	AT5G43700	AUX/IAA transcriptional regulator family protein	-2.01089	0.000350099	0.0283047	4.0303
Gh_D08G0676	AT3G63380	ATPase E1-E2 type family protein / haloacid dehalogenase-like hydrolase family protein	-1.07501	0.0148559	0.321295	2.10673
Gh_D08G0810	AT4G02380	senescence-associated gene 21	-1.40454	0.0325292	0.464747	2.64734
Gh_D08G0811	AT4G02380	senescence-associated gene 21	-1.32863	0.0300683	0.448466	2.51164
Gh_D08G0851	AT1G80740	chromomethylase 1	-1.01541	0.0368267	0.491305	2.02148
Gh_D08G0904	AT2G24960	0	-1.22255	0.0198624	0.372297	2.33359
Gh_D08G0907	AT5G57500	Galactosyltransferase family protein	-1.57531	0.0214141	0.385978	2.98
Gh_D08G0920	AT4G25770	alpha/beta-Hydrolases superfamily protein	-1.4268	2.49541e-20	4.47689e-17	2.68849
Gh_D08G0923	AT5G57660	CONSTANS-like 5	-1.29874	0.00149669	0.077669	2.46014
Gh_D08G0934	AT4G30380	Barwin-related endoglucanase	-1.74539	0.0489814	0.559303	3.35286
Gh_D08G0949	AT5G57810	tetraspanin15	-2.52462	1.11113e-05	0.00195617	5.75423
Gh_D08G1133	AT5G24530	2-oxoglutarate (2OG) and Fe(II)-dependent oxygenase superfamily protein	-1.11924	0.000719838	0.0476624	2.17232
Gh_D08G1220	AT4G23880	0	-1.08352	0.0279807	0.435788	2.1192
Gh_D08G1328	AT1G02370	Tetratricopeptide repeat (TPR)-like superfamily protein	-1.26128	0.0462415	0.546142	2.39708
Gh_D08G1407	AT2G33860	Transcriptional factor B3 family protein / auxin-responsive factor AUX/IAA-related	-1.00095	1.51969e-05	0.00248931	2.00131
Gh_D08G1450	AT2G45830	downstream target of AGL15 2	-1.45022	0.0222391	0.392831	2.7325
Gh_D08G1602	AT3G52110	0	-1.22183	0.00480899	0.173011	2.33243
Gh_D08G1754	AT5G47060	Protein of unknown function (DUF581)	-2.0501	0.000105936	0.0111796	4.14135
Gh_D08G1938	0	0	-1.09067	0.0186986	0.359974	2.12973
Gh_D08G2054	AT4G28556	PAK-box/P21-Rho-binding family protein	-1.05359	0.0125761	0.296883	2.07568
Gh_D08G2085	AT5G48720	x-ray induced transcript 1	-1.17236	0.000581876	0.0409885	2.2538
Gh_D08G2126	AT5G60800	Heavy metal transport/detoxification superfamily protein	-1.25891	0.00252497	0.112711	2.39314
Gh_D08G2156	AT1G07090	Protein of unknown function (DUF640)	-1.14686	0.0412204	0.519169	2.21431
Gh_D08G2178	AT1G09250	basic helix-loop-helix (bHLH) DNA-binding superfamily protein	-1.25188	0.00381103	0.147765	2.38152
Gh_D08G2275	AT5G28840	GDP-D-mannose 3\',5\'-epimerase	-1.60223	0.00235056	0.107342	3.03612
Gh_D08G2487	AT1G09200	Histone superfamily protein	-4.59198	0.00057892	0.0409209	24.117
Gh_D08G2556	AT5G12010	0	-2.2741	0.00035402	0.0283178	4.83696
Gh_D08G2557	AT5G57050	Protein phosphatase 2C family protein	-1.08393	0.00414688	0.155774	2.1198
Gh_D08G2562	AT2G05920	Subtilase family protein	-1.09517	0.0196193	0.36921	2.13638
Gh_D08G2570	AT5G20885	RING/U-box superfamily protein	-1.1002	0.00328202	0.135199	2.14385
Gh_D09G0145	AT5G15230	GAST1 protein homolog 4	-1.67236	0.000166082	0.0156428	3.18736
Gh_D09G0451	AT5G62310	AGC (cAMP-dependent, cGMP-dependent and protein kinase C) kinase family protein	-1.08988	0.0287933	0.440792	2.12856
Gh_D09G0679	AT5G26860	lon protease 1	-3.73986	1.28927e-09	7.0396e-07	13.3602
Gh_D09G0719	AT4G18570	Tetratricopeptide repeat (TPR)-like superfamily protein	-1.62007	0.00331447	0.135879	3.0739
Gh_D09G0853	AT1G07790	Histone superfamily protein	-4.4771	0.000184656	0.0169681	22.2712
Gh_D09G1059	AT5G46170	F-box family protein	-1.7315	0.0112877	0.27904	3.32072
Gh_D09G1322	AT3G52770	protein binding	-1.15179	0.0464898	0.546738	2.2219
Gh_D09G1419	AT2G42760	0	-1.48523	0.00461347	0.168579	2.79962
Gh_D09G1456	AT5G56270	WRKY DNA-binding protein 2	-1.19292	0.014509	0.316928	2.28614
Gh_D09G1463	AT2G39700	expansin A4	-1.11447	0.0412078	0.519169	2.16515
Gh_D09G1520	AT3G09270	glutathione S-transferase TAU 8	-1.3351	0.0152805	0.325588	2.52292
Gh_D09G1534	AT5G23860	tubulin beta 8	-2.10719	0.0296141	0.445572	4.30853
Gh_D09G1566	AT5G01370	ALC-interacting protein 1	-1.59373	0.00744894	0.224648	3.01828
Gh_D09G1590	AT3G51660	Tautomerase/MIF superfamily protein	-2.83226	1.68126e-05	0.00268586	7.1219
Gh_D09G1693	AT5G51600	Microtubule associated protein (MAP65/ASE1) family protein	-1.02049	0.0131014	0.301709	2.0286
Gh_D09G1717	AT5G52430	hydroxyproline-rich glycoprotein family protein	-1.03525	0.0441163	0.53581	2.04947
Gh_D09G1869	AT4G17500	ethylene responsive element binding factor 1	-1.83523	0.000795159	0.0511222	3.56829
Gh_D09G1903	AT5G16760	Inositol 1,3,4-trisphosphate 5/6-kinase family protein	-1.00347	9.45215e-05	0.0103822	2.00481
Gh_D09G1987	0	0	-2.05088	0.000560593	0.0401001	4.14357
Gh_D09G2003	AT5G63660	Scorpion toxin-like knottin superfamily protein	-5.17348	0.00120208	0.0678331	36.0888
Gh_D09G2016	AT3G54420	homolog of carrot EP3-3 chitinase	-1.83221	0.00776241	0.228239	3.56083
Gh_D09G2021	0	0	-1.28081	0.043906	0.533944	2.42975
Gh_D09G2024	0	0	-1.97581	0.0402698	0.51377	3.9335
Gh_D09G2035	AT5G16250	0	-3.20321	0.00317302	0.13194	9.21008
Gh_D09G2105	AT3G22640	cupin family protein	-3.11389	0.000743695	0.0487282	8.65712
Gh_D09G2106	AT3G22640	cupin family protein	-2.5567	0.0284585	0.438696	5.8836
Gh_D09G2258	AT5G49480	Ca2+-binding protein 1	-1.3895	0.0069749	0.216815	2.61988
Gh_D10G0056	AT4G20430	Subtilase family protein	-2.27404	0.00233088	0.106733	4.83676
Gh_D10G0166	AT4G21270	kinesin 1	-2.65144	0.0128613	0.299772	6.28292
Gh_D10G0224	AT4G27450	Aluminium induced protein with YGL and LRDR motifs	-1.19893	0.0354563	0.480874	2.29569
Gh_D10G0318	AT1G78700	BES1/BZR1 homolog 4	-1.668	0.0236075	0.404475	3.17774
Gh_D10G0338	AT2G33170	Leucine-rich repeat receptor-like protein kinase family protein	-1.22224	0.00133172	0.072295	2.33308
Gh_D10G0343	AT4G18650	transcription factor-related	-1.70557	0.0385076	0.501298	3.26157
Gh_D10G0376	AT5G46280	Minichromosome maintenance (MCM2/3/5) family protein	-2.64387	0.00138295	0.0735912	6.25005
Gh_D10G0489	AT1G53860	Remorin family protein	-2.33522	0.00366814	0.144432	5.04628
Gh_D10G0502	AT1G72430	SAUR-like auxin-responsive protein family	-1.88879	0.0449564	0.540265	3.70325
Gh_D10G0531	AT1G72450	jasmonate-zim-domain protein 6	-1.17026	0.000162092	0.0154603	2.25052
Gh_D10G0563	AT1G17665	0	-1.17099	0.00040847	0.0317957	2.25166
Gh_D10G0667	AT1G11300	protein serine/threonine kinases;protein kinases;ATP binding;sugar binding;kinases;carbohydrate binding	-1.26578	0.0420344	0.524039	2.40457
Gh_D10G0883	AT3G51030	thioredoxin H-type 1	-1.21644	0.0124067	0.294904	2.32373
Gh_D10G0935	AT5G67070	ralf-like 34	-1.51043	0.0425076	0.527843	2.84896
Gh_D10G0971	AT5G10510	AINTEGUMENTA-like 6	-1.65924	0.0333438	0.469092	3.1585
Gh_D10G1037	AT5G64620	cell wall / vacuolar inhibitor of fructosidase 2	-1.38472	0.00406522	0.154569	2.61122
Gh_D10G1193	AT5G16250	0	-2.87396	0.0268595	0.429513	7.33075
Gh_D10G1353	AT4G14040	selenium-binding protein 2	-1.26903	0.0205211	0.378987	2.40999
Gh_D10G1441	0	0	-3.25656	0.0240397	0.407605	9.55704
Gh_D10G1540	0	0	-2.31539	0.0218152	0.388783	4.97739
Gh_D10G1557	AT5G44120	RmlC-like cupins superfamily protein	-2.96346	0.000164377	0.0155512	7.79994
Gh_D10G1590	0	0	-1.50696	0.000718945	0.0476624	2.8421
Gh_D10G1708	AT3G06868	0	-2.20258	0.00483663	0.173011	4.60303
Gh_D10G1935	AT1G76560	CP12 domain-containing protein 3	-1.8042	0.0090862	0.24806	3.49234
Gh_D10G2035	AT1G01800	NAD(P)-binding Rossmann-fold superfamily protein	-1.88846	0.0008857	0.0547029	3.7024
Gh_D10G2253	AT3G23890	topoisomerase II	-2.79614	0.00504958	0.177631	6.94579
Gh_D10G2419	0	0	-1.79538	0.00614307	0.199862	3.47107
Gh_D11G0196	AT1G12420	ACT domain repeat 8	-1.68406	0.0118991	0.286087	3.2133
Gh_D11G0200	AT1G63020	nuclear RNA polymerase D1A	-1.27069	0.00725734	0.222112	2.41277
Gh_D11G0232	AT4G11080	HMG (high mobility group) box protein	-3.05527	0.00742206	0.224292	8.31244
Gh_D11G0246	AT2G45180	Bifunctional inhibitor/lipid-transfer protein/seed storage 2S albumin superfamily protein	-4.32707	0.00119702	0.0677143	20.0713
Gh_D11G0266	AT4G16780	homeobox protein 2	-1.21336	4.63633e-06	0.00094149	2.31877
Gh_D11G0389	AT5G63380	AMP-dependent synthetase and ligase family protein	-1.49349	0.0395018	0.507756	2.8157
Gh_D11G0427	AT5G07580	Integrase-type DNA-binding superfamily protein	-1.40123	0.0149006	0.321555	2.64126
Gh_D11G0630	AT5G08460	GDSL-like Lipase/Acylhydrolase superfamily protein	-1.63997	0.0202089	0.375462	3.11659
Gh_D11G0675	AT3G26744	basic helix-loop-helix (bHLH) DNA-binding superfamily protein	-1.76592	0.014902	0.321555	3.4009
Gh_D11G0729	AT5G15050	Core-2/I-branching beta-1,6-N-acetylglucosaminyltransferase family protein	-1.01645	0.00497457	0.176309	2.02294
Gh_D11G0739	0	0	-2.39809	0.000678352	0.0461316	5.27105
Gh_D11G0869	AT2G45470	FASCICLIN-like arabinogalactan protein 8	-1.41028	0.0310473	0.455848	2.65788
Gh_D11G0963	AT3G61490	Pectin lyase-like superfamily protein	-2.40588	0.00678005	0.214512	5.29958
Gh_D11G1013	AT1G01360	regulatory component of ABA receptor 1	-1.25389	0.00297586	0.125831	2.38483
Gh_D11G1054	AT2G46710	Rho GTPase activating protein with PAK-box/P21-Rho-binding domain	-1.46025	0.0225027	0.39432	2.75155
Gh_D11G1084	AT3G62010	0	-1.47386	0.0121885	0.291371	2.77764
Gh_D11G1087	AT3G53480	pleiotropic drug resistance 9	-1.05537	0.0490905	0.55995	2.07825
Gh_D11G1238	AT4G03100	Rho GTPase activating protein with PAK-box/P21-Rho-binding domain	-1.10419	0.0392171	0.505119	2.14978
Gh_D11G1298	AT2G32010	CVP2 like 1	-1.03389	0.0206903	0.380991	2.04754
Gh_D11G1586	AT1G03475	Coproporphyrinogen III oxidase	-1.17677	6.58549e-05	0.00813469	2.26071
Gh_D11G1743	AT5G16110	0	-1.38596	0.0163958	0.338005	2.61345
Gh_D11G1943	AT5G67100	DNA-directed DNA polymerases	-2.14431	0.00750236	0.225041	4.42079
Gh_D11G1961	AT4G20140	Leucine-rich repeat transmembrane protein kinase	-2.16217	0.00473296	0.171456	4.47586
Gh_D11G2280	AT4G09160	SEC14 cytosolic factor family protein / phosphoglyceride transfer family protein	-1.46879	0.000102036	0.010921	2.76789
Gh_D11G2376	AT5G39890	Protein of unknown function (DUF1637)	-1.23531	0.000162973	0.015505	2.35431
Gh_D11G2528	AT1G14440	homeobox protein 31	-2.50132	0.00233155	0.106733	5.66204
Gh_D11G2600	AT1G60690	NAD(P)-linked oxidoreductase superfamily protein	-2.72487	7.92344e-06	0.00145617	6.61099
Gh_D11G2602	AT1G60690	NAD(P)-linked oxidoreductase superfamily protein	-1.05587	0.0214692	0.385978	2.07898
Gh_D11G2666	AT5G18170	glutamate dehydrogenase 1	-1.31509	0.0049839	0.176309	2.48818
Gh_D11G2716	AT3G05290	peroxisomal adenine nucleotide carrier 1	-1.14796	0.00236004	0.107645	2.21601
Gh_D11G2772	AT1G09155	phloem protein 2-B15	-1.43243	0.00707266	0.218771	2.69901
Gh_D11G2791	AT3G62550	Adenine nucleotide alpha hydrolases-like superfamily protein	-1.30557	0.00128424	0.070944	2.47182
Gh_D11G2792	AT3G62550	Adenine nucleotide alpha hydrolases-like superfamily protein	-1.70931	3.32945e-07	9.79977e-05	3.27005
Gh_D11G2800	AT3G62630	Protein of unknown function (DUF1645)	-1.25044	0.00939523	0.253027	2.37915
Gh_D11G2821	AT1G09250	basic helix-loop-helix (bHLH) DNA-binding superfamily protein	-1.94621	0.0425228	0.527857	3.8536
Gh_D11G2942	AT4G05120	Major facilitator superfamily protein	-1.32125	0.00837027	0.237462	2.49883
Gh_D11G2996	AT4G11650	osmotin 34	-3.75108	0.000186304	0.0170779	13.4644
Gh_D11G3038	AT5G17800	myb domain protein 56	-1.48768	0.0389571	0.503986	2.80437
Gh_D11G3083	AT2G41250	Haloacid dehalogenase-like hydrolase (HAD) superfamily protein	-1.29525	6.36701e-07	0.00017638	2.45419
Gh_D11G3231	AT1G68560	alpha-xylosidase 1	-2.18974	0.000298901	0.0248309	4.56223
Gh_D11G3239	0	0	-1.39829	3.50965e-05	0.00491547	2.63589
Gh_D11G3242	0	0	-1.28004	3.01636e-05	0.00437082	2.42846
Gh_D11G3244	0	0	-1.13364	0.0104536	0.269204	2.19411
Gh_D11G3247	AT3G52870	IQ calmodulin-binding motif family protein	-2.1982	3.49675e-06	0.000748524	4.58908
Gh_D12G0031	AT3G22640	cupin family protein	-2.06793	0.000465074	0.0349037	4.19286
Gh_D12G0146	AT5G64250	Aldolase-type TIM barrel family protein	-1.30872	0.00615613	0.199922	2.47722
Gh_D12G0176	AT1G49900	C2H2 type zinc finger transcription factor family	-1.66913	0.00684322	0.215631	3.18024
Gh_D12G0208	AT1G49740	PLC-like phosphodiesterases superfamily protein	-2.70604	5.37187e-10	3.26427e-07	6.52527
Gh_D12G0248	AT1G71220	UDP-glucose:glycoprotein glucosyltransferases;transferases, transferring hexosyl groups;transferases, transferring glycosyl groups	-1.0078	0.0412165	0.519169	2.01084
Gh_D12G0315	AT2G17840	Senescence/dehydration-associated protein-related	-1.12616	0.00040823	0.0317957	2.18277
Gh_D12G0344	AT1G76160	SKU5 similar 5	-2.74162	0.000352536	0.0283178	6.68819
Gh_D12G0472	AT1G30820	CTP synthase family protein	-1.24761	0.00458587	0.167924	2.37447
Gh_D12G0503	AT3G02550	LOB domain-containing protein 41	-1.74213	2.90273e-07	8.81937e-05	3.34528
Gh_D12G0517	AT1G48750	Bifunctional inhibitor/lipid-transfer protein/seed storage 2S albumin superfamily protein	-2.03132	0.000105754	0.0111796	4.08778
Gh_D12G0554	AT4G35770	Rhodanese/Cell cycle control phosphatase superfamily protein	-1.49483	0.00102078	0.0603735	2.81831
Gh_D12G0670	AT4G36930	basic helix-loop-helix (bHLH) DNA-binding superfamily protein	-1.45139	0.0374761	0.494886	2.73471
Gh_D12G0671	AT5G42940	RING/U-box superfamily protein	-1.42419	0.044177	0.536201	2.68364
Gh_D12G0799	AT5G65590	Dof-type zinc finger DNA-binding family protein	-1.40827	0.0125949	0.296883	2.65418
Gh_D12G0948	AT1G02065	squamosa promoter binding protein-like 8	-1.05424	0.0435035	0.532314	2.07662
Gh_D12G1029	AT1G01900	subtilase family protein	-1.07349	0.00800569	0.232305	2.10452
Gh_D12G1066	0	0	-2.18487	0.0119266	0.286564	4.54687
Gh_D12G1243	AT1G13960	WRKY DNA-binding protein 4	-1.71167	9.08459e-05	0.0102781	3.27539
Gh_D12G1290	AT1G56300	Chaperone DnaJ-domain superfamily protein	-1.21981	0.0147364	0.320182	2.32916
Gh_D12G1294	AT4G02260	RELA/SPOT homolog 1	-1.02241	0.00484477	0.173011	2.03131
Gh_D12G1564	AT1G05210	Transmembrane protein 97, predicted	-3.19657	0.0147993	0.320808	9.16775
Gh_D12G1662	AT1G68560	alpha-xylosidase 1	-3.17083	6.82597e-20	1.16895e-16	9.00568
Gh_D12G1754	AT4G19840	phloem protein 2-A1	-1.60018	0.00982475	0.259207	3.03182
Gh_D12G1780	AT5G61290	Flavin-binding monooxygenase family protein	-1.24051	0.0133321	0.303868	2.36282
Gh_D12G1990	AT4G19460	UDP-Glycosyltransferase superfamily protein	-1.32268	0.00406576	0.154569	2.5013
Gh_D12G2057	AT5G46910	Transcription factor jumonji (jmj) family protein / zinc finger (C5HC2 type) family protein	-1.07388	0.00119563	0.0677143	2.10509
Gh_D12G2058	AT4G17720	RNA-binding (RRM/RBD/RNP motifs) family protein	-1.14064	0.000706085	0.0470828	2.20479
Gh_D12G2171	AT4G12420	Cupredoxin superfamily protein	-1.46493	0.0337146	0.471142	2.7605
Gh_D12G2219	AT2G45480	growth-regulating factor 9	-1.71364	0.0463341	0.546537	3.27988
Gh_D12G2267	AT1G63680	acid-amino acid ligases;ligases;ATP binding;ATP binding;ligases	-1.01361	0.0200394	0.374125	2.01896
Gh_D12G2276	AT1G19330	0	-1.72353	0.00781659	0.229309	3.30243
Gh_D12G2309	AT1G64390	glycosyl hydrolase 9C2	-1.38816	0.0182963	0.356306	2.61745
Gh_D12G2535	AT3G18280	Bifunctional inhibitor/lipid-transfer protein/seed storage 2S albumin superfamily protein	-1.21441	0.0223625	0.393729	2.32046
Gh_D12G2574	AT1G73500	MAP kinase kinase 9	-1.10597	0.0184766	0.357444	2.15244
Gh_D12G2608	AT5G62520	similar to RCD one 5	-1.07527	0.00375772	0.146716	2.10711
Gh_D13G0030	AT5G60230	splicing endonuclease 2	-1.03271	0.0137631	0.308096	2.04587
Gh_D13G0202	AT2G37620	actin 1	-1.43462	0.00884169	0.245295	2.70312
Gh_D13G0215	AT5G16290	VALINE-TOLERANT 1	-1.94056	0.0233338	0.40423	3.83854
Gh_D13G0305	AT2G16440	Minichromosome maintenance (MCM2/3/5) family protein	-2.1885	0.0135783	0.305958	4.55831
Gh_D13G0315	AT2G16390	SNF2 domain-containing protein / helicase domain-containing protein	-1.27208	0.0220783	0.391336	2.4151
Gh_D13G0359	AT1G09790	COBRA-like protein 6 precursor	-1.44276	0.0471448	0.54922	2.71841
Gh_D13G0363	AT2G15910	CSL zinc finger domain-containing protein	-2.04203	0.00872741	0.244006	4.11823
Gh_D13G0415	AT4G34131	UDP-glucosyl transferase 73B3	-2.37873	0.0183519	0.356863	5.20079
Gh_D13G0752	AT2G02800	protein kinase 2B	-1.2972	0.00948147	0.253864	2.45752
Gh_D13G0786	AT1G26770	expansin A10	-1.09834	3.39784e-05	0.0048307	2.14108
Gh_D13G0852	AT1G15670	Galactose oxidase/kelch repeat superfamily protein	-1.29868	0.000148275	0.0145855	2.46004
Gh_D13G1005	AT2G37730	Protein of unknown function (DUF604)	-1.04629	0.0403418	0.51377	2.06522
Gh_D13G1162	AT5G57580	Calmodulin-binding protein	-1.24985	0.0195982	0.36921	2.37817
Gh_D13G1354	AT1G55740	seed imbibition 1	-1.95721	0.000375496	0.0296579	3.8831
Gh_D13G1599	AT3G49180	Transducin/WD40 repeat-like superfamily protein	-1.54199	0.0265967	0.427488	2.91195
Gh_D13G1799	AT1G08630	threonine aldolase 1	-1.83833	0.00681244	0.215318	3.57596
Gh_D13G1816	AT3G04720	pathogenesis-related 4	-3.42619	0.000297027	0.0247717	10.7495
Gh_D13G1979	AT4G30950	fatty acid desaturase 6	-1.28463	0.00255257	0.113674	2.4362
Gh_D13G1997	AT2G07690	Minichromosome maintenance (MCM2/3/5) family protein	-1.9201	0.00936281	0.252611	3.7845
Gh_D13G2157	AT1G52820	2-oxoglutarate (2OG) and Fe(II)-dependent oxygenase superfamily protein	-2.73815	9.19923e-07	0.000240681	6.67215
Gh_D13G2217	AT2G18969	0	-3.06298	8.95521e-06	0.00161429	8.35698
Gh_D13G2335	AT3G44830	Lecithin:cholesterol acyltransferase family protein	-2.2154	0.0148079	0.32081	4.64412
Gh_D12G0298	AT3G29810	COBRA-like protein 2 precursor	-3.47144	0.148861	0.808019	11.0919
