# Supplementary material for: Comparative fiber property and transcriptome analyses reveal key genes potentially related to high fiber strength in cotton (Gossypium hirsutum L.) line MD52ne
Source: BMC Plant Biol. 2016 Feb 1;16:36. doi: 10.1186/s12870-016-0727-2 (PMC4736178; doi:10.1186/s12870-016-0727-2)
Supplement: Additional file 7: — Differentially expressed down-regulated genes at 20 DPA in MD52ne. Three hundred six differentially expressed up-regulated genes at 15 DPA in MD90ne are included in this table. First column have G. hirsutum (TM-1) gene name followed by Arabidopsis gene name, TAIR 10 gene description, log2 ratio of reads per kilo-base per million reads (RPKM) between MD52ne and MD90ne, corresponded p value, adjusted p value and fold change (MD52ne over MD90ne). (XLSX 42 kb) [file 12870_2016_727_MOESM7_ESM.xlsx]

## Sheet: Sheet1
Addional file 7. Differentially expressed down-regualted genes at 20 DPA in MD52ne.
Gene_ID	Tair 10 ID	Description	15DPA log2Ratio	15DPA_p Value	15DPA_p adjusted Value	Fold change (Md52/MD90)
Gh_A01G0065	AT1G49670	ARP protein (REF)	1.29313	6.07822e-12	4.49014e-09	0.408066
Gh_A01G0344	AT1G53380	Plant protein of unknown function (DUF641)	3.8598	2.82987e-06	0.000623481	0.0688785
Gh_A01G0504	AT1G52855	0	5.14201	2.38305e-13	2.24454e-10	0.0283206
Gh_A01G0743	AT4G26550	Got1/Sft2-like vescicle transport protein family	1.02863	0.00220205	0.102676	0.490177
Gh_A01G0745	AT3G44730	kinesin-like protein 1	1.14588	9.23911e-06	0.0016419	0.451914
Gh_A01G1029	AT5G49630	amino acid permease 6	1.3764	0.00858711	0.241488	0.38518
Gh_A01G1115	0	0	1.0766	0.000297195	0.0247717	0.474143
Gh_A01G1130	AT5G06710	homeobox from Arabidopsis thaliana	1.26169	0.00274796	0.11925	0.417054
Gh_A01G1183	AT5G15680	ARM repeat superfamily protein	1.18877	0.00125497	0.0697362	0.438676
Gh_A01G1201	AT2G45220	Plant invertase/pectin methylesterase inhibitor superfamily	1.06675	0.0164551	0.338005	0.477392
Gh_A01G1360	AT4G38770	proline-rich protein 4	1.08744	0.000107243	0.0112546	0.470597
Gh_A01G1821	AT1G08080	alpha carbonic anhydrase 7	1.39724	0.0458751	0.544722	0.379654
Gh_A02G0136	AT4G02180	DC1 domain-containing protein	2.21834	0.000235167	0.0206654	0.214888
Gh_A02G0477	AT4G15800	ralf-like 33	1.21374	2.45298e-08	9.9372e-06	0.43115
Gh_A02G0796	ATCG01280	Chloroplast Ycf2;ATPase, AAA type, core	3.45181	2.75509e-05	0.00407052	0.0913905
Gh_A02G0912	AT3G11710	lysyl-tRNA synthetase 1	1.4938	3.50634e-09	1.76135e-06	0.355076
Gh_A02G0990	ATCG00680	photosystem II reaction center protein B	3.92158	4.89556e-05	0.00638202	0.0659914
Gh_A02G1339	0	0	1.22408	0.0214563	0.385978	0.428071
Gh_A02G1372	AT5G10250	Phototropic-responsive NPH3 family protein	1.30013	0.00218697	0.102099	0.406089
Gh_A02G1632	AT3G51220	Plant protein of unknown function (DUF827)	1.23974	0.0175476	0.34802	0.42345
Gh_A02G1692	AT3G51430	Calcium-dependent phosphotriesterase superfamily protein	2.19819	5.32439e-09	2.5392e-06	0.217911
Gh_A02G1698	AT4G35090	catalase 2	1.25716	0.00756259	0.225412	0.418367
Gh_A03G0080	0	0	2.29525	0.000375035	0.0296579	0.203733
Gh_A03G0149	ATCG00170	DNA-directed RNA polymerase family protein	2.68685	2.55124e-05	0.00384472	0.155302
Gh_A03G0150	ATCG00360	Tetratricopeptide repeat (TPR)-like superfamily protein	2.37401	2.89324e-05	0.00422492	0.192908
Gh_A03G0151	0	0	2.70927	9.44539e-05	0.0103822	0.152907
Gh_A03G0164	AT5G52640	heat shock protein 90.1	1.25544	4.10606e-09	2.03547e-06	0.418867
Gh_A03G0233	AT1G07120	0	4.05116	3.88353e-35	1.33011e-31	0.0603224
Gh_A03G0234	AT2G30500	Kinase interacting (KIP1-like) family protein	6.26196	1.01576e-06	0.000263922	0.0130306
Gh_A03G0347	AT2G28790	Pathogenesis-related thaumatin superfamily protein	1.34031	0.0196107	0.36921	0.394936
Gh_A03G0503	AT5G62360	Plant invertase/pectin methylesterase inhibitor superfamily protein	1.02575	0.0214307	0.385978	0.491154
Gh_A03G0703	0	0	1.25428	0.00839892	0.237917	0.419204
Gh_A03G0706	AT3G06400	chromatin-remodeling protein 11	2.02815	3.59364e-05	0.00499595	0.245169
Gh_A03G0725	ATCG00150	ATPase, F0 complex, subunit A protein	3.153	2.60284e-08	1.02148e-05	0.112422
Gh_A03G0728	ATCG01280	Chloroplast Ycf2;ATPase, AAA type, core	2.56804	0.011801	0.284638	0.168633
Gh_A03G0731	ATCG00780	ribosomal protein L14	3.46369	4.56954e-09	2.23581e-06	0.0906414
Gh_A03G0732	ATCG00470	ATP synthase epsilon chain	2.15987	0.00436414	0.162309	0.223776
Gh_A03G0734	ATCG01010	NADH-Ubiquinone oxidoreductase (complex I), chain 5 protein	3.15213	1.17533e-06	0.000301227	0.11249
Gh_A03G1120	AT1G24360	NAD(P)-binding Rossmann-fold superfamily protein	2.50973	7.26797e-24	1.61071e-20	0.175588
Gh_A03G1339	AT5G13200	GRAM domain family protein	1.99871	0.00152519	0.0786069	0.250224
Gh_A03G1592	0	0	1.24935	0.00664688	0.211504	0.420639
Gh_A03G1634	AT4G15480	UDP-Glycosyltransferase superfamily protein	1.17102	0.000170318	0.015883	0.444107
Gh_A04G0027	AT3G13235	ubiquitin family protein	1.33921	0.00739103	0.22384	0.395238
Gh_A04G0211	AT5G11340	Acyl-CoA N-acyltransferases (NAT) superfamily protein	1.1276	2.12959e-07	6.79934e-05	0.457677
Gh_A04G0212	AT5G11340	Acyl-CoA N-acyltransferases (NAT) superfamily protein	1.26009	2.99904e-06	0.000653115	0.417519
Gh_A04G0213	0	0	1.04562	6.07595e-05	0.00763039	0.484438
Gh_A04G0410	ATCG01280	Chloroplast Ycf2;ATPase, AAA type, core	2.51745	0.000695262	0.0466916	0.174651
Gh_A04G0532	ATCG00490	ribulose-bisphosphate carboxylases	2.77385	0.00288657	0.123581	0.146214
Gh_A04G0619	0	0	2.61892	5.50248e-07	0.000156995	0.16279
Gh_A04G0725	AT5G02090	0	1.10514	0.000848137	0.053118	0.464856
Gh_A04G0830	AT1G59700	glutathione S-transferase TAU 16	4.26798	5.74414e-06	0.0011213	0.0519052
Gh_A04G0855	AT1G15060	Uncharacterised conserved protein UCP031088, alpha/beta hydrolase	2.54308	1.09017e-13	1.17349e-10	0.171576
Gh_A04G0857	AT1G68390	Core-2/I-branching beta-1,6-N-acetylglucosaminyltransferase family protein	1.62254	0.0129852	0.300872	0.324763
Gh_A04G0883	AT4G15800	ralf-like 33	1.3314	0.0105705	0.270997	0.397382
Gh_A04G0980	AT4G33565	RING/U-box superfamily protein	4.40009	2.26253e-15	2.66378e-12	0.0473633
Gh_A04G0990	0	0	1.37882	0.00414875	0.155774	0.384534
Gh_A04G1018	AT3G43980	Ribosomal protein S14p/S29e family protein	2.70272	1.95033e-40	1.04969e-36	0.153604
Gh_A05G0130	0	0	1.63216	0.00789932	0.230679	0.322604
Gh_A05G0312	0	0	1.06315	0.0324745	0.464589	0.478585
Gh_A05G0409	AT2G24280	alpha/beta-Hydrolases superfamily protein	1.33806	0.0269263	0.429814	0.395552
Gh_A05G0625	AT5G04885	Glycosyl hydrolase family protein	1.04881	0.0412441	0.519169	0.483367
Gh_A05G0712	ATCG00170	DNA-directed RNA polymerase family protein	2.82219	0.000264943	0.0226857	0.141395
Gh_A05G0859	0	0	1.58307	0.00746786	0.224648	0.333772
Gh_A05G0888	AT2G28410	0	1.09154	0.000140464	0.014037	0.46926
Gh_A05G1039	AT3G02645	Plant protein of unknown function (DUF247)	1.48043	8.48826e-06	0.0015524	0.358383
Gh_A05G1069	AT1G08510	fatty acyl-ACP thioesterases B	1.65413	0.028345	0.438372	0.31773
Gh_A05G1464	0	0	1.37131	0.000458488	0.0346163	0.386539
Gh_A05G2108	AT4G10340	light harvesting complex of photosystem II 5	1.29162	0.0146662	0.319208	0.408492
Gh_A05G2256	AT4G08170	Inositol 1,3,4-trisphosphate 5/6-kinase family protein	2.6062	1.09787e-07	3.82985e-05	0.164231
Gh_A05G2444	ATCG00670	plastid-encoded CLP P	2.93237	5.92659e-07	0.00016663	0.130999
Gh_A05G2501	AT5G04460	RING/U-box superfamily protein	2.8425	3.26485e-06	0.000702875	0.139419
Gh_A05G2742	AT1G68990	male gametophyte defective 3	1.2093	0.00728168	0.222308	0.432478
Gh_A05G2847	ATCG01050	NADH-Ubiquinone/plastoquinone (complex I) protein	3.09994	0.000246186	0.0214204	0.116634
Gh_A05G2848	ATCG01130	Ycf1 protein	4.99698	2.43498e-12	1.8722e-09	0.0313155
Gh_A05G2850	ATCG01280	Chloroplast Ycf2;ATPase, AAA type, core	5.13439	4.00717e-05	0.00546993	0.0284705
Gh_A05G2853	ATCG00780	ribosomal protein L14	4.01561	1.85661e-08	7.68657e-06	0.0618275
Gh_A05G3175	AT3G28410	F-box/RNI-like superfamily protein	1.20478	0.00268729	0.118137	0.433836
Gh_A05G3326	AT1G43890	RAB GTPASE HOMOLOG B18	1.13924	0.0287796	0.440785	0.453999
Gh_A06G0032	AT4G18250	receptor serine/threonine kinase, putative	2.1748	3.00768e-07	9.05748e-05	0.221473
Gh_A06G0103	AT1G19300	Nucleotide-diphospho-sugar transferases superfamily protein	1.09758	0.00135607	0.0727775	0.467301
Gh_A06G0115	AT3G13690	Protein kinase protein with adenine nucleotide alpha hydrolases-like domain	1.42089	0.0223999	0.393985	0.373482
Gh_A06G0128	AT5G25900	GA requiring 3	1.17628	9.38978e-05	0.0103742	0.442492
Gh_A06G0177	AT2G15490	UDP-glycosyltransferase 73B4	1.21889	0.000655847	0.0451719	0.429614
Gh_A06G0331	AT1G22030	0	1.13434	0.0130768	0.30151	0.455544
Gh_A06G0608	AT4G26260	myo-inositol oxygenase 4	1.76537	1.5486e-09	8.21739e-07	0.294151
Gh_A06G1069	ATCG00350	Photosystem I, PsaA/PsaB protein	3.10937	2.79252e-05	0.00409628	0.115874
Gh_A06G1175	ATCG00180	DNA-directed RNA polymerase family protein	3.11059	6.16624e-06	0.00119135	0.115776
Gh_A06G1466	AT2G39730	rubisco activase	1.00452	0.013745	0.307874	0.498437
Gh_A06G1552	AT5G57655	xylose isomerase family protein	9.48376	3.99004e-31	1.25271e-27	0.0013967
Gh_A06G1613	AT1G61310	LRR and NB-ARC domains-containing disease resistance protein	1.1109	0.0116695	0.2836	0.463005
Gh_A06G1796	0	0	2.18292	2.65784e-05	0.00395787	0.22023
Gh_A07G0811	0	0	1.58915	4.8706e-05	0.00637153	0.332368
Gh_A07G0991	AT4G33790	Jojoba acyl CoA reductase-related male sterility protein	1.02187	0.011433	0.280474	0.492477
Gh_A07G1054	AT3G45650	nitrate excretion transporter1	1.73969	0.00431194	0.161003	0.299434
Gh_A07G1190	AT2G47140	NAD(P)-binding Rossmann-fold superfamily protein	1.03288	0.0438089	0.533108	0.488732
Gh_A07G1476	0	0	1.02203	0.0255434	0.419705	0.492424
Gh_A07G1518	ATCG00520	unfolded protein binding	3.58264	1.26818e-07	4.30439e-05	0.0834674
Gh_A07G1593	AT1G65820	microsomal glutathione s-transferase, putative	1.07213	0.000816826	0.05228	0.475615
Gh_A07G1639	0	0	1.08914	0.0156539	0.330337	0.470043
Gh_A08G0190	ATCG00520	unfolded protein binding	3.46479	7.40799e-08	2.70967e-05	0.090572
Gh_A08G0402	AT4G02900	ERD (early-responsive to dehydration stress) family protein	1.32608	0.0066307	0.211504	0.39885
Gh_A08G0906	ATCG00020	photosystem II reaction center protein A	2.57922	0.00913948	0.249153	0.167331
Gh_A08G1640	AT4G00430	plasma membrane intrinsic protein 1;4	1.28453	0.000110583	0.0115408	0.410503
Gh_A08G1731	AT5G48740	Leucine-rich repeat protein kinase family protein	1.54033	0.00212598	0.10012	0.343807
Gh_A08G1916	AT1G54460	TPX2 (targeting protein for Xklp2) protein family	2.60784	0.0284292	0.438696	0.164044
Gh_A08G2208	AT3G43930	BRCT domain-containing DNA repair protein	1.16686	0.0108125	0.274133	0.445391
Gh_A08G2239	ATCG00490	ribulose-bisphosphate carboxylases	2.68335	0.00504925	0.177631	0.155679
Gh_A09G0350	AT5G14180	Myzus persicae-induced lipase 1	1.10585	8.44712e-05	0.00982287	0.46463
Gh_A09G0450	ATCG00890	NADH-Ubiquinone/plastoquinone (complex I) protein	1.13987	0.045238	0.541729	0.453801
Gh_A09G0881	ATCG01060	iron-sulfur cluster binding;electron carriers;4 iron, 4 sulfur cluster binding	2.3727	1.9525e-06	0.000459754	0.193083
Gh_A09G0961	ATCG00680	photosystem II reaction center protein B	3.64007	1.44331e-06	0.000353932	0.0802102
Gh_A09G0963	0	0	3.54962	0.00275303	0.11925	0.0854002
Gh_A09G0964	ATCG00350	Photosystem I, PsaA/PsaB protein	2.75903	0.00293822	0.125119	0.147723
Gh_A09G0966	AT2G12905	0	2.91537	3.49156e-05	0.00490838	0.132552
Gh_A09G1088	AT1G71970	0	1.01274	0.00208672	0.0988897	0.495603
Gh_A09G1217	ATCG00490	ribulose-bisphosphate carboxylases	3.06027	0.00182661	0.0898399	0.119885
Gh_A09G1219	ATCG00480	ATP synthase subunit beta	2.75379	7.67068e-05	0.00914534	0.148261
Gh_A09G2059	AT3G50150	Plant protein of unknown function (DUF247)	1.07088	0.00985037	0.25938	0.476029
Gh_A09G2090	AT5G49120	Protein of unknown function (DUF581)	1.22389	0.000190143	0.0173874	0.428128
Gh_A10G0260	AT4G18425	Protein of unknown function (DUF679)	1.01883	0.0101617	0.264576	0.493516
Gh_A10G0470	AT3G14240	Subtilase family protein	1.41832	0.003892	0.150326	0.374148
Gh_A10G0618	AT1G12900	glyceraldehyde 3-phosphate dehydrogenase A subunit 2	1.06611	0.0151011	0.323625	0.477604
Gh_A10G0788	ATCG00420	NADH dehydrogenase subunit J	3.01575	0.000352872	0.0283178	0.123643
Gh_A10G0789	ATCG00430	photosystem II reaction center protein G	3.03593	0.000210773	0.0190428	0.121925
Gh_A10G0790	ATCG00480	ATP synthase subunit beta	3.20151	0.000115865	0.0119351	0.108705
Gh_A10G0865	ATCG00070	photosystem II reaction center protein K precursor	3.29341	1.48766e-06	0.00035928	0.101996
Gh_A10G1158	AT4G20820	FAD-binding Berberine family protein	1.13046	4.51724e-12	3.40374e-09	0.456771
Gh_A10G1952	AT4G16920	Disease resistance protein (TIR-NBS-LRR class) family	2.27711	8.79809e-05	0.0101491	0.206311
Gh_A10G2060	AT3G55800	sedoheptulose-bisphosphatase	1.24334	0.0177382	0.350439	0.422395
Gh_A11G0443	AT2G14960	Auxin-responsive GH3 family protein	1.95471	1.67741e-05	0.00268586	0.257972
Gh_A11G0531	AT5G64030	S-adenosyl-L-methionine-dependent methyltransferases superfamily protein	1.51256	0.00123845	0.0692266	0.35049
Gh_A11G0609	AT5G40690	0	2.54379	3.974e-08	1.51233e-05	0.171492
Gh_A11G0691	AT3G60380	0	1.56832	3.12805e-13	2.74068e-10	0.337201
Gh_A11G0956	AT3G62100	indole-3-acetic acid inducible 30	1.74035	0.00272311	0.119018	0.299297
Gh_A11G1348	ATCG00480	ATP synthase subunit beta	3.06781	0.000115132	0.0119165	0.119261
Gh_A11G1661	ATCG01240	ribosomal protein S7	2.1435	2.7473e-06	0.000616099	0.226331
Gh_A11G1663	ATCG00140	ATP synthase subunit C family protein	2.70132	2.40989e-06	0.000556441	0.153753
Gh_A11G1664	ATCG00170	DNA-directed RNA polymerase family protein	3.00997	0.000124729	0.0126662	0.124139
Gh_A11G2110	0	0	1.26167	0.0169913	0.342324	0.417062
Gh_A11G2545	AT5G64620	cell wall / vacuolar inhibitor of fructosidase 2	1.21762	0.00432347	0.161274	0.42999
Gh_A11G2938	AT4G00430	plasma membrane intrinsic protein 1;4	1.32735	2.81275e-07	8.61548e-05	0.398499
Gh_A12G0190	AT1G49820	S-methyl-5-thioribose kinase	1.90559	2.08639e-05	0.0032215	0.266908
Gh_A12G0217	ATCG00830	ribosomal protein L2	2.93053	0.0016408	0.0827537	0.131167
Gh_A12G0219	ATCG00780	ribosomal protein L14	2.95834	9.21336e-06	0.0016419	0.128662
Gh_A12G0560	AT1G80160	Lactoylglutathione lyase / glyoxalase I family protein	2.25931	1.91702e-05	0.00302191	0.208871
Gh_A12G0660	AT5G67070	ralf-like 34	1.15087	0.0200918	0.374281	0.450354
Gh_A12G0816	ATCG01280	Chloroplast Ycf2;ATPase, AAA type, core	3.11457	7.57226e-06	0.00140534	0.115457
Gh_A12G0821	ATCG00800	structural constituent of ribosome	3.82612	2.03827e-07	6.61999e-05	0.0705054
Gh_A12G1101	ATCG00270	photosystem II reaction center protein D	2.91582	3.25265e-05	0.00467724	0.13251
Gh_A12G1244	AT4G21440	MYB-like 102	1.13255	0.00195431	0.0940341	0.45611
Gh_A12G1325	AT5G55490	gamete expressed protein 1	2.32781	6.6991e-06	0.00127469	0.199186
Gh_A12G1441	AT3G01190	Peroxidase superfamily protein	1.27019	0.00122673	0.0689061	0.414607
Gh_A12G1445	AT3G21710	0	4.68262	3.2593e-35	1.22794e-31	0.0389396
Gh_A12G1772	AT5G61750	RmlC-like cupins superfamily protein	1.66496	0.00251244	0.112711	0.315354
Gh_A12G2116	AT3G61660	0	1.33825	0.0240134	0.407591	0.395501
Gh_A12G2284	AT4G11220	VIRB2-interacting protein 2	1.37832	0.00490189	0.174523	0.384665
Gh_A13G0049	AT3G56360	0	1.0293	0.0313613	0.457154	0.489948
Gh_A13G0276	AT4G38970	fructose-bisphosphate aldolase 2	1.53983	0.00264448	0.1168	0.343926
Gh_A13G0487	AT4G21450	PapD-like superfamily protein	1.0902	6.40595e-05	0.00796515	0.469697
Gh_A13G0837	ATCG00490	ribulose-bisphosphate carboxylases	2.89914	0.00126819	0.0702286	0.134052
Gh_A13G0863	AT4G14880	O-acetylserine (thiol) lyase (OAS-TL) isoform A1	1.08886	2.35259e-11	1.61153e-08	0.470134
Gh_A13G0879	AT1G54790	GDSL-like Lipase/Acylhydrolase superfamily protein	1.11698	0.000316896	0.0259339	0.461057
Gh_A13G1186	AT4G32520	serine hydroxymethyltransferase 3	1.93521	7.1468e-05	0.00865774	0.261483
Gh_A13G1231	AT4G21760	beta-glucosidase 47	1.54172	0.00200854	0.0960531	0.343475
Gh_A13G1295	AT3G14850	TRICHOME BIREFRINGENCE-LIKE 41	1.7357	0.0280525	0.43639	0.300263
Gh_A13G1315	AT3G12900	2-oxoglutarate (2OG) and Fe(II)-dependent oxygenase superfamily protein	5.6827	1.77658e-36	7.43695e-33	0.0194686
Gh_A13G1426	AT5G33370	GDSL-like Lipase/Acylhydrolase superfamily protein	5.69989	2.71136e-05	0.00402167	0.0192382
Gh_A13G1661	AT5G20650	copper transporter 5	1.25578	0.0200017	0.374101	0.418766
Gh_D01G0186	AT1G06290	acyl-CoA oxidase 3	1.01512	0.000299248	0.0248309	0.494787
Gh_D01G0297	ATCG00190	RNA polymerase subunit beta	2.42628	2.49674e-06	0.000570088	0.186045
Gh_D01G0298	0	0	2.16582	0.0266635	0.427831	0.222855
Gh_D01G0668	AT2G05790	O-Glycosyl hydrolases family 17 protein	2.31411	0.000228036	0.0202147	0.201087
Gh_D01G0829	AT3G12750	zinc transporter 1 precursor	1.04817	0.0136331	0.306827	0.483582
Gh_D01G0970	0	0	2.67549	1.65048e-08	7.0661e-06	0.15653
Gh_D01G0971	ATCG00890	NADH-Ubiquinone/plastoquinone (complex I) protein	3.50538	0.00782114	0.229309	0.0880592
Gh_D01G1027	AT2G26570	Plant protein of unknown function (DUF827)	1.13855	0.000164696	0.0155512	0.454215
Gh_D01G1037	AT4G20140	Leucine-rich repeat transmembrane protein kinase	1.73854	1.45661e-05	0.0023999	0.299673
Gh_D01G1180	0	0	1.10795	0.0177601	0.350687	0.463952
Gh_D01G1572	0	0	1.66743	1.48627e-09	7.99931e-07	0.314814
Gh_D01G1604	AT4G38770	proline-rich protein 4	1.21945	1.26107e-12	1.01087e-09	0.429447
Gh_D01G1743	AT1G49310	0	1.29715	0.00730818	0.222583	0.406929
Gh_D02G0139	AT3G42170	BED zinc finger ;hAT family dimerisation domain	2.96625	6.50612e-06	0.00124425	0.127959
Gh_D02G0140	AT5G61770	PETER PAN-like protein	1.82942	4.432e-13	3.7949e-10	0.281378
Gh_D02G0141	AT3G42170	BED zinc finger ;hAT family dimerisation domain	2.8887	2.14992e-13	2.07688e-10	0.135025
Gh_D02G0190	AT3G07880	Immunoglobulin E-set superfamily protein	1.17157	0.000481198	0.0357402	0.443939
Gh_D02G0875	AT3G30390	Transmembrane amino acid transporter family protein	1.47201	0.00659255	0.211023	0.360479
Gh_D02G0905	AT1G45688	0	1.27033	1.37914e-05	0.00229907	0.414566
Gh_D02G0911	AT3G59440	Calcium-binding EF-hand family protein	8.58768	3.37465e-16	4.7911e-13	0.00259927
Gh_D02G0955	AT2G21520	Sec14p-like phosphatidylinositol transfer family protein	1.07673	5.1643e-09	2.49442e-06	0.474101
Gh_D02G0956	AT1G75380	bifunctional nuclease in basal defense response 1	1.20356	8.09681e-09	3.81309e-06	0.434202
Gh_D02G1071	AT1G51590	alpha-mannosidase 1	2.4676	7.87425e-41	5.93325e-37	0.180792
Gh_D02G1147	AT1G68570	Major facilitator superfamily protein	1.06837	0.00482983	0.173011	0.476856
Gh_D02G1176	ATCG01280	Chloroplast Ycf2;ATPase, AAA type, core	3.34865	3.79316e-06	0.000793929	0.0981649
Gh_D02G1544	ATCG01010	NADH-Ubiquinone oxidoreductase (complex I), chain 5 protein	3.09214	1.12028e-08	4.90773e-06	0.117266
Gh_D02G1620	AT3G26590	MATE efflux family protein	2.01491	0.000789478	0.0510181	0.247429
Gh_D02G1629	AT1G70560	tryptophan aminotransferase of Arabidopsis 1	1.36232	0.0125735	0.296883	0.388957
Gh_D02G1800	AT1G06290	acyl-CoA oxidase 3	1.09574	0.0174306	0.346408	0.467897
Gh_D02G2050	AT4G15480	UDP-Glycosyltransferase superfamily protein	2.10999	5.45185e-05	0.00705837	0.231648
Gh_D03G0391	AT2G22500	uncoupling protein 5	1.41397	0.0298329	0.4469	0.375277
Gh_D04G0126	AT5G01790	0	1.17176	0.0183141	0.356397	0.443881
Gh_D04G0335	AT2G42840	protodermal factor 1	1.21416	8.11257e-14	8.98945e-11	0.431023
Gh_D04G1315	AT5G01700	Protein phosphatase 2C family protein	2.7403	0.0498636	0.563921	0.149653
Gh_D04G1537	AT5G10530	Concanavalin A-like lectin protein kinase family protein	1.12024	0.0313134	0.457154	0.460017
Gh_D04G1574	AT2G14900	Gibberellin-regulated family protein	1.25189	1.13596e-11	8.23022e-09	0.419897
Gh_D04G1576	ATCG00020	photosystem II reaction center protein A	2.7248	0.000610838	0.0428553	0.15127
Gh_D05G0800	AT2G27310	F-box family protein	1.94039	2.50665e-05	0.00380799	0.260547
Gh_D05G0810	AT5G22400	Rho GTPase activating protein with PAK-box/P21-Rho-binding domain	1.4397	4.2926e-08	1.60122e-05	0.368644
Gh_D05G1024	AT2G33170	Leucine-rich repeat receptor-like protein kinase family protein	1.02932	0.0191883	0.365395	0.48994
Gh_D05G1355	AT3G14300	pectinesterase family protein	1.24734	0.00602259	0.197273	0.421224
Gh_D05G1832	AT5G66440	0	1.09741	0.0103871	0.268404	0.467353
Gh_D05G2091	ATCG00580	photosystem II reaction center protein E	3.20197	0.000614093	0.0430036	0.10867
Gh_D05G2905	ATCG00070	photosystem II reaction center protein K precursor	3.41683	3.30353e-07	9.79977e-05	0.0936333
Gh_D06G0143	AT2G26570	Plant protein of unknown function (DUF827)	1.03161	0.0268089	0.428889	0.489163
Gh_D06G0690	AT4G26260	myo-inositol oxygenase 4	1.38145	1.21581e-06	0.000307421	0.383833
Gh_D06G1074	ATCG00500	acetyl-CoA carboxylase carboxyl transferase subunit beta	3.28731	1.68208e-08	7.12047e-06	0.102428
Gh_D06G1096	ATCG00490	ribulose-bisphosphate carboxylases	2.92614	0.0013669	0.0731504	0.131566
Gh_D06G1102	ATCG00540	photosynthetic electron transfer A	3.50926	2.11315e-09	1.10574e-06	0.0878228
Gh_D06G1132	AT5G57510	0	2.59588	1.33409e-06	0.000335079	0.16541
Gh_D06G1421	ATCG00340	Photosystem I, PsaA/PsaB protein	3.24473	1.45715e-06	0.000354181	0.105496
Gh_D06G1909	AT5G09970	cytochrome P450, family 78, subfamily A, polypeptide 7	1.02714	3.56684e-07	0.000104171	0.490683
Gh_D06G2078	AT5G48930	hydroxycinnamoyl-CoA shikimate/quinate hydroxycinnamoyl transferase	1.5446	0.00170323	0.0853141	0.34279
Gh_D07G0139	AT3G43190	sucrose synthase 4	1.12084	0.00185269	0.0907453	0.459828
Gh_D07G0144	AT5G20860	Plant invertase/pectin methylesterase inhibitor superfamily	1.42636	2.2918e-12	1.79882e-09	0.372068
Gh_D07G0486	AT5G23660	homolog of Medicago truncatula MTN3	1.3352	1.44673e-06	0.000353932	0.396338
Gh_D07G1069	AT4G33790	Jojoba acyl CoA reductase-related male sterility protein	1.17096	0.000522082	0.0380902	0.444126
Gh_D07G1174	ATCG00720	photosynthetic electron transfer B	3.78637	6.74096e-10	3.96821e-07	0.0724749
Gh_D07G1237	AT5G12950	Putative glycosyl hydrolase of unknown function (DUF1680)	1.02252	2.52809e-08	1.01325e-05	0.492257
Gh_D07G1264	AT1G02640	beta-xylosidase 2	1.13319	0.00013233	0.0132594	0.455905
Gh_D07G1455	ATCG00280	photosystem II reaction center protein C	3.08535	4.40131e-05	0.00592212	0.11782
Gh_D07G1702	AT3G21670	Major facilitator superfamily protein	1.08827	0.0283991	0.438679	0.470326
Gh_D07G1807	ATCG00490	ribulose-bisphosphate carboxylases	3.02124	0.00064759	0.0447669	0.123173
Gh_D08G0148	AT1G55260	Bifunctional inhibitor/lipid-transfer protein/seed storage 2S albumin superfamily protein	1.20639	8.43055e-05	0.00982287	0.433352
Gh_D08G0599	0	0	1.8804	0.000103611	0.0110582	0.271609
Gh_D08G0633	AT2G44850	0	1.40532	2.4222e-06	0.000556441	0.377535
Gh_D08G0849	AT5G01750	Protein of unknown function (DUF567)	9.04034	7.2312e-31	2.09566e-27	0.00189927
Gh_D08G1011	ATCG00120	ATP synthase subunit alpha	2.52416	1.57423e-06	0.000377765	0.173841
Gh_D08G1211	ATCG00340	Photosystem I, PsaA/PsaB protein	2.76168	0.000450016	0.0341134	0.147453
Gh_D08G1212	0	0	2.83035	0.000979892	0.0589824	0.140598
Gh_D08G1214	ATCG00270	photosystem II reaction center protein D	3.0652	8.53721e-06	0.00155381	0.119476
Gh_D08G1215	ATCG00270	photosystem II reaction center protein D	2.89657	0.000170079	0.015883	0.134291
Gh_D08G1216	0	0	3.14093	0.000330395	0.0269429	0.113367
Gh_D08G1218	ATCG00730	photosynthetic electron transfer D	3.23339	5.96352e-05	0.00751424	0.10633
Gh_D08G1368	AT2G24765	ADP-ribosylation factor 3	3.58805	1.28621e-16	1.93832e-13	0.0831549
Gh_D08G1728	AT1G32450	nitrate transporter 1.5	1.1101	2.55911e-07	7.90282e-05	0.463261
Gh_D08G1773	0	0	3.73246	4.09517e-08	1.54285e-05	0.0752347
Gh_D08G2133	AT2G28120	Major facilitator superfamily protein	1.06302	0.0160649	0.334232	0.478629
Gh_D08G2161	AT1G06980	0	1.1077	0.00991534	0.260681	0.464034
Gh_D08G2583	AT2G46210	Fatty acid/sphingolipid desaturase	1.47018	2.94433e-08	1.14358e-05	0.360937
Gh_D09G0316	AT5G40690	0	1.05496	0.000270188	0.0230824	0.481309
Gh_D09G0370	0	0	2.15921	0.000213554	0.0192479	0.223879
Gh_D09G0787	AT3G16120	Dynein light chain type 1 family protein	1.1083	0.0007303	0.0482108	0.46384
Gh_D09G0870	AT2G29980	fatty acid desaturase 3	2.41928	0.0160662	0.334232	0.186949
Gh_D09G2063	AT3G06100	NOD26-like intrinsic protein 7;1	1.0769	0.000782395	0.0506473	0.474045
Gh_D09G2165	AT1G55850	cellulose synthase like E1	3.14166	9.78758e-05	0.0106379	0.11331
Gh_D09G2207	AT3G23510	Cyclopropane-fatty-acyl-phospholipid synthase	1.13331	0.0173619	0.345907	0.455868
Gh_D10G0339	AT1G29200	O-fucosyltransferase family protein	1.44372	0.0119775	0.287604	0.367618
Gh_D10G0564	AT3G13750	beta galactosidase 1	1.10367	2.26766e-10	1.44803e-07	0.465332
Gh_D10G0579	AT1G17710	Pyridoxal phosphate phosphatase-related protein	1.16584	2.49515e-05	0.00380799	0.445705
Gh_D10G0782	AT1G12900	glyceraldehyde 3-phosphate dehydrogenase A subunit 2	1.31578	0.00337089	0.137444	0.401709
Gh_D10G0815	AT5G14250	Proteasome component (PCI) domain protein	1.04363	0.0212035	0.383851	0.485106
Gh_D10G1373	ATCG01130	Ycf1 protein	3.11532	6.12908e-07	0.000171047	0.115397
Gh_D10G1767	AT5G49360	beta-xylosidase 1	1.34315	3.13554e-05	0.00452611	0.394158
Gh_D10G1918	AT1G49320	unknown seed protein like 1	1.13333	0.000126459	0.012773	0.455862
Gh_D10G1939	AT5G03650	starch branching enzyme 2.2	2.14926	3.02918e-07	9.05748e-05	0.225429
Gh_D10G2105	AT1G48850	chorismate synthase, putative / 5-enolpyruvylshikimate-3-phosphate phospholyase, putative	1.13704	0.0266599	0.427831	0.45469
Gh_D11G0449	AT2G18040	peptidylprolyl cis/trans isomerase, NIMA-interacting 1	5.06332	1.66001e-147	6.25408e-143	0.029908
Gh_D11G0450	AT4G36130	Ribosomal protein L2 family	1.0639	0.000852481	0.0531633	0.478338
Gh_D11G0467	AT2G18280	tubby like protein 2	6.18019	4.92343e-21	9.27451e-18	0.0137905
Gh_D11G0514	AT2G14960	Auxin-responsive GH3 family protein	1.33306	0.0142877	0.314606	0.396927
Gh_D11G0672	ATCG01300	ribosomal protein L23	2.11883	0.000520802	0.0380902	0.230234
Gh_D11G0836	0	0	2.33412	3.53258e-10	2.21817e-07	0.198317
Gh_D11G1050	AT2G46640	0	1.37169	0.0380243	0.498978	0.386438
Gh_D11G1103	AT4G01700	Chitinase family protein	2.07093	0.0242043	0.409414	0.238006
Gh_D11G1116	AT1G02310	Glycosyl hydrolase superfamily protein	1.81682	0.000337829	0.0274304	0.283846
Gh_D11G2222	0	0	1.47938	5.70667e-05	0.00728809	0.358643
Gh_D11G2284	ATCG00500	acetyl-CoA carboxylase carboxyl transferase subunit beta	3.08265	1.26981e-05	0.00215496	0.118041
Gh_D11G2336	ATCG00720	photosynthetic electron transfer B	3.74739	7.07344e-07	0.000191721	0.0744601
Gh_D11G3087	AT3G57060	binding	1.22272	9.00118e-05	0.0102268	0.428473
Gh_D11G3194	ATCG01100	NADH dehydrogenase family protein	3.63743	1.12034e-07	3.87235e-05	0.0803569
Gh_D11G3195	ATCG01110	NAD(P)H dehydrogenase subunit H	3.32363	2.8252e-06	0.000623481	0.0998824
Gh_D11G3196	ATCG01120	chloroplast ribosomal protein S15	3.79718	1.63968e-11	1.16557e-08	0.0719343
Gh_D11G3197	ATCG01130	Ycf1 protein	3.09237	2.18239e-07	6.90936e-05	0.117247
Gh_D11G3277	AT2G37040	PHE ammonia lyase 1	1.7851	1.11128e-09	6.24887e-07	0.290155
Gh_D11G3292	AT3G25920	ribosomal protein L15	1.00634	0.0330987	0.467671	0.497806
Gh_D11G3324	AT4G00430	plasma membrane intrinsic protein 1;4	1.07148	0.000111416	0.0115956	0.47583
Gh_D12G0035	AT3G22600	Bifunctional inhibitor/lipid-transfer protein/seed storage 2S albumin superfamily protein	1.58464	1.14529e-09	6.34538e-07	0.333409
Gh_D12G0097	AT3G62730	0	2.25144	1.97967e-10	1.28593e-07	0.210015
Gh_D12G0365	AT5G35560	DENN (AEX-3) domain-containing protein	1.26539	0.0115508	0.28185	0.415987
Gh_D12G0893	AT1G54610	Protein kinase superfamily protein	2.4939	0.00296523	0.125805	0.177526
Gh_D12G1046	ATCG00670	plastid-encoded CLP P	3.40444	9.62071e-09	4.315e-06	0.0944412
Gh_D12G1145	AT4G09650	ATP synthase delta-subunit gene	1.28155	0.00904895	0.247581	0.411354
Gh_D12G1396	AT4G32480	Protein of unknown function (DUF506)	1.1723	0.000669015	0.0457444	0.443713
Gh_D12G1559	AT3G01190	Peroxidase superfamily protein	2.69005	7.83525e-07	0.000210852	0.154958
Gh_D12G1636	AT1G26820	ribonuclease 3	1.82752	8.761e-16	1.06474e-12	0.281749
Gh_D12G1659	AT1G68830	STT7 homolog STN7	1.03645	9.04231e-09	4.14571e-06	0.487526
Gh_D12G1759	AT2G03090	expansin A15	1.55313	3.79518e-05	0.00525078	0.340769
Gh_D12G2356	AT4G24150	growth-regulating factor 8	1.50623	0.0226127	0.39588	0.35203
Gh_D12G2536	0	0	1.13518	0.013928	0.310086	0.455277
Gh_D12G2621	AT3G22370	alternative oxidase 1A	2.58776	0.000532877	0.0386823	0.166344
Gh_D13G0114	AT5G03960	IQ-domain 12	1.28303	0.00786699	0.230294	0.410932
Gh_D13G0230	AT5G07990	Cytochrome P450 superfamily protein	1.41523	6.27339e-06	0.00120587	0.374951
Gh_D13G0688	AT1G68570	Major facilitator superfamily protein	2.72254	0.000271269	0.0231223	0.151507
Gh_D13G1007	AT5G02230	Haloacid dehalogenase-like hydrolase (HAD) superfamily protein	1.58493	0.000439781	0.0334722	0.33334
Gh_D13G1129	AT1G55020	lipoxygenase 1	1.32135	0.000683712	0.0463289	0.40016
Gh_D13G2024	AT5G20650	copper transporter 5	1.26173	0.0352262	0.479925	0.417043
Gh_D13G2292	AT3G05600	alpha/beta-Hydrolases superfamily protein	1.20565	1.85728e-05	0.00295244	0.433575
