# Supplementary material for: Comparative fiber property and transcriptome analyses reveal key genes potentially related to high fiber strength in cotton (Gossypium hirsutum L.) line MD52ne
Source: BMC Plant Biol. 2016 Feb 1;16:36. doi: 10.1186/s12870-016-0727-2 (PMC4736178; doi:10.1186/s12870-016-0727-2)
Supplement: Additional file 11: — Names of the important genes related to cotton fiber cell wall development are located near the identified QTL regions. This table contains differentially expressed genes from RNA-seq data that physically located near the two previously reported QTLs associated with BFS and UHML located on chromosomes 03 and 24, respectively by Islam et al. 2014 [49]. (XLSX 12 kb) [file 12870_2016_727_MOESM11_ESM.xlsx]

## Sheet: Sheet1
Additional file 11. Name of the important genes related to cotton fiber cell wall development are located near the identified QTL regions
Gene_ID	Tair 10 ID	Physical loation (bp)	Description	Fold change (MD52/MD90)
				15 DPA	20 DPA
BFS QTL region on Chromosome 03
Gh_A03G1085	AT1G24260	78292489	K-box region and MADS-box transcription factor family protein	9.75083	1.15775
Gh_A03G1136	AT1G67710	81571034	response regulator 11	5.98323	1.0396
Gh_A03G1184	AT1G70600	84545543	Ribosomal protein L18e/L15 superfamily protein	0.724297	0.26353
Gh_D02G1619	AT1G70600	55958747	Ribosomal protein L18e/L15 superfamily protein	288.418	1784.91
Gh_A03G1233	AT1G23870	86984430	trehalose-phosphatase/synthase 9	2.20729	1.90744
Gh_A03G1269	AT4G20140	88973166	Leucine-rich repeat transmembrane protein kinase	2.86334	1.65425
Gh_A03G1278	AT1G10380	89145664	Putative membrane lipoprotein	5.65159	0.710431
Gh_A03G1332	AT5G13180	91603494	NAC domain containing protein 83	2.56795	1.10195
Gh_A03G1432	AT4G03210	94111930	xyloglucan endotransglucosylase/hydrolase 9	2.55734	1.02749
UHML QTL region on chromosome 24
Gh_D08G0203	AT5G48940	1859230	Leucine-rich repeat transmembrane protein kinase family protein	376.83	701.62
Gh_D08G0923	AT5G57660	19535668	CONSTANS-like 5	4.63612	2.46014
Gh_D08G0986	AT1G15740	24121853	Leucine-rich repeat family protein	2.11252	1.01487
Gh_D08G1062	AT1G01540	30092043	Protein kinase superfamily protein	14.0192	1.06999
Gh_D08G1172	AT2G46770	37231102	NAC (No Apical Meristem) domain transcriptional regulator superfamily protein	9.45023	1.89162
Gh_D08G1309	AT4G02280	43067294	sucrose synthase 3	4.70488	1.00007
Gh_D08G1361	AT3G62020	44527568	germin-like protein 10	4.45802	1.63654
Gh_D08G1424	AT2G03340	46940680	WRKY DNA-binding protein 3	16.0294	1.1829
