# Supplementary material for: Comparative fiber property and transcriptome analyses reveal key genes potentially related to high fiber strength in cotton (Gossypium hirsutum L.) line MD52ne
Source: BMC Plant Biol. 2016 Feb 1;16:36. doi: 10.1186/s12870-016-0727-2 (PMC4736178; doi:10.1186/s12870-016-0727-2)
Supplement: Additional file 15: — Primer name and their sequences used in this study for RT-qPCR validation. This file contains 32 RT-qPCR primer pair sequences that were used to validate RNAseq expression data. Corresponding gene name and descriptions are also included here. (XLSX 13 kb) [file 12870_2016_727_MOESM15_ESM.xlsx]

## Sheet: Sheet1
Additional file 15. Primer name and their sequences used in this study for RT-qPCR validation.
Sl#	Gene ID	Gene name	Forward primer (5'- 3')	Reverse primer (5'- 3')
1	Gh_D07G0107	ACC oxidase 1	TGTCCTAACCCAGACCTCGT	GGGACTTGGTCGTCTTGGAG
2	Gh_A12G1554	Related to ABI3/VP1 1	GCTTTGTGAATGTTAAAGACGGT	CTTGCTACTACAGCCCCTCC
3	Gh_A12G1953	Ethylene responsive element binding factor 1	GTGGCTCAAGGGCTTTGTTG	GTTCTCTGAACCCGAGGACG
4	Gh_D11G0449	Peptidylprolyl cis/trans isomerase	ATCCAGAAGGTCGCGTCATC	GTTTAGCGGAGCTGCAATCG
5	Gh_A13G1674	SAUR-like auxin-responsive protein family	AGGCAGCAACAAGCTAACCA	GATGATATCGGAAGCCGCCA
6	Gh_D10G0293	Trichome birefringence-like 38	ACACCAATGTCGATCCCACC	GCTTGGTATGTGGAACCGGA
7	Gh_A11G2242	AUX/IAA transcriptional regulator family protein	GCAGAACTCATAGCAACATTTCCA	CTGGTAGGCCTAATCGGAGC
8	Gh_A07G0774	Ethylene-forming enzyme	TCGTTCTACAATCCCGGCAG	GCCTTCAAACCTCCGTTCCT
9	Gh_D11G2469	NAC domain containing protein 47	AGACGTGTGTGGGTTTTCTGT	TGATCTGCCAATTCCACCACT
10	Gh_A09G1074	Myb domain protein 46	GTTGGAGTGACGTGGCTAGA	GCTCTTGTTCCTGAGGCGAA
11	Gh_D03G1492	KNOTTED-like homeobox	TCTGATAGCCTCACACACCTTC	AGAAAAGCGTGGATATGGGGA
12	Gh_D02G1071	Alpha-mannosidase 1	GGCAATGACGAACTTCAGCC	GCAACCCACTCTCTTGCTCT
13	Gh_D02G1502	K-box region and MADS-box transcription factor family protein	TCATACGATTGCCCGAACCC	AGAAACGAGGAGCAGCCAAA
14	Gh_A02G0805	Eukaryotic aspartyl protease family protein	GTGGATCAGTACCACCGCAA	AACTGGCCCGAGTTTGAGAG
15	Gh_A03G0461	Nodulin MtN3 family protein	TTGGGCTTTCGTTTTTGGCA	GGTAAAATGTGGGCAGGGGA
16	Gh_D02G1619	Ribosomal L18e/L15 superfamily protein	CTGCCCTAGAATCAACCAAT	CTAACCTAGGCAGTGAGAAC
17	Gh_D02G1654	Oxidoreductase, zinc-binding dehydrogenase family protein	TTTTCATCCGGGAAATCCAT	AGCAGCGAATACTTGTTTTG
18	Gh_D11G0559	C2H2 and C2HC zinc fingers superfamily protein	TTTGAATTCGGGATCCATGT	GATCTTCAGCATTACCGGAT
19	Gh_A11G2106	Cellulose synthase like E1	TCACCACTGTTTGTAGATGG	TTTCCGAACCTTTGAGAGAG
20	Gh_D09G2165	Cellulose synthase like E1	AGGGAAGCATTATTAGGCAG	CAAGAGGCTAAAACATTGGC
21	Gh_A02G0626	Sucrose-proton symporter 2	CCACAAAAAGATGAGAACCG	GATCTTGTAAAGGTGGGAGT
22	Gh_D11G0438	Sucrose synthase 6	CAGTACCCCTCATTTAACCC	TGTTTTAAGCTTGTCAACCG
23	Gh_A06G0439	Basic chitinase / Chitinase like	CCGCTGCTAACTCCTTTGGT	TGGCCACCCACCTGTAGTTT
24	Gh_A03G0234	Kinase interacting (KIP1-like) family protein	GTAGAGTCAAACATATGCTGAAG	ATGAATCCTCAGATTCCAGTTC
25	Gh_A03G0342	Histone superfamily protein	ATAGGAAGGTCTTAAGGGACA	TAGATCAAACCGCTAATTCTCT
26	Gh_A05G0085	EIN3-binding F box protein 1	AGATAGCTAAAGAATGCCATTTG	GAAGCAATTGTAAAAGAGACCAA
27	Gh_D08G0923	CONSTANS-like 5	TCAAATCTTCTTCTTTCAGCTTC	ATCATTGAAATTGTAGCTGGTTT
28	Gh_A11G1809	PLC-like phosphodiesterases superfamily protein	ATTACTGGTGTTTTCACTGTTATG	TTCACTCCTCTTGTAATCAACA
29	Gh_D02G0911	Calcium-binding EF-hand family protein	GTAGATGATAACAGTGTGCTAAC	TGCATCCATCCTTATTTTTATCG
30	Gh_D08G0203	Leucine-rich repeat transmembrane protein kinase family protein	AAATGCTCAACTTCTCTCATAAC	TTTCTTCTTGCTCTGTTTCTTC
31	Gh_D02G1214	FAD-linked oxidases family protein	ACAAAAATGTCTTGGTTCTTCTT	AAAATAAACCATAAGGCTCCAAG
32	Gh_D06G1966	WRKY DNA-binding protein 40	GCAGAAAATAAGAAGCTAACTGA	AGATAGTTCAGTCCTGACATAAG
33	U42827	18S rRNA	GTAACCCGTTGAACCCCATT	CCATCCAATCGGTAGTAGCG
34	AF106570	alpha-tubulin 4	ACCCTCATCCAACCCTTC	GTCAATGCCACCTTCCAG
